# Supplementary material for: Filamin A Orchestrates Cytoskeletal Structure, Cell Migration and Stem Cell Characteristics in Human Seminoma TCam-2 Cells
Source: Cells. 2020 Nov 30;9(12):2563. doi: 10.3390/cells9122563 (PMC7761120; doi:10.3390/cells9122563)
Supplement: Supplementary file 1 [file cells-09-02563-s001.zip]

Archive with 14 entries (14 files):
- .DS_Store
- clean_Rev_Welter_etal_ Supplementary figures+table+movie.docx
- For Reviewer 2.tif
- marked_cells-969341_revision.docx
- marked_Rev_Welter_etal_ Supplementary figures+table+movie.docx
- rev_Original lab data_cells-969341.pdf
- Table S6.xlsx
- Tables S3-5.xlsx
- Video 1.mov
- Video 2.mov
- Video 3_TCam-WT-10dyn_5fps.mov
- Video 4_TCam-FLNA-KO-10dyn_5fps.mov
- Video 5_TCam-WT-25dyn_5fps.mov
- Video 6_TCam-FLNA-KO-25dyn_5fps.mov
