# Supplementary material for: Filamin A Orchestrates Cytoskeletal Structure, Cell Migration and Stem Cell Characteristics in Human Seminoma TCam-2 Cells
Source: Cells. 2020 Nov 30;9(12):2563. doi: 10.3390/cells9122563 (PMC7761120; doi:10.3390/cells9122563)
Supplement: Supplementary file 1 [file cells-09-02563-s001.zip › Tables S3-5.xlsx]

## Sheet: Table S3
Proteins identified in human seminoma TCam-2 cells. Identification was performed on two biological replicates with each three technical replicates. Reverse hits, hits only identified per site, and potential contaminants were excluded. Identifications are sorted in descending order according to the MaxQuant LFQ intensity. Filamin-A und Filamin-B identifications are highlighted.
Protein IDs	Majority protein IDs	Protein names	Gene names	Intensity	Peptides	Razor + unique peptides	Unique peptides	Sequence coverage [%]	Unique + razor sequence coverage [%]	Unique sequence coverage [%]	Mol. weight [kDa]	Q-value	Score	MS/MS count	LFQ intensity Rep 1	LFQ intensity Rep 2	Fasta headers
P63261	P63261	Actin, cytoplasmic 2;Actin, cytoplasmic 2, N-terminally processed	ACTG1	483180000000	25	25	2	77.3	77.3	4.8	41.792	0	323.31	1689	344309989376	277730000896	sp|P63261|ACTG_HUMAN Actin, cytoplasmic 2 OS=Homo sapiens OX=9606 GN=ACTG1 PE=1 SV=1
P04406;O14556	P04406	Glyceraldehyde-3-phosphate dehydrogenase	GAPDH	247780000000	23	23	23	80.3	80.3	80.3	36.053	0	323.31	1241	197779996672	88203001856	sp|P04406|G3P_HUMAN Glyceraldehyde-3-phosphate dehydrogenase OS=Homo sapiens OX=9606 GN=GAPDH PE=1 SV=3
P68104;Q5VTE0	P68104;Q5VTE0	Elongation factor 1-alpha 1;Putative elongation factor 1-alpha-like 3	EEF1A1;EEF1A1P5	194140000000	27	27	15	70.6	70.6	42.2	50.14	0	323.31	978	155799994368	71446003712	sp|P68104|EF1A1_HUMAN Elongation factor 1-alpha 1 OS=Homo sapiens OX=9606 GN=EEF1A1 PE=1 SV=1;sp|Q5VTE0|EF1A3_HUMAN Putative elongation factor 1-alpha-like 3 OS=Homo sapiens OX=9606 GN=EEF1A1P5 PE=5 SV=1
P05783;CON__H-INV:HIT000015463;CON__Q14525;CON__Q14532;CON__A2AB72;CON__O76013;CON__REFSEQ:XP_986630;Q14525;Q14532;O76013	P05783	Keratin, type I cytoskeletal 18	KRT18	170040000000	33	33	23	75.1	75.1	59.5	48.057	0	323.31	717	90125000704	129860001792	sp|P05783|K1C18_HUMAN Keratin, type I cytoskeletal 18 OS=Homo sapiens OX=9606 GN=KRT18 PE=1 SV=2
P07900;Q14568;Q58FG0	P07900	Heat shock protein HSP 90-alpha	HSP90AA1	156660000000	51	51	34	61.7	61.7	44.3	84.659	0	323.31	1004	112380002304	85458001920	sp|P07900|HS90A_HUMAN Heat shock protein HSP 90-alpha OS=Homo sapiens OX=9606 GN=HSP90AA1 PE=1 SV=5
Q06830	Q06830	Peroxiredoxin-1	PRDX1	140610000000	19	19	16	73.9	73.9	69.8	22.11	0	233.91	451	90865999872	84840996864	sp|Q06830|PRDX1_HUMAN Peroxiredoxin-1 OS=Homo sapiens OX=9606 GN=PRDX1 PE=1 SV=1
P09211	P09211	Glutathione S-transferase P	GSTP1	140460000000	16	16	16	71	71	71	23.356	0	323.31	590	98018000896	78198996992	sp|P09211|GSTP1_HUMAN Glutathione S-transferase P OS=Homo sapiens OX=9606 GN=GSTP1 PE=1 SV=2
P62805	P62805	Histone H4	HIST1H4A	132250000000	9	9	9	60.2	60.2	60.2	11.367	0	112.67	361	69057003520	132369997824	sp|P62805|H4_HUMAN Histone H4 OS=Homo sapiens OX=9606 GN=H4C1 PE=1 SV=2
P60174	P60174	Triosephosphate isomerase	TPI1	124950000000	16	16	16	68.9	68.9	68.9	30.791	0	323.31	495	94531002368	61490999296	sp|P60174|TPIS_HUMAN Triosephosphate isomerase OS=Homo sapiens OX=9606 GN=TPI1 PE=1 SV=3
P06733	P06733	Alpha-enolase	ENO1	124430000000	27	27	24	73.5	73.5	65	47.168	0	323.31	647	84238999552	74667999232	sp|P06733|ENOA_HUMAN Alpha-enolase OS=Homo sapiens OX=9606 GN=ENO1 PE=1 SV=2
P10809	P10809	60 kDa heat shock protein, mitochondrial	HSPD1	100900000000	41	41	41	75.7	75.7	75.7	61.054	0	323.31	682	67496001536	61980999680	sp|P10809|CH60_HUMAN 60 kDa heat shock protein, mitochondrial OS=Homo sapiens OX=9606 GN=HSPD1 PE=1 SV=2
Q71U36;P0DPH8;P0DPH7;Q6PEY2	Q71U36;P0DPH8;P0DPH7;Q6PEY2	Tubulin alpha-1A chain;Tubulin alpha-3E chain	TUBA1A;TUBA3E	100260000000	24	24	1	78.3	78.3	3.1	50.135	0	323.31	630	79501000704	49422999552	sp|Q71U36|TBA1A_HUMAN Tubulin alpha-1A chain OS=Homo sapiens OX=9606 GN=TUBA1A PE=1 SV=1;sp|P0DPH8|TBA3D_HUMAN Tubulin alpha-3D chain OS=Homo sapiens OX=9606 GN=TUBA3D PE=1 SV=1;sp|P0DPH7|TBA3C_HUMAN Tubulin alpha-3C chain OS=Homo sapiens OX=9606 GN=TUBA3C
Q99879;Q99877;Q93079;Q5QNW6;P62807;P58876;P57053;O60814;Q99880;Q96A08	Q99879;Q99877;Q93079;Q5QNW6;P62807;P58876;P57053;O60814;Q99880	Histone H2B type 1-M;Histone H2B type 1-N;Histone H2B type 1-H;Histone H2B type 2-F;Histone H2B type 1-C/E/F/G/I;Histone H2B type 1-D;Histone H2B type F-S;Histone H2B type 1-K;Histone H2B type 1-L	HIST1H2BM;HIST1H2BN;HIST1H2BH;HIST2H2BF;HIST1H2BC;HIST1H2BD;H2BFS;HIST1H2BK;HIST1H2BL	99282000000	11	11	2	57.9	57.9	7.9	13.989	0	110.14	258	75485003776	57616998400	sp|Q99879|H2B1M_HUMAN Histone H2B type 1-M OS=Homo sapiens OX=9606 GN=H2BC14 PE=1 SV=3;sp|Q99877|H2B1N_HUMAN Histone H2B type 1-N OS=Homo sapiens OX=9606 GN=H2BC15 PE=1 SV=3;sp|Q93079|H2B1H_HUMAN Histone H2B type 1-H OS=Homo sapiens OX=9606 GN=HIST1H2BH PE
P11142	P11142	Heat shock cognate 71 kDa protein	HSPA8	82910000000	31	31	24	62.7	62.7	54.8	70.897	0	323.31	528	58715000832	49815998464	sp|P11142|HSP7C_HUMAN Heat shock cognate 71 kDa protein OS=Homo sapiens OX=9606 GN=HSPA8 PE=1 SV=1
P08238;Q58FF7;Q58FG1	P08238	Heat shock protein HSP 90-beta	HSP90AB1	81068000000	51	34	30	64.5	46.8	41.6	83.263	0	323.31	479	53010001920	46883999744	sp|P08238|HS90B_HUMAN Heat shock protein HSP 90-beta OS=Homo sapiens OX=9606 GN=HSP90AB1 PE=1 SV=4
Q71UI9;P0C0S5	Q71UI9;P0C0S5	Histone H2A.V;Histone H2A.Z	H2AFV;H2AFZ	81048000000	6	6	4	53.9	53.9	46.9	13.509	0	50.188	187	48133001216	66707001344	sp|Q71UI9|H2AV_HUMAN Histone H2A.V OS=Homo sapiens OX=9606 GN=H2AFV PE=1 SV=3;sp|P0C0S5|H2AZ_HUMAN Histone H2A.Z OS=Homo sapiens OX=9606 GN=H2AZ1 PE=1 SV=2
Rep 2327	Rep 2327	Fatty acid synthase;[Acyl-carrier-protein] S-acetyltransferase;[Acyl-carrier-protein] S-malonyltransferase;3-oxoacyl-[acyl-carrier-protein] synthase;3-oxoacyl-[acyl-carrier-protein] reductase;3-hydroxyacyl-[acyl-carrier-protein] dehydratase;Enoyl-[acyl-carrier-protein] reductase;Oleoyl-[acyl-carrier-protein] hydrolase	FASN	78337000000	120	120	120	66.5	66.5	66.5	273.42	0	323.31	1107	50110001152	50772000768	sp|Rep 2327|FAS_HUMAN Fatty acid synthase OS=Homo sapiens OX=9606 GN=FASN PE=1 SV=3
P62937	P62937	Peptidyl-prolyl cis-trans isomerase A;Peptidyl-prolyl cis-trans isomerase A, N-terminally processed	PPIA	74734000000	13	13	11	71.5	71.5	58.8	18.012	0	259.15	346	56563998720	36340998144	sp|P62937|PPIA_HUMAN Peptidyl-prolyl cis-trans isomerase A OS=Homo sapiens OX=9606 GN=PPIA PE=1 SV=2
P04350;A6NNZ2	P04350	Tubulin beta-4A chain	TUBB4A	71646000000	29	29	3	75.9	75.9	10.1	49.585	0	323.31	758	42192998400	40638001152	sp|P04350|TBB4A_HUMAN Tubulin beta-4A chain OS=Homo sapiens OX=9606 GN=TUBB4A PE=1 SV=2
Q09666;P48552	Q09666	Neuroblast differentiation-associated protein AHNAK	AHNAK	67823000000	241	241	241	68.1	68.1	68.1	629.09	0	323.31	1333	48308998144	38589001728	sp|Q09666|AHNK_HUMAN Neuroblast differentiation-associated protein AHNAK OS=Homo sapiens OX=9606 GN=AHNAK PE=1 SV=2
P21333	P21333	Filamin-A	FLNA	65141000000	116	110	109	64.1	62.3	61.4	280.74	0	323.31	973	47247998976	31938000896	sp|P21333|FLNA_HUMAN Filamin-A OS=Homo sapiens OX=9606 GN=FLNA PE=1 SV=4
P62328	P62328	Thymosin beta-4;Hematopoietic system regulatory peptide	TMSB4X	60815000000	4	4	4	61.4	61.4	61.4	5.0526	0	25.792	121	0	38770999296	sp|P62328|TYB4_HUMAN Thymosin beta-4 OS=Homo sapiens OX=9606 GN=TMSB4X PE=1 SV=2
P07195;Q6ZMR3;P07864	P07195	L-lactate dehydrogenase B chain	LDHB	60163000000	21	20	20	69.8	66.2	66.2	36.638	0	307.95	292	43930001408	33686999040	sp|P07195|LDHB_HUMAN L-lactate dehydrogenase B chain OS=Homo sapiens OX=9606 GN=LDHB PE=1 SV=2
P63104	P63104	14-3-3 protein zeta/delta	YWHAZ	51829000000	15	13	13	62.4	55.1	55.1	27.745	0	323.31	287	32935000064	37196001280	sp|P63104|1433Z_HUMAN 14-3-3 protein zeta/delta OS=Homo sapiens OX=9606 GN=YWHAZ PE=1 SV=1
Q00610	Q00610	Clathrin heavy chain 1	CLTC	50723000000	86	86	67	64.3	64.3	53.6	191.61	0	323.31	777	34229000192	28980000768	sp|Q00610|CLH1_HUMAN Clathrin heavy chain 1 OS=Homo sapiens OX=9606 GN=CLTC PE=1 SV=5
P14618;P30613	P14618	Pyruvate kinase PKM	PKM	49410000000	39	39	39	71.4	71.4	71.4	57.936	0	323.31	422	32167999488	31420000256	sp|P14618|KPYM_HUMAN Pyruvate kinase PKM OS=Homo sapiens OX=9606 GN=PKM PE=1 SV=4
P13639	P13639	Elongation factor 2	EEF2	48977000000	50	50	49	61.7	61.7	60.5	95.337	0	323.31	570	35435999232	27517999104	sp|P13639|EF2_HUMAN Elongation factor 2 OS=Homo sapiens OX=9606 GN=EEF2 PE=1 SV=4
P62979	P62979	Ubiquitin-40S ribosomal protein S27a;Ubiquitin;40S ribosomal protein S27a	RPS27A	45393000000	8	8	3	51.3	51.3	21.2	17.965	0	137.22	202	31004000256	26496000000	sp|P62979|RS27A_HUMAN Ubiquitin-40S ribosomal protein S27a OS=Homo sapiens OX=9606 GN=RPS27A PE=1 SV=2
P02545	P02545	Prelamin-A/C;Lamin-A/C	LMNA	43333000000	39	39	39	56.6	56.6	56.6	74.139	0	323.31	355	27387000832	31364999168	sp|P02545|LMNA_HUMAN Prelamin-A/C OS=Homo sapiens OX=9606 GN=LMNA PE=1 SV=1
P68431;Q16695;Q6NXT2	P68431;Q16695;Q6NXT2	Histone H3.1;Histone H3.1t;Histone H3.3C	HIST1H3A;HIST3H3;H3F3C	41061000000	6	6	1	45.6	45.6	23.5	15.404	0	75.307	86	19950999552	43802001408	sp|P68431|H31_HUMAN Histone H3.1 OS=Homo sapiens OX=9606 GN=H3C1 PE=1 SV=2;sp|Q16695|H31T_HUMAN Histone H3.1t OS=Homo sapiens OX=9606 GN=HIST3H3 PE=1 SV=3;sp|Q6NXT2|H3C_HUMAN Histone H3.3C OS=Homo sapiens OX=9606 GN=H3F3C PE=1 SV=3
P55072	P55072	Transitional endoplasmic reticulum ATPase	VCP	41049000000	51	51	51	75.7	75.7	75.7	89.321	0	323.31	526	25187000320	28408000512	sp|P55072|TERA_HUMAN Transitional endoplasmic reticulum ATPase OS=Homo sapiens OX=9606 GN=VCP PE=1 SV=4
P14625	P14625	Endoplasmin	HSP90B1	40973000000	46	45	41	60.8	59.3	56	92.468	0	323.31	435	27332999168	27078000640	sp|P14625|ENPL_HUMAN Endoplasmin OS=Homo sapiens OX=9606 GN=HSP90B1 PE=1 SV=1
P22626	P22626	Heterogeneous nuclear ribonucleoproteins A2/B1	HNRNPA2B1	40293000000	18	18	18	60.3	60.3	60.3	37.429	0	323.31	298	26553999360	25065000960	sp|P22626|ROA2_HUMAN Heterogeneous nuclear ribonucleoproteins A2/B1 OS=Homo sapiens OX=9606 GN=HNRNPA2B1 PE=1 SV=2
P23528	P23528	Cofilin-1	CFL1	40083000000	15	15	12	65.1	65.1	48.2	18.502	0	319.9	249	30178000896	21034999808	sp|P23528|COF1_HUMAN Cofilin-1 OS=Homo sapiens OX=9606 GN=CFL1 PE=1 SV=3
P07355;A6NMY6	P07355;A6NMY6	Annexin A2;Putative annexin A2-like protein	ANXA2;ANXA2P2	39793000000	28	28	28	74	74	74	38.604	0	323.31	323	26286000128	24874999808	sp|P07355|ANXA2_HUMAN Annexin A2 OS=Homo sapiens OX=9606 GN=ANXA2 PE=1 SV=2;sp|A6NMY6|AXA2L_HUMAN Putative annexin A2-like protein OS=Homo sapiens OX=9606 GN=ANXA2P2 PE=5 SV=2
P68032;P63267;P68133;P62736	P68032;P63267;P68133;P62736	Actin, alpha cardiac muscle 1;Actin, gamma-enteric smooth muscle;Actin, alpha skeletal muscle;Actin, aortic smooth muscle	ACTC1;ACTG2;ACTA1;ACTA2	39043000000	18	6	6	59.7	30.8	30.8	42.019	0	110.29	121	26851999744	21428000768	sp|P68032|ACTC_HUMAN Actin, alpha cardiac muscle 1 OS=Homo sapiens OX=9606 GN=ACTC1 PE=1 SV=1;sp|P63267|ACTH_HUMAN Actin, gamma-enteric smooth muscle OS=Homo sapiens OX=9606 GN=ACTG2 PE=1 SV=1;sp|P68133|ACTS_HUMAN Actin, alpha skeletal muscle OS=Homo sapie
P16402	P16402	Histone H1.3	HIST1H1D	37813000000	7	7	1	22.6	22.6	7.2	22.35	0	45.304	83	20203999232	35823001600	sp|P16402|H13_HUMAN Histone H1.3 OS=Homo sapiens OX=9606 GN=H1-3 PE=1 SV=2
P61978	P61978	Heterogeneous nuclear ribonucleoprotein K	HNRNPK	37474000000	26	26	26	62.6	62.6	62.6	50.976	0	318.99	297	23879999488	24475000832	sp|P61978|HNRPK_HUMAN Heterogeneous nuclear ribonucleoprotein K OS=Homo sapiens OX=9606 GN=HNRNPK PE=1 SV=1
P06748	P06748	Nucleophosmin	NPM1	37027000000	14	14	14	56.8	56.8	56.8	32.575	0	323.31	230	29546999808	17878999040	sp|P06748|NPM_HUMAN Nucleophosmin OS=Homo sapiens OX=9606 GN=NPM1 PE=1 SV=2
P61604	P61604	10 kDa heat shock protein, mitochondrial	HSPE1	36174000000	7	7	7	61.8	61.8	61.8	10.932	0	30.18	120	22584999936	26528000000	sp|P61604|CH10_HUMAN 10 kDa heat shock protein, mitochondrial OS=Homo sapiens OX=9606 GN=HSPE1 PE=1 SV=2
Q00839	Q00839	Heterogeneous nuclear ribonucleoprotein U	HNRNPU	35994000000	32	32	32	45.7	45.7	45.7	90.583	0	323.31	376	21860999168	26212999168	sp|Q00839|HNRPU_HUMAN Heterogeneous nuclear ribonucleoprotein U OS=Homo sapiens OX=9606 GN=HNRNPU PE=1 SV=6
P09651	P09651	Heterogeneous nuclear ribonucleoprotein A1;Heterogeneous nuclear ribonucleoprotein A1, N-terminally processed	HNRNPA1	35201000000	19	19	9	56.5	56.5	33.9	38.746	0	323.31	313	30939000832	11269999616	sp|P09651|ROA1_HUMAN Heterogeneous nuclear ribonucleoprotein A1 OS=Homo sapiens OX=9606 GN=HNRNPA1 PE=1 SV=5
P50453;O75830	P50453	Serpin B9	SERPINB9	34346000000	24	24	22	81.6	81.6	75.8	42.403	0	323.31	281	26032001024	15937999872	sp|P50453|SPB9_HUMAN Serpin B9 OS=Homo sapiens OX=9606 GN=SERPINB9 PE=1 SV=1
P22392	P22392	Nucleoside diphosphate kinase B	NME2	33173000000	10	10	1	69.7	69.7	9.9	17.298	0	129.48	161	23389999104	18154000384	sp|P22392|NDKB_HUMAN Nucleoside diphosphate kinase B OS=Homo sapiens OX=9606 GN=NME2 PE=1 SV=1
O75369	O75369	Filamin-B	FLNB	32777000000	130	130	121	71.3	71.3	67.7	278.16	0	323.31	877	22986999808	18018000896	sp|O75369|FLNB_HUMAN Filamin-B OS=Homo sapiens OX=9606 GN=FLNB PE=1 SV=2
P07237	P07237	Protein disulfide-isomerase	P4HB	32498000000	32	32	32	64.2	64.2	64.2	57.116	0	323.31	311	20646000640	21792000000	sp|P07237|PDIA1_HUMAN Protein disulfide-isomerase OS=Homo sapiens OX=9606 GN=P4HB PE=1 SV=3
P55060	P55060	Exportin-2	CSE1L	32461000000	44	44	44	55.5	55.5	55.5	110.42	0	323.31	276	27857999872	23382999040	sp|P55060|XPO2_HUMAN Exportin-2 OS=Homo sapiens OX=9606 GN=CSE1L PE=1 SV=3
P62258	P62258	14-3-3 protein epsilon	YWHAE	31551000000	22	22	20	77.6	77.6	70.6	29.174	0	275.29	241	20774000640	20586999808	sp|P62258|1433E_HUMAN 14-3-3 protein epsilon OS=Homo sapiens OX=9606 GN=YWHAE PE=1 SV=1
P00338	P00338	L-lactate dehydrogenase A chain	LDHA	31391000000	24	24	23	76.5	76.5	72.9	36.688	0	257.51	226	28592001024	13080999936	sp|P00338|LDHA_HUMAN L-lactate dehydrogenase A chain OS=Homo sapiens OX=9606 GN=LDHA PE=1 SV=2
P15311	P15311	Ezrin	EZR	31320000000	35	35	24	54.1	54.1	39.9	69.412	0	323.31	374	24713000960	13978000384	sp|P15311|EZRI_HUMAN Ezrin OS=Homo sapiens OX=9606 GN=EZR PE=1 SV=4
P27797	P27797	Calreticulin	CALR	30945000000	22	22	22	70.7	70.7	70.7	48.141	0	323.31	304	21184999424	18388000768	sp|P27797|CALR_HUMAN Calreticulin OS=Homo sapiens OX=9606 GN=CALR PE=1 SV=1
P30101	P30101	Protein disulfide-isomerase A3	PDIA3	30824000000	37	37	37	65.9	65.9	65.9	56.782	0	323.31	316	19476000768	21777999872	sp|P30101|PDIA3_HUMAN Protein disulfide-isomerase A3 OS=Homo sapiens OX=9606 GN=PDIA3 PE=1 SV=4
P04075;P05062	P04075	Fructose-bisphosphate aldolase A	ALDOA	30437000000	24	24	21	79.1	79.1	69.8	39.42	0	308.02	253	22496000000	15694000128	sp|P04075|ALDOA_HUMAN Fructose-bisphosphate aldolase A OS=Homo sapiens OX=9606 GN=ALDOA PE=1 SV=2
Q13263	Q13263	Transcription intermediary factor 1-beta	TRIM28	29558000000	29	29	29	61.2	61.2	61.2	88.549	0	323.31	408	20374999040	17788999680	sp|Q13263|TIF1B_HUMAN Transcription intermediary factor 1-beta OS=Homo sapiens OX=9606 GN=TRIM28 PE=1 SV=5
Q02790	Q02790	Peptidyl-prolyl cis-trans isomerase FKBP4;Peptidyl-prolyl cis-trans isomerase FKBP4, N-terminally processed	FKBP4	26724000000	33	33	33	66.4	66.4	66.4	51.804	0	323.31	345	23257999360	9373800448	sp|Q02790|FKBP4_HUMAN Peptidyl-prolyl cis-trans isomerase FKBP4 OS=Homo sapiens OX=9606 GN=FKBP4 PE=1 SV=3
P50454	P50454	Serpin H1	SERPINH1	26513000000	24	24	24	63.6	63.6	63.6	46.44	0	323.31	302	18932000768	15653000192	sp|P50454|SERPH_HUMAN Serpin H1 OS=Homo sapiens OX=9606 GN=SERPINH1 PE=1 SV=2
P06576	P06576	ATP synthase subunit beta, mitochondrial	ATP5B	25735000000	27	27	27	71.6	71.6	71.6	56.559	0	323.31	330	17054999552	16467999744	sp|P06576|ATPB_HUMAN ATP synthase subunit beta, mitochondrial OS=Homo sapiens OX=9606 GN=ATP5F1B PE=1 SV=3
P78527	P78527	DNA-dependent protein kinase catalytic subunit	PRKDC	25568000000	177	177	177	51.4	51.4	51.4	469.08	0	323.31	970	16634000384	20233000960	sp|P78527|PRKDC_HUMAN DNA-dependent protein kinase catalytic subunit OS=Homo sapiens OX=9606 GN=PRKDC PE=1 SV=3
P11021	P11021	78 kDa glucose-regulated protein	HSPA5	24842000000	28	27	27	45.3	45.3	45.3	72.332	0	323.31	341	15075999744	19317000192	sp|P11021|BIP_HUMAN Endoplasmic reticulum chaperone BiP OS=Homo sapiens OX=9606 GN=HSPA5 PE=1 SV=2
P63244	P63244	Guanine nucleotide-binding protein subunit beta-2-like 1;Guanine nucleotide-binding protein subunit beta-2-like 1, N-terminally processed	GNB2L1	23141000000	20	20	20	78.5	78.5	78.5	35.076	0	323.31	218	17257000960	11745000448	sp|P63244|RACK1_HUMAN Receptor of activated protein C kinase 1 OS=Homo sapiens OX=9606 GN=RACK1 PE=1 SV=3
P07910;P0DMR1;O60812;B7ZW38;B2RXH8	P07910	Heterogeneous nuclear ribonucleoproteins C1/C2	HNRNPC	23097000000	14	14	14	43.1	43.1	43.1	33.67	0	89.485	155	12846000128	18869000192	sp|P07910|HNRPC_HUMAN Heterogeneous nuclear ribonucleoproteins C1/C2 OS=Homo sapiens OX=9606 GN=HNRNPC PE=1 SV=4
P00558;P07205	P00558	Phosphoglycerate kinase 1	PGK1	22286000000	24	24	24	67.4	67.4	67.4	44.614	0	323.31	263	13895000064	14599999488	sp|P00558|PGK1_HUMAN Phosphoglycerate kinase 1 OS=Homo sapiens OX=9606 GN=PGK1 PE=1 SV=3
Q08211	Q08211	ATP-dependent RNA helicase A	DHX9	21770000000	53	53	53	57.2	57.2	57.2	140.96	0	323.31	388	14414999552	14627000320	sp|Q08211|DHX9_HUMAN ATP-dependent RNA helicase A OS=Homo sapiens OX=9606 GN=DHX9 PE=1 SV=4
Q16777;Q6FI13;Q99878;Q96KK5;Q9BTM1;P20671;P0C0S8	Q16777;Q6FI13;Q99878;Q96KK5;Q9BTM1;P20671;P0C0S8	Histone H2A type 2-C;Histone H2A type 2-A;Histone H2A type 1-J;Histone H2A type 1-H;Histone H2A.J;Histone H2A type 1-D;Histone H2A type 1	HIST2H2AC;HIST2H2AA3;HIST1H2AJ;HIST1H2AH;H2AFJ;HIST1H2AD;HIST1H2AG	21738000000	5	3	2	58.1	45.7	45.7	13.988	0	94.939	72	13525000192	14645000192	sp|Q16777|H2A2C_HUMAN Histone H2A type 2-C OS=Homo sapiens OX=9606 GN=HIST2H2AC PE=1 SV=4;sp|Q6FI13|H2A2A_HUMAN Histone H2A type 2-A OS=Homo sapiens OX=9606 GN=HIST2H2AA3 PE=1 SV=3;sp|Q99878|H2A1J_HUMAN Histone H2A type 1-J OS=Homo sapiens OX=9606 GN=H2AC1
P08670;P17661;P41219;P07196;P07197;P12036	P08670	Vimentin	VIM	21669000000	32	31	30	70.8	69.3	67.4	53.651	0	323.31	242	9168499712	23620999168	sp|P08670|VIME_HUMAN Vimentin OS=Homo sapiens OX=9606 GN=VIM PE=1 SV=4
P62826	P62826	GTP-binding nuclear protein Ran	RAN	21491000000	11	11	11	45.4	45.4	45.4	24.423	0	53.04	134	14108000256	14300000256	sp|P62826|RAN_HUMAN GTP-binding nuclear protein Ran OS=Homo sapiens OX=9606 GN=RAN PE=1 SV=3
P29401	P29401	Transketolase	TKT	20856000000	28	28	28	70.8	70.8	70.8	67.877	0	323.31	275	13297999872	13724000256	sp|P29401|TKT_HUMAN Transketolase OS=Homo sapiens OX=9606 GN=TKT PE=1 SV=3
P37802;Q9UI15	P37802	Transgelin-2	TAGLN2	20769000000	14	14	14	76.9	76.9	76.9	22.391	0	323.31	162	17093999616	7522800128	sp|P37802|TAGL2_HUMAN Transgelin-2 OS=Homo sapiens OX=9606 GN=TAGLN2 PE=1 SV=3
P60842	P60842	Eukaryotic initiation factor 4A-I	EIF4A1	20544000000	31	31	18	75.4	75.4	50.5	46.153	0	323.31	246	14625000448	11683000320	sp|P60842|IF4A1_HUMAN Eukaryotic initiation factor 4A-I OS=Homo sapiens OX=9606 GN=EIF4A1 PE=1 SV=1
P52272	P52272	Heterogeneous nuclear ribonucleoprotein M	HNRNPM	20516000000	33	33	33	58.6	58.6	58.6	77.515	0	312	272	12897000448	13843999744	sp|P52272|HNRPM_HUMAN Heterogeneous nuclear ribonucleoprotein M OS=Homo sapiens OX=9606 GN=HNRNPM PE=1 SV=3
P07437	P07437	Tubulin beta chain	TUBB	20233000000	26	4	4	68.9	16	16	49.67	0	240.39	125	18934999040	6551600128	sp|P07437|TBB5_HUMAN Tubulin beta chain OS=Homo sapiens OX=9606 GN=TUBB PE=1 SV=2
P09493	P09493	Tropomyosin alpha-1 chain	TPM1	20156000000	23	23	10	64.8	64.8	32.4	32.708	0	264.52	151	11360000000	16316000256	sp|P09493|TPM1_HUMAN Tropomyosin alpha-1 chain OS=Homo sapiens OX=9606 GN=TPM1 PE=1 SV=2
P25705	P25705	ATP synthase subunit alpha, mitochondrial	ATP5A1	19757000000	26	26	26	59.1	59.1	59.1	59.75	0	323.31	231	12216999936	14878000128	sp|P25705|ATPA_HUMAN ATP synthase subunit alpha, mitochondrial OS=Homo sapiens OX=9606 GN=ATP5F1A PE=1 SV=1
P11216;P11217	P11216	Glycogen phosphorylase, brain form	PYGB	19756000000	47	47	40	60.3	60.3	50.8	96.695	0	323.31	434	13662999552	11466000384	sp|P11216|PYGB_HUMAN Glycogen phosphorylase, brain form OS=Homo sapiens OX=9606 GN=PYGB PE=1 SV=5
P16401	P16401	Histone H1.5	HIST1H1B	19118000000	7	7	7	23	23	23	22.58	0	52.693	69	10037999616	18385999872	sp|P16401|H15_HUMAN Histone H1.5 OS=Homo sapiens OX=9606 GN=H1-5 PE=1 SV=3
P23526	P23526	Adenosylhomocysteinase	AHCY	19007000000	21	21	21	54.4	54.4	54.4	47.716	0	282.64	183	13692999680	10824999936	sp|P23526|SAHH_HUMAN Adenosylhomocysteinase OS=Homo sapiens OX=9606 GN=AHCY PE=1 SV=4
P23246	P23246	Splicing factor, proline- and glutamine-rich	SFPQ	18958000000	26	26	25	42.6	42.6	41.4	76.149	0	299.94	241	11598000128	14140000256	sp|P23246|SFPQ_HUMAN Splicing factor, proline- and glutamine-rich OS=Homo sapiens OX=9606 GN=SFPQ PE=1 SV=2
P19338	P19338	Nucleolin	NCL	18645000000	22	22	22	28.6	28.6	28.6	76.613	0	323.31	183	12472999936	11738999808	sp|P19338|NUCL_HUMAN Nucleolin OS=Homo sapiens OX=9606 GN=NCL PE=1 SV=3
P34932	P34932	Heat shock 70 kDa protein 4	HSPA4	18445000000	49	49	46	72.6	72.6	68	94.33	0	323.31	385	12926999552	10808999936	sp|P34932|HSP74_HUMAN Heat shock 70 kDa protein 4 OS=Homo sapiens OX=9606 GN=HSPA4 PE=1 SV=4
P30041	P30041	Peroxiredoxin-6	PRDX6	18336000000	20	20	20	79.9	79.9	79.9	25.035	0	269.21	194	11863000064	12314000384	sp|P30041|PRDX6_HUMAN Peroxiredoxin-6 OS=Homo sapiens OX=9606 GN=PRDX6 PE=1 SV=3
P18669;P15259;Q8N0Y7	P18669	Phosphoglycerate mutase 1	PGAM1	18268000000	15	15	15	73.2	73.2	73.2	28.804	0	323.31	209	13150999552	9412100096	sp|P18669|PGAM1_HUMAN Phosphoglycerate mutase 1 OS=Homo sapiens OX=9606 GN=PGAM1 PE=1 SV=2
P31948	P31948	Stress-induced-phosphoprotein 1	STIP1	17846000000	25	25	25	49.2	49.2	49.2	62.639	0	229.57	240	12435999744	10211999744	sp|P31948|STIP1_HUMAN Stress-induced-phosphoprotein 1 OS=Homo sapiens OX=9606 GN=STIP1 PE=1 SV=1
Rep 1579	Rep 1579	Myosin-9	MYH9	17711000000	92	92	75	51.9	51.9	43.6	226.53	0	323.31	616	12092999680	10433999872	sp|Rep 1579|MYH9_HUMAN Myosin-9 OS=Homo sapiens OX=9606 GN=MYH9 PE=1 SV=4
P12814;Rep 1609;Q08043	P12814	Alpha-actinin-1	ACTN1	17653000000	53	53	35	74.3	74.3	54.1	103.06	0	323.31	462	12016000000	8904800256	sp|P12814|ACTN1_HUMAN Alpha-actinin-1 OS=Homo sapiens OX=9606 GN=ACTN1 PE=1 SV=2
P51991	P51991	Heterogeneous nuclear ribonucleoprotein A3	HNRNPA3	17571000000	19	18	18	47.4	47.4	47.4	39.594	0	290.37	216	10680000512	11751000064	sp|P51991|ROA3_HUMAN Heterogeneous nuclear ribonucleoprotein A3 OS=Homo sapiens OX=9606 GN=HNRNPA3 PE=1 SV=2
P78371	P78371	T-complex protein 1 subunit beta	CCT2	17323000000	32	32	32	74	74	74	57.488	0	323.31	295	12366999552	10056999936	sp|P78371|TCPB_HUMAN T-complex protein 1 subunit beta OS=Homo sapiens OX=9606 GN=CCT2 PE=1 SV=4
P50395	P50395	Rab GDP dissociation inhibitor beta	GDI2	17133000000	35	35	24	76.9	76.9	55.1	50.663	0	323.31	278	11624999936	10435999744	sp|P50395|GDIB_HUMAN Rab GDP dissociation inhibitor beta OS=Homo sapiens OX=9606 GN=GDI2 PE=1 SV=2
P26641	P26641	Elongation factor 1-gamma	EEF1G	17094000000	23	23	23	70.5	70.5	70.5	50.118	0	294.34	242	11900999680	9572899840	sp|P26641|EF1G_HUMAN Elongation factor 1-gamma OS=Homo sapiens OX=9606 GN=EEF1G PE=1 SV=3
P68371	P68371	Tubulin beta-4B chain	TUBB4B	17083000000	28	5	1	73	13.5	2.7	49.83	0	323.31	108	11409000448	9789700096	sp|P68371|TBB4B_HUMAN Tubulin beta-4B chain OS=Homo sapiens OX=9606 GN=TUBB4B PE=1 SV=1
Q01082	Q01082	Spectrin beta chain, non-erythrocytic 1	SPTBN1	16995000000	118	118	109	63.8	63.8	59.9	274.61	0	323.31	703	10849000448	11297000448	sp|Q01082|SPTB2_HUMAN Spectrin beta chain, non-erythrocytic 1 OS=Homo sapiens OX=9606 GN=SPTBN1 PE=1 SV=2
Q14204	Q14204	Cytoplasmic dynein 1 heavy chain 1	DYNC1H1	16881000000	191	191	191	55.1	55.1	55.1	532.4	0	323.31	938	10840999936	11532999680	sp|Q14204|DYHC1_HUMAN Cytoplasmic dynein 1 heavy chain 1 OS=Homo sapiens OX=9606 GN=DYNC1H1 PE=1 SV=5
P05387	P05387	60S acidic ribosomal protein P2	RPLP2	16629000000	9	9	9	75.7	75.7	75.7	11.665	0	256.26	103	11950000128	9609900032	sp|P05387|RLA2_HUMAN 60S acidic ribosomal protein P2 OS=Homo sapiens OX=9606 GN=RPLP2 PE=1 SV=1
P36578	P36578	60S ribosomal protein L4	RPL4	16495000000	18	18	18	40	40	40	47.697	0	281.64	205	11694000128	8872299520	sp|P36578|RL4_HUMAN 60S ribosomal protein L4 OS=Homo sapiens OX=9606 GN=RPL4 PE=1 SV=5
Q01518	Q01518	Adenylyl cyclase-associated protein 1	CAP1	16412000000	26	26	25	58.5	58.5	56.8	51.901	0	323.31	177	10860999680	10579000320	sp|Q01518|CAP1_HUMAN Adenylyl cyclase-associated protein 1 OS=Homo sapiens OX=9606 GN=CAP1 PE=1 SV=5
Q13813	Q13813	Spectrin alpha chain, non-erythrocytic 1	SPTAN1	16207000000	118	118	118	62.7	62.7	62.7	284.54	0	323.31	665	10883999744	9885700096	sp|Q13813|SPTN1_HUMAN Spectrin alpha chain, non-erythrocytic 1 OS=Homo sapiens OX=9606 GN=SPTAN1 PE=1 SV=3
P50990	P50990	T-complex protein 1 subunit theta	CCT8	16157000000	32	32	32	65.3	65.3	65.3	59.62	0	229.97	254	10526000128	10357000192	sp|P50990|TCPQ_HUMAN T-complex protein 1 subunit theta OS=Homo sapiens OX=9606 GN=CCT8 PE=1 SV=4
P12236	P12236	ADP/ATP translocase 3;ADP/ATP translocase 3, N-terminally processed	SLC25A6	15803000000	18	18	6	57.4	57.4	15.8	32.866	0	129.51	143	8526499840	14382000128	sp|P12236|ADT3_HUMAN ADP/ATP translocase 3 OS=Homo sapiens OX=9606 GN=SLC25A6 PE=1 SV=4
Q15149	Q15149	Plectin	PLEC	15771000000	204	204	198	50.8	50.8	49.3	531.78	0	323.31	946	9074199552	12225999872	sp|Q15149|PLEC_HUMAN Plectin OS=Homo sapiens OX=9606 GN=PLEC PE=1 SV=3
P29692	P29692	Elongation factor 1-delta	EEF1D	15666000000	17	17	15	66.9	66.9	66.5	31.121	0	323.31	134	11066999808	7936000000	sp|P29692|EF1D_HUMAN Elongation factor 1-delta OS=Homo sapiens OX=9606 GN=EEF1D PE=1 SV=5
P14866	P14866	Heterogeneous nuclear ribonucleoprotein L	HNRNPL	15511000000	20	20	20	54.7	54.7	54.7	64.132	0	323.31	210	10791999488	8419100160	sp|P14866|HNRPL_HUMAN Heterogeneous nuclear ribonucleoprotein L OS=Homo sapiens OX=9606 GN=HNRNPL PE=1 SV=2
Q14103	Q14103	Heterogeneous nuclear ribonucleoprotein D0	HNRNPD	15407000000	15	15	13	31	31	28.2	38.434	0	69.594	125	9374600192	7350799872	sp|Q14103|HNRPD_HUMAN Heterogeneous nuclear ribonucleoprotein D0 OS=Homo sapiens OX=9606 GN=HNRNPD PE=1 SV=1
P26599	P26599	Polypyrimidine tract-binding protein 1	PTBP1	15370000000	18	18	17	62	62	60.5	57.221	0	323.31	191	10698999808	8230700032	sp|P26599|PTBP1_HUMAN Polypyrimidine tract-binding protein 1 OS=Homo sapiens OX=9606 GN=PTBP1 PE=1 SV=1
P40926	P40926	Malate dehydrogenase, mitochondrial	MDH2	15327000000	15	15	15	59.2	59.2	59.2	35.503	0	241.9	177	8244100096	12376999936	sp|P40926|MDHM_HUMAN Malate dehydrogenase, mitochondrial OS=Homo sapiens OX=9606 GN=MDH2 PE=1 SV=3
Q14974	Q14974	Importin subunit beta-1	KPNB1	15128000000	43	43	43	68.4	68.4	68.4	97.169	0	323.31	312	10282999808	8420499968	sp|Q14974|IMB1_HUMAN Importin subunit beta-1 OS=Homo sapiens OX=9606 GN=KPNB1 PE=1 SV=2
P11940;Q9H361;Q4VXU2;Q96DU9	P11940	Polyadenylate-binding protein 1	PABPC1	15104000000	31	31	21	61.3	61.3	43.7	70.67	0	323.31	254	10026999808	10151000064	sp|P11940|PABP1_HUMAN Polyadenylate-binding protein 1 OS=Homo sapiens OX=9606 GN=PABPC1 PE=1 SV=2
O75874	O75874	Isocitrate dehydrogenase [NADP] cytoplasmic	IDH1	14883000000	22	22	21	66.2	66.2	64	46.659	0	242.88	186	8563599872	11354999808	sp|O75874|IDHC_HUMAN Isocitrate dehydrogenase [NADP] cytoplasmic OS=Homo sapiens OX=9606 GN=IDH1 PE=1 SV=2
P0DP25;P0DP24;P0DP23;P27482	P0DP25;P0DP24;P0DP23			14802000000	9	9	9	80.5	80.5	80.5	16.837	0	200.29	104	10492000256	7573100032	sp|P0DP25|CALM3_HUMAN Calmodulin-3 OS=Homo sapiens OX=9606 GN=CALM3 PE=1 SV=1;sp|P0DP24|CALM2_HUMAN Calmodulin-2 OS=Homo sapiens OX=9606 GN=CALM2 PE=1 SV=1;sp|P0DP23|CALM1_HUMAN Calmodulin-1 OS=Homo sapiens OX=9606 GN=CALM1 PE=1 SV=1
Q15365;P57723	Q15365	Poly(rC)-binding protein 1	PCBP1	14734000000	17	17	13	80.1	80.1	69.1	37.497	0	323.31	190	10138999808	8996100096	sp|Q15365|PCBP1_HUMAN Poly(rC)-binding protein 1 OS=Homo sapiens OX=9606 GN=PCBP1 PE=1 SV=2
P14174	P14174	Macrophage migration inhibitory factor	MIF	14669000000	4	4	4	36.5	36.5	36.5	12.476	0	110.55	83	7400600064	13157000192	sp|P14174|MIF_HUMAN Macrophage migration inhibitory factor OS=Homo sapiens OX=9606 GN=MIF PE=1 SV=4
Q13151	Q13151	Heterogeneous nuclear ribonucleoprotein A0	HNRNPA0	14649000000	10	10	10	45.2	45.2	45.2	30.84	0	134.79	106	5603700224	5800099840	sp|Q13151|ROA0_HUMAN Heterogeneous nuclear ribonucleoprotein A0 OS=Homo sapiens OX=9606 GN=HNRNPA0 PE=1 SV=1
P17987	P17987	T-complex protein 1 subunit alpha	TCP1	14522000000	32	32	32	74.8	74.8	74.8	60.343	0	262.74	261	11018000384	7169600000	sp|P17987|TCPA_HUMAN T-complex protein 1 subunit alpha OS=Homo sapiens OX=9606 GN=TCP1 PE=1 SV=1
P38646	P38646	Stress-70 protein, mitochondrial	HSPA9	14456000000	26	26	26	47.9	47.9	47.9	73.68	0	323.31	257	9811500032	9617099776	sp|P38646|GRP75_HUMAN Stress-70 protein, mitochondrial OS=Homo sapiens OX=9606 GN=HSPA9 PE=1 SV=2
P20700	P20700	Lamin-B1	LMNB1	14266000000	34	34	33	60.2	60.2	58.7	66.408	0	323.31	245	8434400256	11025000448	sp|P20700|LMNB1_HUMAN Lamin-B1 OS=Homo sapiens OX=9606 GN=LMNB1 PE=1 SV=2
P07602	P07602	Prosaposin;Saposin-A;Saposin-B-Val;Saposin-B;Saposin-C;Saposin-D	PSAP	14258000000	19	19	19	43.9	43.9	43.9	58.112	0	64.977	124	6627100160	13528999936	sp|P07602|SAP_HUMAN Prosaposin OS=Homo sapiens OX=9606 GN=PSAP PE=1 SV=2
Q86VP6;O75155	Q86VP6	Cullin-associated NEDD8-dissociated protein 1	CAND1	14228000000	60	60	60	60.8	60.8	60.8	136.37	0	323.31	380	9394100224	8709699584	sp|Q86VP6|CAND1_HUMAN Cullin-associated NEDD8-dissociated protein 1 OS=Homo sapiens OX=9606 GN=CAND1 PE=1 SV=2
P62241	P62241	40S ribosomal protein S8	RPS8	14199000000	11	11	11	53.8	53.8	53.8	24.205	0	184.95	128	9417499648	9291100160	sp|P62241|RS8_HUMAN 40S ribosomal protein S8 OS=Homo sapiens OX=9606 GN=RPS8 PE=1 SV=2
P23396	P23396	40S ribosomal protein S3	RPS3	13939000000	17	17	17	71.2	71.2	71.2	26.688	0	73.72	145	8788100096	9734800384	sp|P23396|RS3_HUMAN 40S ribosomal protein S3 OS=Homo sapiens OX=9606 GN=RPS3 PE=1 SV=2
Q14697	Q14697	Neutral alpha-glucosidase AB	GANAB	13777000000	44	44	44	59.6	59.6	59.6	106.87	0	323.31	359	8974999552	9232900096	sp|Q14697|GANAB_HUMAN Neutral alpha-glucosidase AB OS=Homo sapiens OX=9606 GN=GANAB PE=1 SV=3
P52209	P52209	6-phosphogluconate dehydrogenase, decarboxylating	PGD	13746000000	24	24	24	67.1	67.1	67.1	53.139	0	323.31	185	10949999616	7077499904	sp|P52209|6PGD_HUMAN 6-phosphogluconate dehydrogenase, decarboxylating OS=Homo sapiens OX=9606 GN=PGD PE=1 SV=3
P07814	P07814	Bifunctional glutamate/proline--tRNA ligase;Glutamate--tRNA ligase;Proline--tRNA ligase	EPRS	13591000000	75	75	75	61.2	61.2	61.2	170.59	0	323.31	439	9109499904	7783699968	sp|P07814|SYEP_HUMAN Bifunctional glutamate/proline--tRNA ligase OS=Homo sapiens OX=9606 GN=EPRS1 PE=1 SV=5
Q15233	Q15233	Non-POU domain-containing octamer-binding protein	NONO	13583000000	20	19	19	52.2	50.5	50.5	54.231	0	323.31	211	8400600064	9035700224	sp|Q15233|NONO_HUMAN Non-POU domain-containing octamer-binding protein OS=Homo sapiens OX=9606 GN=NONO PE=1 SV=4
P08865	P08865	40S ribosomal protein SA	RPSA	13431000000	16	16	16	63.4	63.4	63.4	32.854	0	268.62	120	9691799552	7354500096	sp|P08865|RSSA_HUMAN 40S ribosomal protein SA OS=Homo sapiens OX=9606 GN=RPSA PE=1 SV=4
P25398	P25398	40S ribosomal protein S12	RPS12	13406000000	10	10	10	72	72	72	14.515	0	287.26	124	9353600000	7639099904	sp|P25398|RS12_HUMAN 40S ribosomal protein S12 OS=Homo sapiens OX=9606 GN=RPS12 PE=1 SV=3
P31943	P31943	Heterogeneous nuclear ribonucleoprotein H;Heterogeneous nuclear ribonucleoprotein H, N-terminally processed	HNRNPH1	13216000000	16	14	10	55.7	49.7	37.6	49.229	0	235.63	143	8908000256	8268400128	sp|P31943|HNRH1_HUMAN Heterogeneous nuclear ribonucleoprotein H OS=Homo sapiens OX=9606 GN=HNRNPH1 PE=1 SV=4
P31946	P31946	14-3-3 protein beta/alpha;14-3-3 protein beta/alpha, N-terminally processed	YWHAB	13193000000	11	9	8	58.1	50.8	47.2	28.082	0	323.31	105	8674899968	7314999808	sp|P31946|1433B_HUMAN 14-3-3 protein beta/alpha OS=Homo sapiens OX=9606 GN=YWHAB PE=1 SV=3
P58107	P58107	Epiplakin	EPPK1	13149000000	132	127	127	68.4	62.7	62.7	555.65	0	323.31	642	8851000320	7569800192	sp|P58107|EPIPL_HUMAN Epiplakin OS=Homo sapiens OX=9606 GN=EPPK1 PE=1 SV=3
Q9NZI8	Q9NZI8	Insulin-like growth factor 2 mRNA-binding protein 1	IGF2BP1	13119000000	22	22	20	41.8	41.8	37.8	63.48	0	286.05	245	8602699776	7754100224	sp|Q9NZI8|IF2B1_HUMAN Insulin-like growth factor 2 mRNA-binding protein 1 OS=Homo sapiens OX=9606 GN=IGF2BP1 PE=1 SV=2
Q15084	Q15084	Protein disulfide-isomerase A6	PDIA6	13020000000	19	19	19	48.9	48.9	48.9	48.121	0	235.48	186	10232000512	6677799936	sp|Q15084|PDIA6_HUMAN Protein disulfide-isomerase A6 OS=Homo sapiens OX=9606 GN=PDIA6 PE=1 SV=1
Q92841	Q92841	Probable ATP-dependent RNA helicase DDX17	DDX17	13013000000	32	31	24	50.1	48.6	38.4	80.272	0	188.13	217	8235400192	9562800128	sp|Q92841|DDX17_HUMAN Probable ATP-dependent RNA helicase DDX17 OS=Homo sapiens OX=9606 GN=DDX17 PE=1 SV=2
P27824	P27824	Calnexin	CANX	12985000000	31	31	31	52.7	52.7	52.7	67.567	0	323.31	219	9345399808	8516700160	sp|P27824|CALX_HUMAN Calnexin OS=Homo sapiens OX=9606 GN=CANX PE=1 SV=2
P09874	P09874	Poly [ADP-ribose] polymerase 1	PARP1	12942000000	53	53	53	54.6	54.6	54.6	113.08	0	323.31	323	7091599872	11536000000	sp|P09874|PARP1_HUMAN Poly [ADP-ribose] polymerase 1 OS=Homo sapiens OX=9606 GN=PARP1 PE=1 SV=4
P22234	P22234	Multifunctional protein ADE2;Phosphoribosylaminoimidazole-succinocarboxamide synthase;Phosphoribosylaminoimidazole carboxylase	PAICS	12925000000	24	24	24	67.3	67.3	67.3	47.079	0	255.33	183	10092000256	6001299968	sp|P22234|PUR6_HUMAN Multifunctional protein ADE2 OS=Homo sapiens OX=9606 GN=PAICS PE=1 SV=3
P61247	P61247	40S ribosomal protein S3a	RPS3A	12728000000	17	17	17	49.6	49.6	49.6	29.945	0	118.52	148	9487099904	7440699904	sp|P61247|RS3A_HUMAN 40S ribosomal protein S3a OS=Homo sapiens OX=9606 GN=RPS3A PE=1 SV=2
Q02878	Q02878	60S ribosomal protein L6	RPL6	12728000000	15	15	15	45.1	45.1	45.1	32.728	0	197.19	145	8711499776	7280699904	sp|Q02878|RL6_HUMAN 60S ribosomal protein L6 OS=Homo sapiens OX=9606 GN=RPL6 PE=1 SV=3
Rep 2321	Rep 2321	Nuclear autoantigenic sperm protein	NASP	12532000000	45	45	45	75.5	75.5	75.5	85.237	0	323.31	257	8156599808	7607399936	sp|Rep 2321|NASP_HUMAN Nuclear autoantigenic sperm protein OS=Homo sapiens OX=9606 GN=NASP PE=1 SV=2
P48643	P48643	T-complex protein 1 subunit epsilon	CCT5	12428000000	37	37	37	75.4	75.4	75.4	59.67	0	323.31	251	8721000448	5852400128	sp|P48643|TCPE_HUMAN T-complex protein 1 subunit epsilon OS=Homo sapiens OX=9606 GN=CCT5 PE=1 SV=1
Q9P258	Q9P258	Protein RCC2	RCC2	12400000000	24	24	24	62.6	62.6	62.6	56.084	0	309.44	209	8349799936	7955200000	sp|Q9P258|RCC2_HUMAN Protein RCC2 OS=Homo sapiens OX=9606 GN=RCC2 PE=1 SV=2
P52597	P52597	Heterogeneous nuclear ribonucleoprotein F;Heterogeneous nuclear ribonucleoprotein F, N-terminally processed	HNRNPF	12324000000	18	18	16	66.3	66.3	59.8	45.671	0	323.31	219	8508800000	6709899776	sp|P52597|HNRPF_HUMAN Heterogeneous nuclear ribonucleoprotein F OS=Homo sapiens OX=9606 GN=HNRNPF PE=1 SV=3
Q99584	Q99584	Protein S100-A13	S100A13	12262000000	5	5	5	40.8	40.8	40.8	11.471	0	16.462	52	6181899776	10293999616	sp|Q99584|S10AD_HUMAN Protein S100-A13 OS=Homo sapiens OX=9606 GN=S100A13 PE=1 SV=1
P18124	P18124	60S ribosomal protein L7	RPL7	12157000000	17	17	17	54.4	54.4	54.4	29.225	0	135.36	132	8692400128	6204100096	sp|P18124|RL7_HUMAN 60S ribosomal protein L7 OS=Homo sapiens OX=9606 GN=RPL7 PE=1 SV=1
P08133	P08133	Annexin A6	ANXA6	12109000000	38	38	38	67.3	67.3	67.3	75.872	0	323.31	308	7924100096	7910300160	sp|P08133|ANXA6_HUMAN Annexin A6 OS=Homo sapiens OX=9606 GN=ANXA6 PE=1 SV=3
P27348	P27348	14-3-3 protein theta	YWHAQ	11997000000	14	12	12	56.3	49	49	27.764	0	323.31	126	8073900032	7293599744	sp|P27348|1433T_HUMAN 14-3-3 protein theta OS=Homo sapiens OX=9606 GN=YWHAQ PE=1 SV=1
O43707	O43707	Alpha-actinin-4	ACTN4	11907000000	52	34	33	69.7	48.8	47.6	104.85	0	323.31	296	8073099776	6973400064	sp|O43707|ACTN4_HUMAN Alpha-actinin-4 OS=Homo sapiens OX=9606 GN=ACTN4 PE=1 SV=2
Q13838	Q13838	Spliceosome RNA helicase DDX39B	DDX39B	11879000000	22	22	11	64	64	35.5	48.991	0	223.98	222	8508299776	6793699840	sp|Q13838|DX39B_HUMAN Spliceosome RNA helicase DDX39B OS=Homo sapiens OX=9606 GN=DDX39B PE=1 SV=1
P39023;Q92901	P39023	60S ribosomal protein L3	RPL3	11848000000	13	13	13	36.2	36.2	36.2	46.108	0	131.75	141	9348899840	5151799808	sp|P39023|RL3_HUMAN 60S ribosomal protein L3 OS=Homo sapiens OX=9606 GN=RPL3 PE=1 SV=2
P62424	P62424	60S ribosomal protein L7a	RPL7A	11842000000	13	13	13	46.2	46.2	46.2	29.995	0	170.34	115	7736200192	7493499904	sp|P62424|RL7A_HUMAN 60S ribosomal protein L7a OS=Homo sapiens OX=9606 GN=RPL7A PE=1 SV=2
P05388;Q8NHW5	P05388;Q8NHW5	60S acidic ribosomal protein P0;60S acidic ribosomal protein P0-like	RPLP0;RPLP0P6	11713000000	14	14	14	56.2	56.2	56.2	34.273	0	183.81	120	8061799936	6682999808	sp|P05388|RLA0_HUMAN 60S acidic ribosomal protein P0 OS=Homo sapiens OX=9606 GN=RPLP0 PE=1 SV=1;sp|Q8NHW5|RLA0L_HUMAN 60S acidic ribosomal protein P0-like OS=Homo sapiens OX=9606 GN=RPLP0P6 PE=5 SV=1
P26373	P26373	60S ribosomal protein L13	RPL13	11671000000	8	8	8	35.1	35.1	35.1	24.261	0	148.66	64	7668400128	7370800128	sp|P26373|RL13_HUMAN 60S ribosomal protein L13 OS=Homo sapiens OX=9606 GN=RPL13 PE=1 SV=4
Rep 2368	Rep 2368	T-complex protein 1 subunit gamma	CCT3	11624000000	33	33	33	63.1	63.1	63.1	60.533	0	286.67	237	7770200064	7288500224	sp|Rep 2368|TCPG_HUMAN T-complex protein 1 subunit gamma OS=Homo sapiens OX=9606 GN=CCT3 PE=1 SV=4
P50991	P50991	T-complex protein 1 subunit delta	CCT4	11410000000	29	29	29	62.9	62.9	62.9	57.924	0	323.31	209	7373300224	7426200064	sp|P50991|TCPD_HUMAN T-complex protein 1 subunit delta OS=Homo sapiens OX=9606 GN=CCT4 PE=1 SV=4
P06744	P06744	Glucose-6-phosphate isomerase	GPI	11403000000	22	22	16	52.9	52.9	37.3	63.146	0	323.31	195	7604700160	6116800000	sp|P06744|G6PI_HUMAN Glucose-6-phosphate isomerase OS=Homo sapiens OX=9606 GN=GPI PE=1 SV=4
P43243	P43243	Matrin-3	MATR3	11303000000	36	36	36	53.5	53.5	53.5	94.622	0	323.31	268	7580700160	7155400192	sp|P43243|MATR3_HUMAN Matrin-3 OS=Homo sapiens OX=9606 GN=MATR3 PE=1 SV=2
P06753	P06753	Tropomyosin alpha-3 chain	TPM3	11283000000	21	12	10	57.2	30.2	24.9	32.95	0	104.74	98	7475200000	4815099904	sp|P06753|TPM3_HUMAN Tropomyosin alpha-3 chain OS=Homo sapiens OX=9606 GN=TPM3 PE=1 SV=2
P06454	P06454	Prothymosin alpha;Prothymosin alpha, N-terminally processed;Thymosin alpha-1	PTMA	10675000000	2	2	2	15.3	15.3	15.3	12.203	0	92.372	40	7038600192	6680800256	sp|P06454|PTMA_HUMAN Prothymosin alpha OS=Homo sapiens OX=9606 GN=PTMA PE=1 SV=2
Q9UQ80	Q9UQ80	Proliferation-associated protein 2G4	PA2G4	10596000000	23	23	23	71.3	71.3	71.3	43.786	0	323.31	199	7910000128	5206900224	sp|Q9UQ80|PA2G4_HUMAN Proliferation-associated protein 2G4 OS=Homo sapiens OX=9606 GN=PA2G4 PE=1 SV=3
Rep 1637	Rep 1637	RNA-binding protein FUS	FUS	10553000000	11	11	9	22.8	22.8	21.1	53.425	0	157.19	90	6165700096	7646400000	sp|Rep 1637|FUS_HUMAN RNA-binding protein FUS OS=Homo sapiens OX=9606 GN=FUS PE=1 SV=1
P60709;Q9BYX7	P60709	Actin, cytoplasmic 1;Actin, cytoplasmic 1, N-terminally processed	ACTB	10516000000	24	1	1	77.1	4.5	4.5	41.736	0	157.39	66	0	2167000064	sp|P60709|ACTB_HUMAN Actin, cytoplasmic 1 OS=Homo sapiens OX=9606 GN=ACTB PE=1 SV=1
Q92945	Q92945	Far upstream element-binding protein 2	KHSRP	10461000000	31	31	29	57	57	55	73.114	0	323.31	225	7076800000	7088799744	sp|Q92945|FUBP2_HUMAN Far upstream element-binding protein 2 OS=Homo sapiens OX=9606 GN=KHSRP PE=1 SV=4
Q01105;P0DME0	Q01105	Protein SET	SET	10369000000	12	12	12	54.8	54.8	54.8	33.488	0	282.82	101	6402599936	7112600064	sp|Q01105|SET_HUMAN Protein SET OS=Homo sapiens OX=9606 GN=SET PE=1 SV=3
P23284	P23284	Peptidyl-prolyl cis-trans isomerase B	PPIB	10239000000	13	13	13	50	50	50	23.742	0	196.05	108	6441500160	7641600000	sp|P23284|PPIB_HUMAN Peptidyl-prolyl cis-trans isomerase B OS=Homo sapiens OX=9606 GN=PPIB PE=1 SV=2
P14314	P14314	Glucosidase 2 subunit beta	PRKCSH	10145000000	23	23	23	53	53	53	59.425	0	323.31	176	6368500224	6757199872	sp|P14314|GLU2B_HUMAN Glucosidase 2 subunit beta OS=Homo sapiens OX=9606 GN=PRKCSH PE=1 SV=2
P62701;Q8TD47;P22090	P62701	40S ribosomal protein S4, X isoform	RPS4X	10049000000	17	17	17	50.2	50.2	50.2	29.597	0	178.17	158	6576300032	6083899904	sp|P62701|RS4X_HUMAN 40S ribosomal protein S4, X isoform OS=Homo sapiens OX=9606 GN=RPS4X PE=1 SV=2
P09104;P13929	P09104	Gamma-enolase	ENO2	9998100000	19	16	16	73	60.4	60.4	47.268	0	323.31	181	7218800128	5388199936	sp|P09104|ENOG_HUMAN Gamma-enolase OS=Homo sapiens OX=9606 GN=ENO2 PE=1 SV=3
Q12906	Q12906	Interleukin enhancer-binding factor 3	ILF3	9924000000	30	30	28	48.1	48.1	45.6	95.337	0	293.3	234	5340199936	8879599616	sp|Q12906|ILF3_HUMAN Interleukin enhancer-binding factor 3 OS=Homo sapiens OX=9606 GN=ILF3 PE=1 SV=3
P55786;A6NEC2	P55786	Puromycin-sensitive aminopeptidase	NPEPPS	9802400000	46	46	46	59.2	59.2	59.2	103.28	0	323.31	293	6774400000	5769299968	sp|P55786|PSA_HUMAN Puromycin-sensitive aminopeptidase OS=Homo sapiens OX=9606 GN=NPEPPS PE=1 SV=2
Q13162	Q13162	Peroxiredoxin-4	PRDX4	9787800000	14	12	12	57.6	54.6	54.6	30.54	0	240.33	143	7279300096	5577299968	sp|Q13162|PRDX4_HUMAN Peroxiredoxin-4 OS=Homo sapiens OX=9606 GN=PRDX4 PE=1 SV=1
Q16778;P33778;P23527;P06899;Q8N257;Q6DRA6;Q6DN03	Q16778;P33778;P23527;P06899;Q8N257	Histone H2B type 2-E;Histone H2B type 1-B;Histone H2B type 1-O;Histone H2B type 1-J;Histone H2B type 3-B	HIST2H2BE;HIST1H2BB;HIST1H2BO;HIST1H2BJ;HIST3H2BB	9783400000	11	2	2	57.9	7.9	7.9	13.92	0	5.6711	19	7612599808	5743600128	sp|Q16778|H2B2E_HUMAN Histone H2B type 2-E OS=Homo sapiens OX=9606 GN=HIST2H2BE PE=1 SV=3;sp|P33778|H2B1B_HUMAN Histone H2B type 1-B OS=Homo sapiens OX=9606 GN=HIST1H2BB PE=1 SV=2;sp|P23527|H2B1O_HUMAN Histone H2B type 1-O OS=Homo sapiens OX=9606 GN=HIST1H
O43175	O43175	D-3-phosphoglycerate dehydrogenase	PHGDH	9741100000	24	24	24	63	63	63	56.65	0	315.52	173	7036299776	5218999808	sp|O43175|SERA_HUMAN D-3-phosphoglycerate dehydrogenase OS=Homo sapiens OX=9606 GN=PHGDH PE=1 SV=4
P13797	P13797	Plastin-3	PLS3	9715400000	33	33	25	65.2	65.2	52.4	70.81	0	323.31	199	6600800256	5779700224	sp|P13797|PLST_HUMAN Plastin-3 OS=Homo sapiens OX=9606 GN=PLS3 PE=1 SV=4
P53396	P53396	ATP-citrate synthase	ACLY	9705000000	48	48	48	51	51	51	120.84	0	323.31	326	6137999872	6556199936	sp|P53396|ACLY_HUMAN ATP-citrate synthase OS=Homo sapiens OX=9606 GN=ACLY PE=1 SV=3
Q562R1	Q562R1	Beta-actin-like protein 2	ACTBL2	9657800000	7	2	2	23.1	10.4	10.4	42.003	0	16.807	1	0	18211000320	sp|Q562R1|ACTBL_HUMAN Beta-actin-like protein 2 OS=Homo sapiens OX=9606 GN=ACTBL2 PE=1 SV=2
Q15185	Q15185	Prostaglandin E synthase 3	PTGES3	9617500000	6	6	6	45	45	45	18.697	0	131.45	72	8839999488	2924199936	sp|Q15185|TEBP_HUMAN Prostaglandin E synthase 3 OS=Homo sapiens OX=9606 GN=PTGES3 PE=1 SV=1
P67809;Q9Y2T7	P67809	Nuclease-sensitive element-binding protein 1	YBX1	9613000000	17	17	11	66.4	66.4	53.7	35.924	0	323.31	121	7718199808	4632300032	sp|P67809|YBOX1_HUMAN Y-box-binding protein 1 OS=Homo sapiens OX=9606 GN=YBX1 PE=1 SV=3
P62269	P62269	40S ribosomal protein S18	RPS18	9539500000	9	9	9	48	48	48	17.718	0	96.517	65	5585699840	6171800064	sp|P62269|RS18_HUMAN 40S ribosomal protein S18 OS=Homo sapiens OX=9606 GN=RPS18 PE=1 SV=3
Q9Y490	Q9Y490	Talin-1	TLN1	9520900000	94	94	86	59.8	59.8	56.6	269.76	0	323.31	530	5919600128	6552200192	sp|Q9Y490|TLN1_HUMAN Talin-1 OS=Homo sapiens OX=9606 GN=TLN1 PE=1 SV=3
P09429;B2RPK0	P09429;B2RPK0	High mobility group protein B1;Putative high mobility group protein B1-like 1	HMGB1;HMGB1P1	9506300000	12	12	11	47.9	47.9	42.3	24.893	0	136.04	144	5212400128	6047399936	sp|P09429|HMGB1_HUMAN High mobility group protein B1 OS=Homo sapiens OX=9606 GN=HMGB1 PE=1 SV=3;sp|B2RPK0|HGB1A_HUMAN Putative high mobility group protein B1-like 1 OS=Homo sapiens OX=9606 GN=HMGB1P1 PE=5 SV=1
P45880	P45880	Voltage-dependent anion-selective channel protein 2	VDAC2	9453400000	13	13	13	61.6	61.6	61.6	31.566	0	287.66	151	5994999808	6420899840	sp|P45880|VDAC2_HUMAN Voltage-dependent anion-selective channel protein 2 OS=Homo sapiens OX=9606 GN=VDAC2 PE=1 SV=2
P22314	P22314	Ubiquitin-like modifier-activating enzyme 1	UBA1	9435900000	41	41	41	56.3	56.3	56.3	117.85	0	323.31	293	5931800064	6371800064	sp|P22314|UBA1_HUMAN Ubiquitin-like modifier-activating enzyme 1 OS=Homo sapiens OX=9606 GN=UBA1 PE=1 SV=3
P46777	P46777	60S ribosomal protein L5	RPL5	9173800000	12	12	12	50.2	50.2	50.2	34.362	0	115.21	135	6334199808	5556400128	sp|P46777|RL5_HUMAN 60S ribosomal protein L5 OS=Homo sapiens OX=9606 GN=RPL5 PE=1 SV=3
P55884	P55884	Eukaryotic translation initiation factor 3 subunit B	EIF3B	9117700000	39	39	39	63.3	63.3	63.3	92.48	0	247.66	258	6780899840	4629199872	sp|P55884|EIF3B_HUMAN Eukaryotic translation initiation factor 3 subunit B OS=Homo sapiens OX=9606 GN=EIF3B PE=1 SV=3
P17066;P48741	P17066;P48741	Heat shock 70 kDa protein 6;Putative heat shock 70 kDa protein 7	HSPA6;HSPA7	9032000000	7	1	1	12	1.7	1.7	71.027	0	45.056	26	0	7638400000	sp|P17066|HSP76_HUMAN Heat shock 70 kDa protein 6 OS=Homo sapiens OX=9606 GN=HSPA6 PE=1 SV=2;sp|P48741|HSP77_HUMAN Putative heat shock 70 kDa protein 7 OS=Homo sapiens OX=9606 GN=HSPA7 PE=5 SV=2
Rep 1232	Rep 1232	Prohibitin	PHB	8956200000	18	18	18	75	75	75	29.804	0	323.31	143	5609500160	6327600128	sp|Rep 1232|PHB_HUMAN Prohibitin OS=Homo sapiens OX=9606 GN=PHB PE=1 SV=1
P30050	P30050	60S ribosomal protein L12	RPL12	8955000000	7	7	7	58.8	58.8	58.8	17.818	0	188.93	71	6483800064	4891899904	sp|P30050|RL12_HUMAN 60S ribosomal protein L12 OS=Homo sapiens OX=9606 GN=RPL12 PE=1 SV=1
P15924	P15924	Desmoplakin	DSP	8952000000	118	118	118	47.8	47.8	47.8	331.77	0	323.31	502	5339200000	6979200000	sp|P15924|DESP_HUMAN Desmoplakin OS=Homo sapiens OX=9606 GN=DSP PE=1 SV=3
Q13185	Q13185	Chromobox protein homolog 3	CBX3	8813500000	8	7	6	52.5	45.9	37.2	20.811	0	119.2	78	7030099968	4722599936	sp|Q13185|CBX3_HUMAN Chromobox protein homolog 3 OS=Homo sapiens OX=9606 GN=CBX3 PE=1 SV=4
Q99832	Q99832	T-complex protein 1 subunit eta	CCT7	8788000000	28	28	28	63.5	63.5	63.5	59.366	0	323.31	180	5879000064	5533499904	sp|Q99832|TCPH_HUMAN T-complex protein 1 subunit eta OS=Homo sapiens OX=9606 GN=CCT7 PE=1 SV=2
P30086	P30086	Phosphatidylethanolamine-binding protein 1;Hippocampal cholinergic neurostimulating peptide	PEBP1	8784800000	12	12	12	79.7	79.7	79.7	21.057	0	323.31	123	5007499776	6276199936	sp|P30086|PEBP1_HUMAN Phosphatidylethanolamine-binding protein 1 OS=Homo sapiens OX=9606 GN=PEBP1 PE=1 SV=3
P84077;P61204	P84077;P61204	ADP-ribosylation factor 1;ADP-ribosylation factor 3	ARF1;ARF3	8678600000	13	13	8	84	84	55.2	20.697	0	208.08	96	6552800256	4482899968	sp|P84077|ARF1_HUMAN ADP-ribosylation factor 1 OS=Homo sapiens OX=9606 GN=ARF1 PE=1 SV=2;sp|P61204|ARF3_HUMAN ADP-ribosylation factor 3 OS=Homo sapiens OX=9606 GN=ARF3 PE=1 SV=2
P13010	P13010	X-ray repair cross-complementing protein 5	XRCC5	8663800000	37	37	37	66.7	66.7	66.7	82.704	0	323.31	236	6157799936	4531599872	sp|P13010|XRCC5_HUMAN X-ray repair cross-complementing protein 5 OS=Homo sapiens OX=9606 GN=XRCC5 PE=1 SV=3
P46940	P46940	Ras GTPase-activating-like protein IQGAP1	IQGAP1	8661200000	77	77	74	62.3	62.3	60.8	189.25	0	323.31	387	5354100224	6342400000	sp|P46940|IQGA1_HUMAN Ras GTPase-activating-like protein IQGAP1 OS=Homo sapiens OX=9606 GN=IQGAP1 PE=1 SV=1
P43487;Q9C010	P43487	Ran-specific GTPase-activating protein	RANBP1	8578400000	9	9	9	57.2	57.2	57.2	23.31	0	145.1	97	7405400064	3207399936	sp|P43487|RANG_HUMAN Ran-specific GTPase-activating protein OS=Homo sapiens OX=9606 GN=RANBP1 PE=1 SV=1
Q15366	Q15366	Poly(rC)-binding protein 2	PCBP2	8447500000	17	13	12	66.8	56.2	52.3	38.58	0	301.16	97	6595700224	3926500096	sp|Q15366|PCBP2_HUMAN Poly(rC)-binding protein 2 OS=Homo sapiens OX=9606 GN=PCBP2 PE=1 SV=1
P40227	P40227	T-complex protein 1 subunit zeta	CCT6A	8423700000	26	26	20	66.5	66.5	55	58.024	0	234.87	162	5342199808	5536500224	sp|P40227|TCPZ_HUMAN T-complex protein 1 subunit zeta OS=Homo sapiens OX=9606 GN=CCT6A PE=1 SV=3
P12956	P12956	X-ray repair cross-complementing protein 6	XRCC6	8403200000	32	32	32	57	57	57	69.842	0	323.31	271	5870900224	5548400128	sp|P12956|XRCC6_HUMAN X-ray repair cross-complementing protein 6 OS=Homo sapiens OX=9606 GN=XRCC6 PE=1 SV=2
Q16555	Q16555	Dihydropyrimidinase-related protein 2	DPYSL2	8395800000	25	25	21	68.5	68.5	58.7	62.293	0	322.03	194	5688699904	4873699840	sp|Q16555|DPYL2_HUMAN Dihydropyrimidinase-related protein 2 OS=Homo sapiens OX=9606 GN=DPYSL2 PE=1 SV=1
P40925	P40925	Malate dehydrogenase, cytoplasmic	MDH1	8393300000	12	12	12	45.8	45.8	45.8	36.426	0	160.97	82	5130399744	6307200000	sp|P40925|MDHC_HUMAN Malate dehydrogenase, cytoplasmic OS=Homo sapiens OX=9606 GN=MDH1 PE=1 SV=4
Q07020	Q07020	60S ribosomal protein L18	RPL18	8392400000	9	9	9	43.1	43.1	43.1	21.634	0	60.88	63	6428000256	4825600000	sp|Q07020|RL18_HUMAN 60S ribosomal protein L18 OS=Homo sapiens OX=9606 GN=RPL18 PE=1 SV=2
O00231	O00231	26S proteasome non-ATPase regulatory subunit 11	PSMD11	8275900000	23	23	23	62.8	62.8	62.8	47.463	0	120.51	154	5231099904	4278899968	sp|O00231|PSD11_HUMAN 26S proteasome non-ATPase regulatory subunit 11 OS=Homo sapiens OX=9606 GN=PSMD11 PE=1 SV=3
Q3ZCM7	Q3ZCM7	Tubulin beta-8 chain	TUBB8	8221400000	10	2	2	26.4	11	11	49.775	0	102.97	29	5011800064	6066200064	sp|Q3ZCM7|TBB8_HUMAN Tubulin beta-8 chain OS=Homo sapiens OX=9606 GN=TUBB8 PE=1 SV=2
P17844	P17844	Probable ATP-dependent RNA helicase DDX5	DDX5	8217700000	30	22	22	54.2	40.4	40.4	69.147	0	208	187	5160099840	5860800000	sp|P17844|DDX5_HUMAN Probable ATP-dependent RNA helicase DDX5 OS=Homo sapiens OX=9606 GN=DDX5 PE=1 SV=1
P12429	P12429	Annexin A3	ANXA3	8215200000	23	23	23	71.5	71.5	71.5	36.375	0	143.48	152	5888600064	4608699904	sp|P12429|ANXA3_HUMAN Annexin A3 OS=Homo sapiens OX=9606 GN=ANXA3 PE=1 SV=3
P42704	P42704	Leucine-rich PPR motif-containing protein, mitochondrial	LRPPRC	8207200000	71	71	71	63.2	63.2	63.2	157.9	0	323.31	370	4751699968	6544699904	sp|P42704|LPPRC_HUMAN Leucine-rich PPR motif-containing protein, mitochondrial OS=Homo sapiens OX=9606 GN=LRPPRC PE=1 SV=3
Q9HB71	Q9HB71	Calcyclin-binding protein	CACYBP	8122600000	18	18	18	61.4	61.4	61.4	26.21	0	97.531	104	5597599744	4708599808	sp|Q9HB71|CYBP_HUMAN Calcyclin-binding protein OS=Homo sapiens OX=9606 GN=CACYBP PE=1 SV=2
P12004	P12004	Proliferating cell nuclear antigen	PCNA	8115500000	12	12	12	74.7	74.7	74.7	28.768	0	145.91	104	5610599936	4721099776	sp|P12004|PCNA_HUMAN Proliferating cell nuclear antigen OS=Homo sapiens OX=9606 GN=PCNA PE=1 SV=1
Q5T7N2	Q5T7N2	LINE-1 type transposase domain-containing protein 1	L1TD1	8079200000	37	37	37	44.3	44.3	44.3	98.848	0	266.91	222	6165400064	4466800128	sp|Q5T7N2|LITD1_HUMAN LINE-1 type transposase domain-containing protein 1 OS=Homo sapiens OX=9606 GN=L1TD1 PE=1 SV=1
P05386	P05386	60S acidic ribosomal protein P1	RPLP1	7939400000	3	3	3	74.6	74.6	74.6	11.514	0	236.31	49	7198099968	1697500032	sp|P05386|RLA1_HUMAN 60S acidic ribosomal protein P1 OS=Homo sapiens OX=9606 GN=RPLP1 PE=1 SV=1
P68036;A0A1B0GUS4	P68036;A0A1B0GUS4	Ubiquitin-conjugating enzyme E2 L3	UBE2L3	7877800000	8	8	8	63.6	63.6	63.6	17.861	0	197.67	128	5130500096	4579999744	sp|P68036|UB2L3_HUMAN Ubiquitin-conjugating enzyme E2 L3 OS=Homo sapiens OX=9606 GN=UBE2L3 PE=1 SV=1;sp|A0A1B0GUS4|UB2L5_HUMAN Ubiquitin-conjugating enzyme E2 L5 OS=Homo sapiens OX=9606 GN=UBE2L5 PE=2 SV=1
Q03252	Q03252	Lamin-B2	LMNB2	7787400000	30	29	29	45.3	43.9	43.9	69.948	0	143.34	170	5137500160	5168799744	sp|Q03252|LMNB2_HUMAN Lamin-B2 OS=Homo sapiens OX=9606 GN=LMNB2 PE=1 SV=4
P62249	P62249	40S ribosomal protein S16	RPS16	7706700000	12	12	12	55.5	55.5	55.5	16.445	0	24.634	82	5086799872	5461700096	sp|P62249|RS16_HUMAN 40S ribosomal protein S16 OS=Homo sapiens OX=9606 GN=RPS16 PE=1 SV=2
Q99623	Q99623	Prohibitin-2	PHB2	7670200000	15	15	15	54.5	54.5	54.5	33.296	0	229.88	117	4474899968	6322200064	sp|Q99623|PHB2_HUMAN Prohibitin-2 OS=Homo sapiens OX=9606 GN=PHB2 PE=1 SV=2
P13667	P13667	Protein disulfide-isomerase A4	PDIA4	7650500000	33	33	33	57.1	57.1	57.1	72.932	0	323.31	219	4329500160	5889500160	sp|P13667|PDIA4_HUMAN Protein disulfide-isomerase A4 OS=Homo sapiens OX=9606 GN=PDIA4 PE=1 SV=2
P08758	P08758	Annexin A5	ANXA5	7509300000	22	22	22	72.2	72.2	72.2	35.936	0	179.51	146	5585600000	4472699904	sp|P08758|ANXA5_HUMAN Annexin A5 OS=Homo sapiens OX=9606 GN=ANXA5 PE=1 SV=2
Q00653	Q00653	Nuclear factor NF-kappa-B p100 subunit;Nuclear factor NF-kappa-B p52 subunit	NFKB2	7458100000	34	34	34	52.3	52.3	52.3	96.748	0	285.27	207	4767200256	4840900096	sp|Q00653|NFKB2_HUMAN Nuclear factor NF-kappa-B p100 subunit OS=Homo sapiens OX=9606 GN=NFKB2 PE=1 SV=4
P62750	P62750	60S ribosomal protein L23a	RPL23A	7400700000	9	9	9	44.2	44.2	44.2	17.695	0	21.185	69	5497299968	3941600000	sp|P62750|RL23A_HUMAN 60S ribosomal protein L23a OS=Homo sapiens OX=9606 GN=RPL23A PE=1 SV=1
P23378	P23378	Glycine dehydrogenase (decarboxylating), mitochondrial	GLDC	7382000000	42	42	42	55.7	55.7	55.7	112.73	0	323.31	272	4718300160	4826599936	sp|P23378|GCSP_HUMAN Glycine dehydrogenase (decarboxylating), mitochondrial OS=Homo sapiens OX=9606 GN=GLDC PE=1 SV=2
P62263	P62263	40S ribosomal protein S14	RPS14	7355000000	9	9	9	65.6	65.6	65.6	16.273	0	176.67	74	3314899968	6418400256	sp|P62263|RS14_HUMAN 40S ribosomal protein S14 OS=Homo sapiens OX=9606 GN=RPS14 PE=1 SV=3
Q15293	Q15293	Reticulocalbin-1	RCN1	7340300000	16	16	16	71	71	71	38.89	0	255.91	141	5480000000	3830400000	sp|Q15293|RCN1_HUMAN Reticulocalbin-1 OS=Homo sapiens OX=9606 GN=RCN1 PE=1 SV=1
P37837	P37837	Transaldolase	TALDO1	7304700000	12	12	12	34.1	34.1	34.1	37.54	0	65.252	75	5634699776	4600900096	sp|P37837|TALDO_HUMAN Transaldolase OS=Homo sapiens OX=9606 GN=TALDO1 PE=1 SV=2
P00918	P00918	Carbonic anhydrase 2	CA2	7300800000	12	12	12	63.1	63.1	63.1	29.246	0	101.68	103	5167200256	3833100032	sp|P00918|CAH2_HUMAN Carbonic anhydrase 2 OS=Homo sapiens OX=9606 GN=CA2 PE=1 SV=2
P14923	P14923	Junction plakoglobin	JUP	7299400000	36	36	33	67.8	67.8	62.4	81.744	0	323.31	224	4321099776	5206799872	sp|P14923|PLAK_HUMAN Junction plakoglobin OS=Homo sapiens OX=9606 GN=JUP PE=1 SV=3
Rep 1221;Q9UI47	Rep 1221	Catenin alpha-1	CTNNA1	7243500000	41	41	32	62.5	62.5	51.8	100.07	0	323.31	244	4660299776	5138999808	sp|Rep 1221|CTNA1_HUMAN Catenin alpha-1 OS=Homo sapiens OX=9606 GN=CTNNA1 PE=1 SV=1
Rep 2588	Rep 2588	Alanine--tRNA ligase, cytoplasmic	AARS	7217100000	37	37	37	57	57	57	106.81	0	323.31	243	5273900032	3880199936	sp|Rep 2588|SYAC_HUMAN Alanine--tRNA ligase, cytoplasmic OS=Homo sapiens OX=9606 GN=AARS1 PE=1 SV=2
Q99873;Q9NR22	Q99873	Protein arginine N-methyltransferase 1	PRMT1	7196400000	19	19	19	54.4	54.4	54.4	42.461	0	82.704	122	5303699968	3848199936	sp|Q99873|ANM1_HUMAN Protein arginine N-methyltransferase 1 OS=Homo sapiens OX=9606 GN=PRMT1 PE=1 SV=3
Q07955	Q07955	Serine/arginine-rich splicing factor 1	SRSF1	7186300000	12	12	12	43.5	43.5	43.5	27.744	0	107.92	128	4331899904	4919900160	sp|Q07955|SRSF1_HUMAN Serine/arginine-rich splicing factor 1 OS=Homo sapiens OX=9606 GN=SRSF1 PE=1 SV=2
P46781	P46781	40S ribosomal protein S9	RPS9	7157700000	15	15	15	41.8	41.8	41.8	22.591	0	32.476	79	5063699968	3951399936	sp|P46781|RS9_HUMAN 40S ribosomal protein S9 OS=Homo sapiens OX=9606 GN=RPS9 PE=1 SV=3
P61353	P61353	60S ribosomal protein L27	RPL27	7153300000	6	6	6	44.9	44.9	44.9	15.798	0	38.774	56	5107100160	3901299968	sp|P61353|RL27_HUMAN 60S ribosomal protein L27 OS=Homo sapiens OX=9606 GN=RPL27 PE=1 SV=2
P23381	P23381	Tryptophan--tRNA ligase, cytoplasmic;T1-TrpRS;T2-TrpRS	WARS	7133900000	23	23	23	67.9	67.9	67.9	53.165	0	323.31	187	5479799808	3062000128	sp|P23381|SYWC_HUMAN Tryptophan--tRNA ligase, cytoplasmic OS=Homo sapiens OX=9606 GN=WARS1 PE=1 SV=2
P11169;Q8TDB8	P11169	Solute carrier family 2, facilitated glucose transporter member 3	SLC2A3	7130300000	12	12	12	23.4	23.4	23.4	53.924	0	323.31	88	5177999872	4573700096	sp|P11169|GTR3_HUMAN Solute carrier family 2, facilitated glucose transporter member 3 OS=Homo sapiens OX=9606 GN=SLC2A3 PE=1 SV=1
P38159;Q8N7X1	P38159	RNA-binding motif protein, X chromosome;RNA-binding motif protein, X chromosome, N-terminally processed	RBMX	7124200000	11	11	4	29.2	29.2	6.4	42.331	0	86.91	98	4145400064	6124599808	sp|P38159|RBMX_HUMAN RNA-binding motif protein, X chromosome OS=Homo sapiens OX=9606 GN=RBMX PE=1 SV=3
P15880	P15880	40S ribosomal protein S2	RPS2	7119800000	10	10	10	41.6	41.6	41.6	31.324	0	51.268	76	4958900224	4074599936	sp|P15880|RS2_HUMAN 40S ribosomal protein S2 OS=Homo sapiens OX=9606 GN=RPS2 PE=1 SV=2
Q99497	Q99497	Protein deglycase DJ-1	PARK7	7052000000	14	14	14	77.2	77.2	77.2	19.891	0	258.51	103	4476100096	4775499776	sp|Q99497|PARK7_HUMAN Protein/nucleic acid deglycase DJ-1 OS=Homo sapiens OX=9606 GN=PARK7 PE=1 SV=2
Q92598	Q92598	Heat shock protein 105 kDa	HSPH1	7007200000	43	41	40	68.1	65.4	63.8	96.864	0	323.31	254	4726099968	4072399872	sp|Q92598|HS105_HUMAN Heat shock protein 105 kDa OS=Homo sapiens OX=9606 GN=HSPH1 PE=1 SV=1
O00299	O00299	Chloride intracellular channel protein 1	CLIC1	6963000000	14	14	14	82.2	82.2	82.2	26.922	0	147.04	130	4721800192	4397899776	sp|O00299|CLIC1_HUMAN Chloride intracellular channel protein 1 OS=Homo sapiens OX=9606 GN=CLIC1 PE=1 SV=4
O75533	O75533	Splicing factor 3B subunit 1	SF3B1	6901900000	56	56	56	58.1	58.1	58.1	145.83	0	323.31	314	4390000128	4756800000	sp|O75533|SF3B1_HUMAN Splicing factor 3B subunit 1 OS=Homo sapiens OX=9606 GN=SF3B1 PE=1 SV=3
P55209	P55209	Nucleosome assembly protein 1-like 1	NAP1L1	6869600000	12	10	10	50.9	48.1	48.1	45.374	0	323.31	116	5143199744	3014400000	sp|P55209|NP1L1_HUMAN Nucleosome assembly protein 1-like 1 OS=Homo sapiens OX=9606 GN=NAP1L1 PE=1 SV=1
P62280	P62280	40S ribosomal protein S11	RPS11	6848200000	12	12	12	55.7	55.7	55.7	18.431	0	40.434	83	5367099904	3704999936	sp|P62280|RS11_HUMAN 40S ribosomal protein S11 OS=Homo sapiens OX=9606 GN=RPS11 PE=1 SV=3
O75083	O75083	WD repeat-containing protein 1	WDR1	6796800000	23	23	23	59.9	59.9	59.9	66.193	0	323.31	187	4787299840	3672100096	sp|O75083|WDR1_HUMAN WD repeat-containing protein 1 OS=Homo sapiens OX=9606 GN=WDR1 PE=1 SV=4
P61313	P61313	60S ribosomal protein L15	RPL15	6753900000	10	10	10	38.7	38.7	38.7	24.146	0	31.884	81	5664099840	3179000064	sp|P61313|RL15_HUMAN 60S ribosomal protein L15 OS=Homo sapiens OX=9606 GN=RPL15 PE=1 SV=2
Q12905	Q12905	Interleukin enhancer-binding factor 2	ILF2	6723300000	22	22	22	82.3	82.3	82.3	43.062	0	211.89	163	4474999808	4109600000	sp|Q12905|ILF2_HUMAN Interleukin enhancer-binding factor 2 OS=Homo sapiens OX=9606 GN=ILF2 PE=1 SV=2
O60506	O60506	Heterogeneous nuclear ribonucleoprotein Q	SYNCRIP	6720200000	22	22	17	50.7	50.7	43	69.602	0	228.83	177	4173499904	5063900160	sp|O60506|HNRPQ_HUMAN Heterogeneous nuclear ribonucleoprotein Q OS=Homo sapiens OX=9606 GN=SYNCRIP PE=1 SV=2
P04080	P04080	Cystatin-B	CSTB	6717900000	8	8	8	79.6	79.6	79.6	11.139	0	77.271	78	5490599936	2536199936	sp|P04080|CYTB_HUMAN Cystatin-B OS=Homo sapiens OX=9606 GN=CSTB PE=1 SV=2
Q9BVA1	Q9BVA1	Tubulin beta-2B chain	TUBB2B	6691500000	27	7	1	76	27.4	2.7	49.953	0	104.85	86	4136900096	4044499968	sp|Q9BVA1|TBB2B_HUMAN Tubulin beta-2B chain OS=Homo sapiens OX=9606 GN=TUBB2B PE=1 SV=1
P51149	P51149	Ras-related protein Rab-7a	RAB7A	6684600000	14	14	14	71	71	71	23.489	0	323.31	125	4313900032	5031799808	sp|P51149|RAB7A_HUMAN Ras-related protein Rab-7a OS=Homo sapiens OX=9606 GN=RAB7A PE=1 SV=1
P62888	P62888	60S ribosomal protein L30	RPL30	6667500000	5	5	5	51.3	51.3	51.3	12.784	0	72.394	63	4904200192	3168800000	sp|P62888|RL30_HUMAN 60S ribosomal protein L30 OS=Homo sapiens OX=9606 GN=RPL30 PE=1 SV=2
P23193;Q15560	P23193	Transcription elongation factor A protein 1	TCEA1	6659500000	16	16	16	59.5	59.5	59.5	33.969	0	162.46	121	5086900224	3689999872	sp|P23193|TCEA1_HUMAN Transcription elongation factor A protein 1 OS=Homo sapiens OX=9606 GN=TCEA1 PE=1 SV=2
Q02952	Q02952	A-kinase anchor protein 12	AKAP12	6654400000	75	75	75	60.8	60.8	60.8	191.48	0	323.31	393	3878200064	5046400000	sp|Q02952|AKA12_HUMAN A-kinase anchor protein 12 OS=Homo sapiens OX=9606 GN=AKAP12 PE=1 SV=4
P60660	P60660	Myosin light polypeptide 6	MYL6	6635100000	8	8	6	55.6	55.6	39.7	16.93	0	38.592	67	4828899840	3773700096	sp|P60660|MYL6_HUMAN Myosin light polypeptide 6 OS=Homo sapiens OX=9606 GN=MYL6 PE=1 SV=2
P18206	P18206	Vinculin	VCL	6571400000	49	49	49	49.6	49.6	49.6	123.8	0	322.35	249	4619299840	4169200128	sp|P18206|VINC_HUMAN Vinculin OS=Homo sapiens OX=9606 GN=VCL PE=1 SV=4
P62851	P62851	40S ribosomal protein S25	RPS25	6484500000	3	3	3	22.4	22.4	22.4	13.742	0	7.7369	31	4714500096	3611099904	sp|P62851|RS25_HUMAN 40S ribosomal protein S25 OS=Homo sapiens OX=9606 GN=RPS25 PE=1 SV=1
O14980	O14980	Exportin-1	XPO1	6421100000	42	42	42	54.1	54.1	54.1	123.38	0	247.76	269	4408600064	3746200064	sp|O14980|XPO1_HUMAN Exportin-1 OS=Homo sapiens OX=9606 GN=XPO1 PE=1 SV=1
P30153	P30153	Serine/threonine-protein phosphatase 2A 65 kDa regulatory subunit A alpha isoform	PPP2R1A	6386000000	25	25	20	55.9	55.9	42.8	65.308	0	178.78	195	4487900160	3601200128	sp|P30153|2AAA_HUMAN Serine/threonine-protein phosphatase 2A 65 kDa regulatory subunit A alpha isoform OS=Homo sapiens OX=9606 GN=PPP2R1A PE=1 SV=4
Q14247	Q14247	Src substrate cortactin	CTTN	6340400000	18	18	18	39.6	39.6	39.6	61.585	0	203.82	145	3848499968	4861100032	sp|Q14247|SRC8_HUMAN Src substrate cortactin OS=Homo sapiens OX=9606 GN=CTTN PE=1 SV=2
Q7Z6Z7	Q7Z6Z7	E3 ubiquitin-protein ligase HUWE1	HUWE1	6304200000	122	122	122	44.4	44.4	44.4	481.89	0	323.31	498	3636999936	4625600000	sp|Q7Z6Z7|HUWE1_HUMAN E3 ubiquitin-protein ligase HUWE1 OS=Homo sapiens OX=9606 GN=HUWE1 PE=1 SV=3
P10599	P10599	Thioredoxin	TXN	6263900000	7	7	7	57.1	57.1	57.1	11.737	0	40.832	69	5835299840	1828300032	sp|P10599|THIO_HUMAN Thioredoxin OS=Homo sapiens OX=9606 GN=TXN PE=1 SV=3
P07339	P07339	Cathepsin D;Cathepsin D light chain;Cathepsin D heavy chain	CTSD	6234500000	15	15	15	45.6	45.6	45.6	44.552	0	162.61	144	4608200192	3335699968	sp|P07339|CATD_HUMAN Cathepsin D OS=Homo sapiens OX=9606 GN=CTSD PE=1 SV=1
P39687;O43423;O95626	P39687	Acidic leucine-rich nuclear phosphoprotein 32 family member A	ANP32A	6204400000	8	8	6	31.3	31.3	31.3	28.585	0	227.5	78	3955200000	2991600128	sp|P39687|AN32A_HUMAN Acidic leucine-rich nuclear phosphoprotein 32 family member A OS=Homo sapiens OX=9606 GN=ANP32A PE=1 SV=1
Rep 1268	Rep 1268	60S ribosomal protein L22	RPL22	6180300000	4	4	4	50.8	50.8	50.8	14.787	0	76.225	42	3820199936	4350700032	sp|Rep 1268|RL22_HUMAN 60S ribosomal protein L22 OS=Homo sapiens OX=9606 GN=RPL22 PE=1 SV=2
E9PAV3;Q13765;Q9BZK3	E9PAV3;Q13765	Nascent polypeptide-associated complex subunit alpha, muscle-specific form;Nascent polypeptide-associated complex subunit alpha	NACA	6144000000	5	5	5	3.4	3.4	3.4	205.42	0	186.33	64	4094200064	3804999936	sp|E9PAV3|NACAM_HUMAN Nascent polypeptide-associated complex subunit alpha, muscle-specific form OS=Homo sapiens OX=9606 GN=NACA PE=1 SV=1;sp|Q13765|NACA_HUMAN Nascent polypeptide-associated complex subunit alpha OS=Homo sapiens OX=9606 GN=NACA PE=1 SV=1
O75347	O75347	Tubulin-specific chaperone A	TBCA	6136800000	11	11	11	61.1	61.1	61.1	12.855	0	67.843	85	4320699904	3936999936	sp|O75347|TBCA_HUMAN Tubulin-specific chaperone A OS=Homo sapiens OX=9606 GN=TBCA PE=1 SV=3
P05023;P13637;P50993;Q13733;P20648;P54707	P05023	Sodium/potassium-transporting ATPase subunit alpha-1	ATP1A1	6081400000	36	36	36	42	42	42	112.89	0	323.31	223	4271000064	3802899968	sp|P05023|AT1A1_HUMAN Sodium/potassium-transporting ATPase subunit alpha-1 OS=Homo sapiens OX=9606 GN=ATP1A1 PE=1 SV=1
O00571;O15523;Q9NQI0	O00571;O15523	ATP-dependent RNA helicase DDX3X;ATP-dependent RNA helicase DDX3Y	DDX3X;DDX3Y	6071500000	33	33	32	53.2	53.2	51.5	73.243	0	262.93	186	3817700096	3995899904	sp|O00571|DDX3X_HUMAN ATP-dependent RNA helicase DDX3X OS=Homo sapiens OX=9606 GN=DDX3X PE=1 SV=3;sp|O15523|DDX3Y_HUMAN ATP-dependent RNA helicase DDX3Y OS=Homo sapiens OX=9606 GN=DDX3Y PE=1 SV=2
Q9Y3F4	Q9Y3F4	Serine-threonine kinase receptor-associated protein	STRAP	6063600000	18	18	18	67.7	67.7	67.7	38.438	0	267.54	131	4069499904	3760499968	sp|Q9Y3F4|STRAP_HUMAN Serine-threonine kinase receptor-associated protein OS=Homo sapiens OX=9606 GN=STRAP PE=1 SV=1
P46776	P46776	60S ribosomal protein L27a	RPL27A	6043500000	6	6	6	35.1	35.1	35.1	16.561	0	36.447	45	3765100032	4179300096	sp|P46776|RL27A_HUMAN 60S ribosomal protein L27a OS=Homo sapiens OX=9606 GN=RPL27A PE=1 SV=2
Q02543	Q02543	60S ribosomal protein L18a	RPL18A	6042400000	8	8	8	39.8	39.8	39.8	20.762	0	36.128	66	4945099776	2768399872	sp|Q02543|RL18A_HUMAN 60S ribosomal protein L18a OS=Homo sapiens OX=9606 GN=RPL18A PE=1 SV=2
P41091;Q2VIR3	P41091;Q2VIR3	Eukaryotic translation initiation factor 2 subunit 3;Putative eukaryotic translation initiation factor 2 subunit 3-like protein	EIF2S3;EIF2S3L	6029800000	20	20	20	55.5	55.5	55.5	51.109	0	201.09	139	4043099904	3911300096	sp|P41091|IF2G_HUMAN Eukaryotic translation initiation factor 2 subunit 3 OS=Homo sapiens OX=9606 GN=EIF2S3 PE=1 SV=3;sp|Q2VIR3|IF2GL_HUMAN Eukaryotic translation initiation factor 2 subunit 3B OS=Homo sapiens OX=9606 GN=EIF2S3B PE=2 SV=2
P62906	P62906	60S ribosomal protein L10a	RPL10A	6015000000	9	9	9	40.6	40.6	40.6	24.831	0	100.79	78	3765900032	4274599936	sp|P62906|RL10A_HUMAN 60S ribosomal protein L10a OS=Homo sapiens OX=9606 GN=RPL10A PE=1 SV=2
P62081	P62081	40S ribosomal protein S7	RPS7	6012700000	9	9	9	51.5	51.5	51.5	22.127	0	164.43	74	4095899904	3411699968	sp|P62081|RS7_HUMAN 40S ribosomal protein S7 OS=Homo sapiens OX=9606 GN=RPS7 PE=1 SV=1
P62136	P62136	Serine/threonine-protein phosphatase PP1-alpha catalytic subunit	PPP1CA	6007500000	20	20	5	69.4	69.4	14.5	37.512	0	167.21	168	4402100224	3150500096	sp|P62136|PP1A_HUMAN Serine/threonine-protein phosphatase PP1-alpha catalytic subunit OS=Homo sapiens OX=9606 GN=PPP1CA PE=1 SV=1
P63241;Q6IS14;Q9GZV4	P63241;Q6IS14	Eukaryotic translation initiation factor 5A-1;Eukaryotic translation initiation factor 5A-1-like	EIF5A;EIF5AL1	5953300000	10	10	10	82.5	82.5	82.5	16.832	0	136.84	83	4495099904	2264100096	sp|P63241|IF5A1_HUMAN Eukaryotic translation initiation factor 5A-1 OS=Homo sapiens OX=9606 GN=EIF5A PE=1 SV=2;sp|Q6IS14|IF5AL_HUMAN Eukaryotic translation initiation factor 5A-1-like OS=Homo sapiens OX=9606 GN=EIF5AL1 PE=2 SV=2
Q15393	Q15393	Splicing factor 3B subunit 3	SF3B3	5946700000	37	37	37	46.9	46.9	46.9	135.58	0	323.31	211	3902200064	3917600000	sp|Q15393|SF3B3_HUMAN Splicing factor 3B subunit 3 OS=Homo sapiens OX=9606 GN=SF3B3 PE=1 SV=4
P14868	P14868	Aspartate--tRNA ligase, cytoplasmic	DARS	5914500000	29	29	29	66.3	66.3	66.3	57.136	0	229.91	165	3997700096	3743699968	sp|P14868|SYDC_HUMAN Aspartate--tRNA ligase, cytoplasmic OS=Homo sapiens OX=9606 GN=DARS1 PE=1 SV=2
P24534	P24534	Elongation factor 1-beta	EEF1B2	5899900000	10	8	8	64.4	59.1	59.1	24.763	0	269.04	67	4234800128	2967500032	sp|P24534|EF1B_HUMAN Elongation factor 1-beta OS=Homo sapiens OX=9606 GN=EEF1B2 PE=1 SV=3
Q96KP4	Q96KP4	Cytosolic non-specific dipeptidase	CNDP2	5899700000	26	26	26	72.4	72.4	72.4	52.878	0	203.34	182	4111200000	3343600128	sp|Q96KP4|CNDP2_HUMAN Cytosolic non-specific dipeptidase OS=Homo sapiens OX=9606 GN=CNDP2 PE=1 SV=2
O75643	O75643	U5 small nuclear ribonucleoprotein 200 kDa helicase	SNRNP200	5899600000	82	82	82	50.2	50.2	50.2	244.5	0	323.31	382	3759300096	3784900096	sp|O75643|U520_HUMAN U5 small nuclear ribonucleoprotein 200 kDa helicase OS=Homo sapiens OX=9606 GN=SNRNP200 PE=1 SV=2
P02786	P02786	Transferrin receptor protein 1;Transferrin receptor protein 1, serum form	TFRC	5895000000	31	31	31	50.5	50.5	50.5	84.87	0	159.37	165	3666899968	4063000064	sp|P02786|TFR1_HUMAN Transferrin receptor protein 1 OS=Homo sapiens OX=9606 GN=TFRC PE=1 SV=2
P68363;P68366;Q9H853	P68363;P68366	Tubulin alpha-1B chain;Tubulin alpha-4A chain	TUBA1B;TUBA4A	5882700000	24	3	2	78.3	6.2	3.1	50.151	0	46.975	74	4759099904	2559699968	sp|P68363|TBA1B_HUMAN Tubulin alpha-1B chain OS=Homo sapiens OX=9606 GN=TUBA1B PE=1 SV=1;sp|P68366|TBA4A_HUMAN Tubulin alpha-4A chain OS=Homo sapiens OX=9606 GN=TUBA4A PE=1 SV=1
P99999;CON__P62894	P99999	Cytochrome c	CYCS	5869700000	6	6	6	55.2	55.2	55.2	11.749	0	34.846	59	4435299840	3024800000	sp|P99999|CYC_HUMAN Cytochrome c OS=Homo sapiens OX=9606 GN=CYCS PE=1 SV=2
P07108	P07108	Acyl-CoA-binding protein	DBI	5810000000	8	8	8	73.6	73.6	73.6	10.044	0	67.121	66	4000800000	3439899904	sp|P07108|ACBP_HUMAN Acyl-CoA-binding protein OS=Homo sapiens OX=9606 GN=DBI PE=1 SV=2
P04843	P04843	Dolichyl-diphosphooligosaccharide--protein glycosyltransferase subunit 1	RPN1	5756900000	26	26	26	52.1	52.1	52.1	68.569	0	191.18	187	3148699904	5067899904	sp|P04843|RPN1_HUMAN Dolichyl-diphosphooligosaccharide--protein glycosyltransferase subunit 1 OS=Homo sapiens OX=9606 GN=RPN1 PE=1 SV=1
P62917	P62917	60S ribosomal protein L8	RPL8	5745900000	10	10	10	37	37	37	28.024	0	123.13	87	3233400064	4413400064	sp|P62917|RL8_HUMAN 60S ribosomal protein L8 OS=Homo sapiens OX=9606 GN=RPL8 PE=1 SV=2
Q15691	Q15691	Microtubule-associated protein RP/EB family member 1	MAPRE1	5735500000	19	19	16	84.7	84.7	81.3	29.999	0	195.7	125	3977100032	3109700096	sp|Q15691|MARE1_HUMAN Microtubule-associated protein RP/EB family member 1 OS=Homo sapiens OX=9606 GN=MAPRE1 PE=1 SV=3
P54136	P54136	Arginine--tRNA ligase, cytoplasmic	RARS	5730600000	37	37	37	60.5	60.5	60.5	75.378	0	299.78	238	3909799936	3424000000	sp|P54136|SYRC_HUMAN Arginine--tRNA ligase, cytoplasmic OS=Homo sapiens OX=9606 GN=RARS1 PE=1 SV=2
P61970	P61970	Nuclear transport factor 2	NUTF2	5721300000	8	8	8	94.5	94.5	94.5	14.478	0	276.22	79	3988000000	3008900096	sp|P61970|NTF2_HUMAN Nuclear transport factor 2 OS=Homo sapiens OX=9606 GN=NUTF2 PE=1 SV=1
Q14152	Q14152	Eukaryotic translation initiation factor 3 subunit A	EIF3A	5668900000	58	58	58	43.8	43.8	43.8	166.57	0	243.28	268	3950099968	3037199872	sp|Q14152|EIF3A_HUMAN Eukaryotic translation initiation factor 3 subunit A OS=Homo sapiens OX=9606 GN=EIF3A PE=1 SV=1
P60866	P60866	40S ribosomal protein S20	RPS20	5641800000	5	5	5	29.4	29.4	29.4	13.373	0	28.86	64	3893199872	3371300096	sp|P60866|RS20_HUMAN 40S ribosomal protein S20 OS=Homo sapiens OX=9606 GN=RPS20 PE=1 SV=1
P21796	P21796	Voltage-dependent anion-selective channel protein 1	VDAC1	5629800000	18	18	18	80.6	80.6	80.6	30.772	0	222.72	120	3716600064	3600399872	sp|P21796|VDAC1_HUMAN Voltage-dependent anion-selective channel protein 1 OS=Homo sapiens OX=9606 GN=VDAC1 PE=1 SV=2
P39019	P39019	40S ribosomal protein S19	RPS19	5606400000	7	7	7	40	40	40	16.06	0	17.062	52	3646500096	4083200000	sp|P39019|RS19_HUMAN 40S ribosomal protein S19 OS=Homo sapiens OX=9606 GN=RPS19 PE=1 SV=2
P15531	P15531	Nucleoside diphosphate kinase A	NME1	5601000000	10	5	5	80.9	50.7	50.7	17.149	0	95.082	63	4087399936	3064499968	sp|P15531|NDKA_HUMAN Nucleoside diphosphate kinase A OS=Homo sapiens OX=9606 GN=NME1 PE=1 SV=1
O43776	O43776	Asparagine--tRNA ligase, cytoplasmic	NARS	5568100000	25	25	25	48.2	48.2	48.2	62.942	0	184.34	183	4065799936	2923899904	sp|O43776|SYNC_HUMAN Asparagine--tRNA ligase, cytoplasmic OS=Homo sapiens OX=9606 GN=NARS1 PE=1 SV=1
P63313	P63313	Thymosin beta-10	TMSB10	5568100000	1	1	1	31.8	31.8	31.8	5.0256	0	37.152	12	0	3280499968	sp|P63313|TYB10_HUMAN Thymosin beta-10 OS=Homo sapiens OX=9606 GN=TMSB10 PE=1 SV=2
P28482	P28482	Mitogen-activated protein kinase 1	MAPK1	5509200000	22	22	17	76.4	76.4	56.9	41.389	0	215.1	137	3766700032	3426299904	sp|P28482|MK01_HUMAN Mitogen-activated protein kinase 1 OS=Homo sapiens OX=9606 GN=MAPK1 PE=1 SV=3
P53999	P53999	Activated RNA polymerase II transcriptional coactivator p15	SUB1	5498700000	6	6	6	37.8	37.8	37.8	14.395	0	30.456	42	3107399936	4243599872	sp|P53999|TCP4_HUMAN Activated RNA polymerase II transcriptional coactivator p15 OS=Homo sapiens OX=9606 GN=SUB1 PE=1 SV=3
Rep 1580;P12883;P13535;Q9UKX3;P13533;P12882;Q9UKX2	Rep 1580	Myosin-10	MYH10	5474200000	80	69	64	49.4	43.5	41.5	229	0	323.31	331	3344300032	3961299968	sp|Rep 1580|MYH10_HUMAN Myosin-10 OS=Homo sapiens OX=9606 GN=MYH10 PE=1 SV=3
P38919	P38919	Eukaryotic initiation factor 4A-III;Eukaryotic initiation factor 4A-III, N-terminally processed	EIF4A3	5446100000	27	22	22	69.8	63.7	63.7	46.871	0	194.58	150	3566599936	3678099968	sp|P38919|IF4A3_HUMAN Eukaryotic initiation factor 4A-III OS=Homo sapiens OX=9606 GN=EIF4A3 PE=1 SV=4
P32969	P32969	60S ribosomal protein L9	RPL9	5427300000	10	10	10	65.1	65.1	65.1	21.863	0	208.05	98	4826800128	1495000064	sp|P32969|RL9_HUMAN 60S ribosomal protein L9 OS=Homo sapiens OX=9606 GN=RPL9 PE=1 SV=1
P41250	P41250	Glycine--tRNA ligase	GARS	5407700000	29	29	29	51.3	51.3	51.3	83.165	0	284.43	194	4037400064	2617900032	sp|P41250|GARS_HUMAN Glycine--tRNA ligase OS=Homo sapiens OX=9606 GN=GARS1 PE=1 SV=3
Q96AG4	Q96AG4	Leucine-rich repeat-containing protein 59	LRRC59	5389600000	12	12	12	44.6	44.6	44.6	34.93	0	74.636	92	2914899968	5107599872	sp|Q96AG4|LRC59_HUMAN Leucine-rich repeat-containing protein 59 OS=Homo sapiens OX=9606 GN=LRRC59 PE=1 SV=1
Q16576	Q16576	Histone-binding protein RBBP7	RBBP7	5376900000	16	16	11	59.8	59.8	51.1	47.82	0	177.27	101	3476699904	3028900096	sp|Q16576|RBBP7_HUMAN Histone-binding protein RBBP7 OS=Homo sapiens OX=9606 GN=RBBP7 PE=1 SV=1
Q13200	Q13200	26S proteasome non-ATPase regulatory subunit 2	PSMD2	5364400000	43	43	43	61.7	61.7	61.7	100.2	0	321.34	206	3718700032	3142400000	sp|Q13200|PSMD2_HUMAN 26S proteasome non-ATPase regulatory subunit 2 OS=Homo sapiens OX=9606 GN=PSMD2 PE=1 SV=3
Q9UMS4	Q9UMS4	Pre-mRNA-processing factor 19	PRPF19	5252600000	16	16	16	60.7	60.7	60.7	55.18	0	222.41	125	3594400000	2932300032	sp|Q9UMS4|PRP19_HUMAN Pre-mRNA-processing factor 19 OS=Homo sapiens OX=9606 GN=PRPF19 PE=1 SV=1
Q06210;O94808	Q06210	Glutamine--fructose-6-phosphate aminotransferase [isomerizing] 1	GFPT1	5250200000	36	36	36	64.8	64.8	64.8	78.806	0	247.95	189	3943000064	2939000064	sp|Q06210|GFPT1_HUMAN Glutamine--fructose-6-phosphate aminotransferase [isomerizing] 1 OS=Homo sapiens OX=9606 GN=GFPT1 PE=1 SV=3
Q9Y617	Q9Y617	Phosphoserine aminotransferase	PSAT1	5243800000	20	20	20	68.6	68.6	68.6	40.422	0	116.93	139	4000800000	2367000064	sp|Q9Y617|SERC_HUMAN Phosphoserine aminotransferase OS=Homo sapiens OX=9606 GN=PSAT1 PE=1 SV=2
O43491;Q9Y2J2;Q9H4G0	O43491	Band 4.1-like protein 2	EPB41L2	5219700000	42	42	42	51.2	51.2	51.2	112.59	0	323.31	224	3470599936	3259000064	sp|O43491|E41L2_HUMAN Band 4.1-like protein 2 OS=Homo sapiens OX=9606 GN=EPB41L2 PE=1 SV=1
Q96AE4	Q96AE4	Far upstream element-binding protein 1	FUBP1	5183800000	22	19	19	48	45.3	45.3	67.56	0	154.51	102	3359600128	3625499904	sp|Q96AE4|FUBP1_HUMAN Far upstream element-binding protein 1 OS=Homo sapiens OX=9606 GN=FUBP1 PE=1 SV=3
P52565	P52565	Rho GDP-dissociation inhibitor 1	ARHGDIA	5158200000	8	8	8	58.3	58.3	58.3	23.207	0	172.34	58	2881700096	4038700032	sp|P52565|GDIR1_HUMAN Rho GDP-dissociation inhibitor 1 OS=Homo sapiens OX=9606 GN=ARHGDIA PE=1 SV=3
P84243	P84243	Histone H3.3	H3F3A	5141500000	6	1	1	45.6	23.5	23.5	15.328	0	54.657	15	3950299904	2928100096	sp|P84243|H33_HUMAN Histone H3.3 OS=Homo sapiens OX=9606 GN=H3-3A PE=1 SV=2
Q9H993	Q9H993	Protein-glutamate O-methyltransferase	ARMT1	5111200000	18	18	18	48.8	48.8	48.8	51.172	0	222.31	121	3817799936	2283500032	sp|Q9H993|ARMT1_HUMAN Damage-control phosphatase ARMT1 OS=Homo sapiens OX=9606 GN=ARMT1 PE=1 SV=1
P51858	P51858	Hepatoma-derived growth factor	HDGF	5097200000	17	17	17	70.8	70.8	70.8	26.788	0	323.31	119	3052900096	3416800000	sp|P51858|HDGF_HUMAN Hepatoma-derived growth factor OS=Homo sapiens OX=9606 GN=HDGF PE=1 SV=1
P00441	P00441	Superoxide dismutase [Cu-Zn]	SOD1	5054900000	5	5	5	60.4	60.4	60.4	15.936	0	107.23	47	4857399808	912030016	sp|P00441|SODC_HUMAN Superoxide dismutase [Cu-Zn] OS=Homo sapiens OX=9606 GN=SOD1 PE=1 SV=2
P26639	P26639	Threonine--tRNA ligase, cytoplasmic	TARS	5052300000	32	32	29	52.1	52.1	47.7	83.434	0	149.82	174	3956100096	2143900032	sp|P26639|SYTC_HUMAN Threonine--tRNA ligase 1, cytoplasmic OS=Homo sapiens OX=9606 GN=TARS1 PE=1 SV=3
Q9Y4L1;Q9BXT5	Q9Y4L1	Hypoxia up-regulated protein 1	HYOU1	5034900000	39	39	39	50.5	50.5	50.5	111.33	0	248.65	230	3311200000	3630000128	sp|Q9Y4L1|HYOU1_HUMAN Hypoxia up-regulated protein 1 OS=Homo sapiens OX=9606 GN=HYOU1 PE=1 SV=1
P18621	P18621	60S ribosomal protein L17	RPL17	5010000000	7	7	7	41.8	41.8	41.8	21.397	0	95.923	83	3249999872	3371099904	sp|P18621|RL17_HUMAN 60S ribosomal protein L17 OS=Homo sapiens OX=9606 GN=RPL17 PE=1 SV=3
P62910	P62910	60S ribosomal protein L32	RPL32	4999200000	7	7	7	43	43	43	15.86	0	73.539	51	3198099968	3467599872	sp|P62910|RL32_HUMAN 60S ribosomal protein L32 OS=Homo sapiens OX=9606 GN=RPL32 PE=1 SV=2
Q99714	Q99714	3-hydroxyacyl-CoA dehydrogenase type-2	HSD17B10	4892900000	16	16	16	89.3	89.3	89.3	26.923	0	238.88	148	2718099968	3903099904	sp|Q99714|HCD2_HUMAN 3-hydroxyacyl-CoA dehydrogenase type-2 OS=Homo sapiens OX=9606 GN=HSD17B10 PE=1 SV=3
Q9H0U4;Q92928	Q9H0U4	Ras-related protein Rab-1B	RAB1B	4891200000	11	11	6	63.2	63.2	32.3	22.171	0	63.598	104	3199200000	3052400128	sp|Q9H0U4|RAB1B_HUMAN Ras-related protein Rab-1B OS=Homo sapiens OX=9606 GN=RAB1B PE=1 SV=1
O00410	O00410	Importin-5	IPO5	4887600000	44	44	42	65.7	65.7	64	123.63	0	323.31	242	3546700032	2332699904	sp|O00410|IPO5_HUMAN Importin-5 OS=Homo sapiens OX=9606 GN=IPO5 PE=1 SV=4
P62277	P62277	40S ribosomal protein S13	RPS13	4887400000	10	10	10	55	55	55	17.222	0	39.79	62	2965199872	3518599936	sp|P62277|RS13_HUMAN 40S ribosomal protein S13 OS=Homo sapiens OX=9606 GN=RPS13 PE=1 SV=2
P16949;Q93045	P16949	Stathmin	STMN1	4868300000	5	5	5	28.9	28.9	28.9	17.302	0	33.09	61	2927200000	3601200128	sp|P16949|STMN1_HUMAN Stathmin OS=Homo sapiens OX=9606 GN=STMN1 PE=1 SV=3
P16615;O14983;Q93084	P16615	Sarcoplasmic/endoplasmic reticulum calcium ATPase 2	ATP2A2	4861200000	34	34	34	44.5	44.5	44.5	114.76	0	323.31	164	2769400064	4456200192	sp|P16615|AT2A2_HUMAN Sarcoplasmic/endoplasmic reticulum calcium ATPase 2 OS=Homo sapiens OX=9606 GN=ATP2A2 PE=1 SV=1
Q92900	Q92900	Regulator of nonsense transcripts 1	UPF1	4838800000	45	45	45	52.5	52.5	52.5	124.34	0	248.19	249	3181900032	2939599872	sp|Q92900|RENT1_HUMAN Regulator of nonsense transcripts 1 OS=Homo sapiens OX=9606 GN=UPF1 PE=1 SV=2
P61224;A6NIZ1	P61224;A6NIZ1	Ras-related protein Rap-1b;Ras-related protein Rap-1b-like protein	RAP1B	4835000000	11	11	4	75	75	29.3	20.825	0	123.73	85	3014400000	3471399936	sp|P61224|RAP1B_HUMAN Ras-related protein Rap-1b OS=Homo sapiens OX=9606 GN=RAP1B PE=1 SV=1;sp|A6NIZ1|RP1BL_HUMAN Ras-related protein Rap-1b-like protein OS=Homo sapiens OX=9606 PE=2 SV=1
Q16531	Q16531	DNA damage-binding protein 1	DDB1	4775000000	43	43	43	47.3	47.3	47.3	126.97	0	230.78	210	2834200064	3572199936	sp|Q16531|DDB1_HUMAN DNA damage-binding protein 1 OS=Homo sapiens OX=9606 GN=DDB1 PE=1 SV=1
Q92616	Q92616	Translational activator GCN1	GCN1L1	4773700000	107	107	107	49.5	49.5	49.5	292.75	0	323.31	444	2959500032	3078899968	sp|Q92616|GCN1_HUMAN eIF-2-alpha kinase activator GCN1 OS=Homo sapiens OX=9606 GN=GCN1 PE=1 SV=6
P83731	P83731	60S ribosomal protein L24	RPL24	4725500000	4	4	4	25.5	25.5	25.5	17.779	0	20.083	36	3439699968	2616499968	sp|P83731|RL24_HUMAN 60S ribosomal protein L24 OS=Homo sapiens OX=9606 GN=RPL24 PE=1 SV=1
P62753	P62753	40S ribosomal protein S6	RPS6	4722800000	7	7	7	26.5	26.5	26.5	28.68	0	63.257	66	2840399872	3503099904	sp|P62753|RS6_HUMAN 40S ribosomal protein S6 OS=Homo sapiens OX=9606 GN=RPS6 PE=1 SV=1
Q13347	Q13347	Eukaryotic translation initiation factor 3 subunit I	EIF3I	4717900000	20	20	20	81.2	81.2	81.2	36.501	0	204.42	112	3434400000	2414400000	sp|Q13347|EIF3I_HUMAN Eukaryotic translation initiation factor 3 subunit I OS=Homo sapiens OX=9606 GN=EIF3I PE=1 SV=1
P45974	P45974	Ubiquitin carboxyl-terminal hydrolase 5	USP5	4699100000	37	37	35	56.5	56.5	55.2	95.785	0	323.31	231	2934599936	2961499904	sp|P45974|UBP5_HUMAN Ubiquitin carboxyl-terminal hydrolase 5 OS=Homo sapiens OX=9606 GN=USP5 PE=1 SV=2
Q6P2Q9	Q6P2Q9	Pre-mRNA-processing-splicing factor 8	PRPF8	4691300000	81	81	81	45.1	45.1	45.1	273.6	0	323.31	367	2774799872	3831800064	sp|Q6P2Q9|PRP8_HUMAN Pre-mRNA-processing-splicing factor 8 OS=Homo sapiens OX=9606 GN=PRPF8 PE=1 SV=2
P61956	P61956	Small ubiquitin-related modifier 2	SUMO2	4668600000	2	2	1	27.4	27.4	14.7	10.871	0	7.9209	27	0	2924999936	sp|P61956|SUMO2_HUMAN Small ubiquitin-related modifier 2 OS=Homo sapiens OX=9606 GN=SUMO2 PE=1 SV=3
Q7KZF4	Q7KZF4	Staphylococcal nuclease domain-containing protein 1	SND1	4646600000	41	41	41	57.8	57.8	57.8	102	0	286.21	205	3076400128	3005600000	sp|Q7KZF4|SND1_HUMAN Staphylococcal nuclease domain-containing protein 1 OS=Homo sapiens OX=9606 GN=SND1 PE=1 SV=1
P12270	P12270	Nucleoprotein TPR	TPR	4643500000	65	65	65	36.4	36.4	36.4	267.29	0	323.31	298	3024300032	3137999872	sp|P12270|TPR_HUMAN Nucleoprotein TPR OS=Homo sapiens OX=9606 GN=TPR PE=1 SV=3
P54577	P54577	Tyrosine--tRNA ligase, cytoplasmic;Tyrosine--tRNA ligase, cytoplasmic, N-terminally processed	YARS	4588400000	32	32	32	64.2	64.2	64.2	59.143	0	118.26	174	3258899968	2326899968	sp|P54577|SYYC_HUMAN Tyrosine--tRNA ligase, cytoplasmic OS=Homo sapiens OX=9606 GN=YARS1 PE=1 SV=4
Q04637;REV__Q8NEG2	Q04637	Eukaryotic translation initiation factor 4 gamma 1	EIF4G1	4571600000	46	46	41	37.4	37.4	34.3	175.49	0	323.31	206	3007399936	3195399936	sp|Q04637|IF4G1_HUMAN Eukaryotic translation initiation factor 4 gamma 1 OS=Homo sapiens OX=9606 GN=EIF4G1 PE=1 SV=4
P0DMV9;P0DMV8	P0DMV9;P0DMV8	Heat shock 70 kDa protein 1B;Heat shock 70 kDa protein 1A	HSPA1B;HSPA1A	4557100000	22	21	12	51.5	49.5	29.5	70.051	0	126.41	144	3074599936	2778700032	sp|P0DMV9|HS71B_HUMAN Heat shock 70 kDa protein 1B OS=Homo sapiens OX=9606 GN=HSPA1B PE=1 SV=1;sp|P0DMV8|HS71A_HUMAN Heat shock 70 kDa protein 1A OS=Homo sapiens OX=9606 GN=HSPA1A PE=1 SV=1
P62244	P62244	40S ribosomal protein S15a	RPS15A	4530900000	7	7	7	59.2	59.2	59.2	14.839	0	34.774	64	2945100032	2782700032	sp|P62244|RS15A_HUMAN 40S ribosomal protein S15a OS=Homo sapiens OX=9606 GN=RPS15A PE=1 SV=2
Q99613;B5ME19	Q99613;B5ME19	Eukaryotic translation initiation factor 3 subunit C;Eukaryotic translation initiation factor 3 subunit C-like protein	EIF3C;EIF3CL	4508700000	27	27	27	34.9	34.9	34.9	105.34	0	234.5	182	2891300096	2799200000	sp|Q99613|EIF3C_HUMAN Eukaryotic translation initiation factor 3 subunit C OS=Homo sapiens OX=9606 GN=EIF3C PE=1 SV=1;sp|B5ME19|EIFCL_HUMAN Eukaryotic translation initiation factor 3 subunit C-like protein OS=Homo sapiens OX=9606 GN=EIF3CL PE=1 SV=1
Q92499	Q92499	ATP-dependent RNA helicase DDX1	DDX1	4502300000	34	34	34	58.5	58.5	58.5	82.431	0	186.31	183	3271800064	2321700096	sp|Q92499|DDX1_HUMAN ATP-dependent RNA helicase DDX1 OS=Homo sapiens OX=9606 GN=DDX1 PE=1 SV=2
P47756	P47756	F-actin-capping protein subunit beta	CAPZB	4501700000	15	15	15	60.6	60.6	60.6	31.35	0	139.67	100	2617600000	3052900096	sp|P47756|CAPZB_HUMAN F-actin-capping protein subunit beta OS=Homo sapiens OX=9606 GN=CAPZB PE=1 SV=4
Q9UK76	Q9UK76	Hematological and neurological expressed 1 protein;Hematological and neurological expressed 1 protein, N-terminally processed	HN1	4497700000	8	8	8	64.9	64.9	64.9	16.014	0	143.79	76	2867599872	2443000064	sp|Q9UK76|JUPI1_HUMAN Jupiter microtubule associated homolog 1 OS=Homo sapiens OX=9606 GN=JPT1 PE=1 SV=3
Q9Y230	Q9Y230	RuvB-like 2	RUVBL2	4431300000	25	25	25	54.9	54.9	54.9	51.156	0	96.763	131	3040800000	2594700032	sp|Q9Y230|RUVB2_HUMAN RuvB-like 2 OS=Homo sapiens OX=9606 GN=RUVBL2 PE=1 SV=3
P63010	P63010	AP-2 complex subunit beta	AP2B1	4417000000	41	41	25	56.7	56.7	39.7	104.55	0	258.5	208	3005600000	2545400064	sp|P63010|AP2B1_HUMAN AP-2 complex subunit beta OS=Homo sapiens OX=9606 GN=AP2B1 PE=1 SV=1
P62913	P62913	60S ribosomal protein L11	RPL11	4415300000	5	5	5	31.5	31.5	31.5	20.252	0	29.193	31	2960300032	2829299968	sp|P62913|RL11_HUMAN 60S ribosomal protein L11 OS=Homo sapiens OX=9606 GN=RPL11 PE=1 SV=2
P53621	P53621	Coatomer subunit alpha;Xenin;Proxenin	COPA	4407000000	51	51	51	52.9	52.9	52.9	138.34	0	234.16	241	2696300032	3096199936	sp|P53621|COPA_HUMAN Coatomer subunit alpha OS=Homo sapiens OX=9606 GN=COPA PE=1 SV=2
Q9UNZ2	Q9UNZ2	NSFL1 cofactor p47	NSFL1C	4389100000	20	20	20	62.7	62.7	62.7	40.572	0	240.16	123	2751000064	3088000000	sp|Q9UNZ2|NSF1C_HUMAN NSFL1 cofactor p47 OS=Homo sapiens OX=9606 GN=NSFL1C PE=1 SV=2
O75367	O75367	Core histone macro-H2A.1	H2AFY	4386000000	17	17	15	51.9	51.9	44.9	39.617	0	100.21	107	2250400000	3447300096	sp|O75367|H2AY_HUMAN Core histone macro-H2A.1 OS=Homo sapiens OX=9606 GN=MACROH2A1 PE=1 SV=4
Q01813	Q01813	ATP-dependent 6-phosphofructokinase, platelet type	PFKP	4366200000	29	29	27	56.8	56.8	53.2	85.595	0	269.1	172	2746899968	3614799872	sp|Q01813|PFKAP_HUMAN ATP-dependent 6-phosphofructokinase, platelet type OS=Homo sapiens OX=9606 GN=PFKP PE=1 SV=2
Q16629	Q16629	Serine/arginine-rich splicing factor 7	SRSF7	4341000000	8	8	7	28.2	28.2	28.2	27.366	0	30.525	60	2919600128	2860400128	sp|Q16629|SRSF7_HUMAN Serine/arginine-rich splicing factor 7 OS=Homo sapiens OX=9606 GN=SRSF7 PE=1 SV=1
Q99460	Q99460	26S proteasome non-ATPase regulatory subunit 1	PSMD1	4332300000	36	36	36	54.1	54.1	54.1	105.84	0	323.31	203	2930099968	2554700032	sp|Q99460|PSMD1_HUMAN 26S proteasome non-ATPase regulatory subunit 1 OS=Homo sapiens OX=9606 GN=PSMD1 PE=1 SV=2
P62854;Q5JNZ5	P62854;Q5JNZ5	40S ribosomal protein S26;Putative 40S ribosomal protein S26-like 1	RPS26;RPS26P11	4322900000	4	4	4	42.6	42.6	42.6	13.015	0	35.3	52	3454799872	1422899968	sp|P62854|RS26_HUMAN 40S ribosomal protein S26 OS=Homo sapiens OX=9606 GN=RPS26 PE=1 SV=3;sp|Q5JNZ5|RS26L_HUMAN Putative 40S ribosomal protein S26-like 1 OS=Homo sapiens OX=9606 GN=RPS26P11 PE=5 SV=1
Q15424	Q15424	Scaffold attachment factor B1	SAFB	4288800000	27	27	15	30.7	30.7	18.6	102.64	0	301.24	135	2530400000	3068999936	sp|Q15424|SAFB1_HUMAN Scaffold attachment factor B1 OS=Homo sapiens OX=9606 GN=SAFB PE=1 SV=4
P50502;Q8NFI4;Q8IZP2	P50502;Q8NFI4;Q8IZP2	Hsc70-interacting protein;Putative protein FAM10A5;Putative protein FAM10A4	ST13;ST13P5;ST13P4	4287500000	12	12	12	36.3	36.3	36.3	41.331	0	91.767	84	2800300032	2756900096	sp|P50502|F10A1_HUMAN Hsc70-interacting protein OS=Homo sapiens OX=9606 GN=ST13 PE=1 SV=2;sp|Q8NFI4|F10A5_HUMAN Putative protein FAM10A5 OS=Homo sapiens OX=9606 GN=ST13P5 PE=5 SV=1;sp|Q8IZP2|ST134_HUMAN Putative protein FAM10A4 OS=Homo sapiens OX=9606 GN=S
P63220	P63220	40S ribosomal protein S21	RPS21	4269200000	6	6	6	63.9	63.9	63.9	9.1113	0	160.39	48	3376399872	1938899968	sp|P63220|RS21_HUMAN 40S ribosomal protein S21 OS=Homo sapiens OX=9606 GN=RPS21 PE=1 SV=1
O60716	O60716	Catenin delta-1	CTNND1	4232900000	32	32	32	45.4	45.4	45.4	108.17	0	280.59	200	2754200064	2889900032	sp|O60716|CTND1_HUMAN Catenin delta-1 OS=Homo sapiens OX=9606 GN=CTNND1 PE=1 SV=1
Q16658	Q16658	Fascin	FSCN1	4220100000	22	22	22	61.9	61.9	61.9	54.529	0	187.82	141	2501299968	3386599936	sp|Q16658|FSCN1_HUMAN Fascin OS=Homo sapiens OX=9606 GN=FSCN1 PE=1 SV=3
Q13435	Q13435	Splicing factor 3B subunit 2	SF3B2	4214700000	34	34	34	50.2	50.2	50.2	100.23	0	323.31	169	2716900096	2826400000	sp|Q13435|SF3B2_HUMAN Splicing factor 3B subunit 2 OS=Homo sapiens OX=9606 GN=SF3B2 PE=1 SV=2
Q96PK6	Q96PK6	RNA-binding protein 14	RBM14	4212100000	23	23	23	46	46	46	69.491	0	223.73	127	2520800000	3282500096	sp|Q96PK6|RBM14_HUMAN RNA-binding protein 14 OS=Homo sapiens OX=9606 GN=RBM14 PE=1 SV=2
P46782	P46782	40S ribosomal protein S5;40S ribosomal protein S5, N-terminally processed	RPS5	4200500000	10	10	10	42.6	42.6	42.6	22.876	0	221.31	90	2678899968	2666599936	sp|P46782|RS5_HUMAN 40S ribosomal protein S5 OS=Homo sapiens OX=9606 GN=RPS5 PE=1 SV=4
P28066	P28066	Proteasome subunit alpha type-5	PSMA5	4191100000	12	12	12	61	61	61	26.411	0	125.28	81	2821100032	2561299968	sp|P28066|PSA5_HUMAN Proteasome subunit alpha type-5 OS=Homo sapiens OX=9606 GN=PSMA5 PE=1 SV=3
P52907	P52907	F-actin-capping protein subunit alpha-1	CAPZA1	4167100000	12	10	10	70.3	60.8	60.8	32.922	0	323.31	103	2708999936	2727000064	sp|P52907|CAZA1_HUMAN F-actin-capping protein subunit alpha-1 OS=Homo sapiens OX=9606 GN=CAPZA1 PE=1 SV=3
P16403;P22492;Q02539	P16403	Histone H1.2	HIST1H1C	4165900000	7	1	1	23.5	7.5	7.5	21.364	0	7.6365	19	0	2719000064	sp|P16403|H12_HUMAN Histone H1.2 OS=Homo sapiens OX=9606 GN=H1-2 PE=1 SV=2
P60900	P60900	Proteasome subunit alpha type-6	PSMA6	4158000000	13	13	13	59.8	59.8	59.8	27.399	0	53.463	94	2436900096	2927099904	sp|P60900|PSA6_HUMAN Proteasome subunit alpha type-6 OS=Homo sapiens OX=9606 GN=PSMA6 PE=1 SV=1
O15347	O15347	High mobility group protein B3	HMGB3	4149200000	8	8	8	38	38	38	22.98	0	60.823	74	2378299904	3352399872	sp|O15347|HMGB3_HUMAN High mobility group protein B3 OS=Homo sapiens OX=9606 GN=HMGB3 PE=1 SV=4
Q16851	Q16851	UTP--glucose-1-phosphate uridylyltransferase	UGP2	4144700000	20	20	20	47.2	47.2	47.2	56.94	0	284.38	135	2588400128	2535800064	sp|Q16851|UGPA_HUMAN UTP--glucose-1-phosphate uridylyltransferase OS=Homo sapiens OX=9606 GN=UGP2 PE=1 SV=5
Q01581;P54868	Q01581	Hydroxymethylglutaryl-CoA synthase, cytoplasmic	HMGCS1	4141500000	22	22	22	66.3	66.3	66.3	57.293	0	251.96	127	2239399936	3505600000	sp|Q01581|HMCS1_HUMAN Hydroxymethylglutaryl-CoA synthase, cytoplasmic OS=Homo sapiens OX=9606 GN=HMGCS1 PE=1 SV=2
P46778	P46778	60S ribosomal protein L21	RPL21	4137400000	5	5	5	31.9	31.9	31.9	18.565	0	42.808	52	2982299904	2190500096	sp|P46778|RL21_HUMAN 60S ribosomal protein L21 OS=Homo sapiens OX=9606 GN=RPL21 PE=1 SV=2
Q1KMD3	Q1KMD3	Heterogeneous nuclear ribonucleoprotein U-like protein 2	HNRNPUL2	4131100000	28	28	28	43.8	43.8	43.8	85.104	0	229.85	176	2234800128	3288300032	sp|Q1KMD3|HNRL2_HUMAN Heterogeneous nuclear ribonucleoprotein U-like protein 2 OS=Homo sapiens OX=9606 GN=HNRNPUL2 PE=1 SV=1
O14979	O14979	Heterogeneous nuclear ribonucleoprotein D-like	HNRNPDL	4130600000	13	11	11	23.3	21	21	46.437	0	60.269	71	2595500032	2831699968	sp|O14979|HNRDL_HUMAN Heterogeneous nuclear ribonucleoprotein D-like OS=Homo sapiens OX=9606 GN=HNRNPDL PE=1 SV=3
Q9Y265	Q9Y265	RuvB-like 1	RUVBL1	4114800000	21	21	21	65.1	65.1	65.1	50.227	0	280.71	138	2785600000	2528300032	sp|Q9Y265|RUVB1_HUMAN RuvB-like 1 OS=Homo sapiens OX=9606 GN=RUVBL1 PE=1 SV=1
P84090	P84090	Enhancer of rudimentary homolog	ERH	4098000000	3	3	3	37.5	37.5	37.5	12.259	0	218.52	29	2737799936	2694000128	sp|P84090|ERH_HUMAN Enhancer of rudimentary homolog OS=Homo sapiens OX=9606 GN=ERH PE=1 SV=1
P05198	P05198	Eukaryotic translation initiation factor 2 subunit 1	EIF2S1	4094200000	22	22	22	67	67	67	36.112	0	118.67	107	3159000064	1980300032	sp|P05198|IF2A_HUMAN Eukaryotic translation initiation factor 2 subunit 1 OS=Homo sapiens OX=9606 GN=EIF2S1 PE=1 SV=3
P31949	P31949	Protein S100-A11;Protein S100-A11, N-terminally processed	S100A11	4080600000	5	5	5	64.8	64.8	64.8	11.74	0	87.949	51	2569499904	2924499968	sp|P31949|S10AB_HUMAN Protein S100-A11 OS=Homo sapiens OX=9606 GN=S100A11 PE=1 SV=2
O43795;Q9UBC5	O43795	Unconventional myosin-Ib	MYO1B	4029800000	40	40	40	41.9	41.9	41.9	131.98	0	271.86	218	2601499904	2643500032	sp|O43795|MYO1B_HUMAN Unconventional myosin-Ib OS=Homo sapiens OX=9606 GN=MYO1B PE=1 SV=3
Q9BYD1	Q9BYD1	39S ribosomal protein L13, mitochondrial	MRPL13	4024000000	8	8	8	50.6	50.6	50.6	20.692	0	11.676	28	2306800128	2431699968	sp|Q9BYD1|RM13_HUMAN 39S ribosomal protein L13, mitochondrial OS=Homo sapiens OX=9606 GN=MRPL13 PE=1 SV=1
P54727	P54727	UV excision repair protein RAD23 homolog B	RAD23B	4023900000	16	16	14	56.2	56.2	54	43.171	0	286.43	92	2500600064	2815699968	sp|P54727|RD23B_HUMAN UV excision repair protein RAD23 homolog B OS=Homo sapiens OX=9606 GN=RAD23B PE=1 SV=1
P17858	P17858	ATP-dependent 6-phosphofructokinase, liver type	PFKL	4009500000	26	24	23	50.8	47.2	46	85.018	0	287.2	144	2604300032	2235500032	sp|P17858|PFKAL_HUMAN ATP-dependent 6-phosphofructokinase, liver type OS=Homo sapiens OX=9606 GN=PFKL PE=1 SV=6
P05455	P05455	Lupus La protein	SSB	3982300000	22	22	22	53.4	53.4	53.4	46.836	0	87.097	136	2807200000	2304900096	sp|P05455|LA_HUMAN Lupus La protein OS=Homo sapiens OX=9606 GN=SSB PE=1 SV=2
Rep 1998	Rep 1998	26S protease regulatory subunit 7	PSMC2	3980100000	25	25	25	64.4	64.4	64.4	48.633	0	140.22	154	2622000128	2452000000	sp|Rep 1998|PRS7_HUMAN 26S proteasome regulatory subunit 7 OS=Homo sapiens OX=9606 GN=PSMC2 PE=1 SV=3
Q05682	Q05682	Caldesmon	CALD1	3971500000	19	19	19	24.2	24.2	24.2	93.23	0	308.49	110	2759300096	2183500032	sp|Q05682|CALD1_HUMAN Caldesmon OS=Homo sapiens OX=9606 GN=CALD1 PE=1 SV=3
O95373	O95373	Importin-7	IPO7	3968300000	30	30	29	41.1	41.1	40.2	119.52	0	248.49	174	2856399872	1963100032	sp|O95373|IPO7_HUMAN Importin-7 OS=Homo sapiens OX=9606 GN=IPO7 PE=1 SV=1
P08195	P08195	4F2 cell-surface antigen heavy chain	SLC3A2	3968200000	25	25	25	42.2	42.2	42.2	67.993	0	138.85	127	2482400000	2660300032	sp|P08195|4F2_HUMAN 4F2 cell-surface antigen heavy chain OS=Homo sapiens OX=9606 GN=SLC3A2 PE=1 SV=3
O14818;Q8TAA3	O14818	Proteasome subunit alpha type-7	PSMA7	3967800000	11	11	11	52.8	52.8	52.8	27.887	0	159.12	87	2604000000	2640800000	sp|O14818|PSA7_HUMAN Proteasome subunit alpha type-7 OS=Homo sapiens OX=9606 GN=PSMA7 PE=1 SV=1
P00367	P00367	Glutamate dehydrogenase 1, mitochondrial	GLUD1	3966500000	21	21	7	44.1	44.1	15.8	61.397	0	84.758	135	2286400000	2995399936	sp|P00367|DHE3_HUMAN Glutamate dehydrogenase 1, mitochondrial OS=Homo sapiens OX=9606 GN=GLUD1 PE=1 SV=2
Rep 2411	Rep 2411	Elongation factor Tu, mitochondrial	TUFM	3960200000	23	23	23	59.5	59.5	59.5	49.541	0	187.78	142	2524900096	2749400064	sp|Rep 2411|EFTU_HUMAN Elongation factor Tu, mitochondrial OS=Homo sapiens OX=9606 GN=TUFM PE=1 SV=2
P78417	P78417	Glutathione S-transferase omega-1	GSTO1	3956100000	15	15	15	59.8	59.8	59.8	27.566	0	98.925	85	2779800064	2298599936	sp|P78417|GSTO1_HUMAN Glutathione S-transferase omega-1 OS=Homo sapiens OX=9606 GN=GSTO1 PE=1 SV=2
Q13247	Q13247	Serine/arginine-rich splicing factor 6	SRSF6	3951200000	9	9	6	18.9	18.9	14.2	39.586	0	97.116	55	2827300096	2052999936	sp|Q13247|SRSF6_HUMAN Serine/arginine-rich splicing factor 6 OS=Homo sapiens OX=9606 GN=SRSF6 PE=1 SV=2
P61088;Q5JXB2	P61088;Q5JXB2	Ubiquitin-conjugating enzyme E2 N;Putative ubiquitin-conjugating enzyme E2 N-like	UBE2N;UBE2NL	3950100000	8	8	8	66.4	66.4	66.4	17.138	0	73.864	61	2658599936	2556199936	sp|P61088|UBE2N_HUMAN Ubiquitin-conjugating enzyme E2 N OS=Homo sapiens OX=9606 GN=UBE2N PE=1 SV=1;sp|Q5JXB2|UE2NL_HUMAN Putative ubiquitin-conjugating enzyme E2 N-like OS=Homo sapiens OX=9606 GN=UBE2NL PE=1 SV=1
Q15029	Q15029	116 kDa U5 small nuclear ribonucleoprotein component	EFTUD2	3947200000	41	40	40	63.9	62.9	62.9	109.43	0	226.7	238	2590899968	2487399936	sp|Q15029|U5S1_HUMAN 116 kDa U5 small nuclear ribonucleoprotein component OS=Homo sapiens OX=9606 GN=EFTUD2 PE=1 SV=1
P50914	P50914	60S ribosomal protein L14	RPL14	3945800000	4	4	4	20.9	20.9	20.9	23.432	0	30.78	47	2926599936	2534500096	sp|P50914|RL14_HUMAN 60S ribosomal protein L14 OS=Homo sapiens OX=9606 GN=RPL14 PE=1 SV=4
Q16643	Q16643	Drebrin	DBN1	3929100000	20	20	20	46.7	46.7	46.7	71.428	0	214.6	116	2629799936	2453799936	sp|Q16643|DREB_HUMAN Drebrin OS=Homo sapiens OX=9606 GN=DBN1 PE=1 SV=4
O43396	O43396	Thioredoxin-like protein 1	TXNL1	3927500000	17	17	17	62.6	62.6	62.6	32.251	0	186.56	103	3014799872	2045799936	sp|O43396|TXNL1_HUMAN Thioredoxin-like protein 1 OS=Homo sapiens OX=9606 GN=TXNL1 PE=1 SV=3
Q99729	Q99729	Heterogeneous nuclear ribonucleoprotein A/B	HNRNPAB	3925600000	8	8	8	20.8	20.8	20.8	36.224	0	75.156	65	3347099904	1704300032	sp|Q99729|ROAA_HUMAN Heterogeneous nuclear ribonucleoprotein A/B OS=Homo sapiens OX=9606 GN=HNRNPAB PE=1 SV=2
P16422	P16422	Epithelial cell adhesion molecule	EPCAM	3919100000	9	9	9	40.8	40.8	40.8	34.932	0	124	61	2423899904	2650500096	sp|P16422|EPCAM_HUMAN Epithelial cell adhesion molecule OS=Homo sapiens OX=9606 GN=EPCAM PE=1 SV=2
P31939	P31939	Bifunctional purine biosynthesis protein PURH;Phosphoribosylaminoimidazolecarboxamide formyltransferase;IMP cyclohydrolase	ATIC	3919100000	34	34	34	77.5	77.5	77.5	64.615	0	235.14	183	2487399936	2561299968	sp|P31939|PUR9_HUMAN Bifunctional purine biosynthesis protein PURH OS=Homo sapiens OX=9606 GN=ATIC PE=1 SV=3
P21926	P21926	CD9 antigen	CD9	3913600000	5	5	5	20.6	20.6	20.6	25.416	0	94.797	51	2739300096	2351200000	sp|P21926|CD9_HUMAN CD9 antigen OS=Homo sapiens OX=9606 GN=CD9 PE=1 SV=4
P08708	P08708	40S ribosomal protein S17	RPS17	3912500000	7	7	7	50.4	50.4	50.4	15.55	0	150.76	78	3124400128	1768000000	sp|P08708|RS17_HUMAN 40S ribosomal protein S17 OS=Homo sapiens OX=9606 GN=RPS17 PE=1 SV=2
P30040	P30040	Endoplasmic reticulum resident protein 29	ERP29	3912500000	12	12	12	54.4	54.4	54.4	28.993	0	85.089	81	2352499968	3144600064	sp|P30040|ERP29_HUMAN Endoplasmic reticulum resident protein 29 OS=Homo sapiens OX=9606 GN=ERP29 PE=1 SV=4
Q15459	Q15459	Splicing factor 3A subunit 1	SF3A1	3907800000	30	30	30	45.5	45.5	45.5	88.885	0	137.51	183	2468600064	2611800064	sp|Q15459|SF3A1_HUMAN Splicing factor 3A subunit 1 OS=Homo sapiens OX=9606 GN=SF3A1 PE=1 SV=1
Q9Y3Z3	Q9Y3Z3	Deoxynucleoside triphosphate triphosphohydrolase SAMHD1	SAMHD1	3906900000	36	36	36	64.2	64.2	64.2	72.2	0	146.28	175	2004800000	3779899904	sp|Q9Y3Z3|SAMH1_HUMAN Deoxynucleoside triphosphate triphosphohydrolase SAMHD1 OS=Homo sapiens OX=9606 GN=SAMHD1 PE=1 SV=2
Q15942	Q15942	Zyxin	ZYX	3900300000	20	20	20	57.9	57.9	57.9	61.277	0	323.31	118	3092300032	1246499968	sp|Q15942|ZYX_HUMAN Zyxin OS=Homo sapiens OX=9606 GN=ZYX PE=1 SV=1
Q9Y3U8	Q9Y3U8	60S ribosomal protein L36	RPL36	3899500000	5	5	5	30.5	30.5	30.5	12.254	0	42.366	35	2388000000	2709799936	sp|Q9Y3U8|RL36_HUMAN 60S ribosomal protein L36 OS=Homo sapiens OX=9606 GN=RPL36 PE=1 SV=3
Q9Y624	Q9Y624	Junctional adhesion molecule A	F11R	3884200000	9	9	9	40.1	40.1	40.1	32.583	0	198.64	86	2619000064	2317700096	sp|Q9Y624|JAM1_HUMAN Junctional adhesion molecule A OS=Homo sapiens OX=9606 GN=F11R PE=1 SV=1
P62942	P62942	Peptidyl-prolyl cis-trans isomerase FKBP1A	FKBP1A	3882300000	6	6	6	71.3	71.3	71.3	11.951	0	97.863	59	2542099968	2204100096	sp|P62942|FKB1A_HUMAN Peptidyl-prolyl cis-trans isomerase FKBP1A OS=Homo sapiens OX=9606 GN=FKBP1A PE=1 SV=2
Q9Y5S9	Q9Y5S9	RNA-binding protein 8A	RBM8A	3875700000	8	8	8	71.3	71.3	71.3	19.889	0	152.49	58	2623300096	2102700032	sp|Q9Y5S9|RBM8A_HUMAN RNA-binding protein 8A OS=Homo sapiens OX=9606 GN=RBM8A PE=1 SV=1
Q58FF6	Q58FF6	Putative heat shock protein HSP 90-beta 4	HSP90AB4P	3868900000	9	3	3	14.3	6.3	6.3	58.264	0	16.784	30	3414700032	1022700032	sp|Q58FF6|H90B4_HUMAN Putative heat shock protein HSP 90-beta 4 OS=Homo sapiens OX=9606 GN=HSP90AB4P PE=5 SV=1
Q9UBT2	Q9UBT2	SUMO-activating enzyme subunit 2	UBA2	3806200000	29	29	29	59.2	59.2	59.2	71.223	0	225.96	168	2835200000	1758899968	sp|Q9UBT2|SAE2_HUMAN SUMO-activating enzyme subunit 2 OS=Homo sapiens OX=9606 GN=UBA2 PE=1 SV=2
P09382	P09382	Galectin-1	LGALS1	3804200000	8	8	8	76.3	76.3	76.3	14.716	0	86.101	64	2078099968	2952999936	sp|P09382|LEG1_HUMAN Galectin-1 OS=Homo sapiens OX=9606 GN=LGALS1 PE=1 SV=2
Rep 2773	Rep 2773	Histidine triad nucleotide-binding protein 1	HINT1	3792000000	7	7	7	77.8	77.8	77.8	13.802	0	87.045	73	2620800000	1592899968	sp|Rep 2773|HINT1_HUMAN Histidine triad nucleotide-binding protein 1 OS=Homo sapiens OX=9606 GN=HINT1 PE=1 SV=2
P33176;O60282	P33176	Kinesin-1 heavy chain	KIF5B	3786900000	47	47	39	59	59	49.1	109.68	0	323.31	239	2324999936	2790700032	sp|P33176|KINH_HUMAN Kinesin-1 heavy chain OS=Homo sapiens OX=9606 GN=KIF5B PE=1 SV=1
P61158;Q9P1U1;Q9C0K3	P61158	Actin-related protein 3	ACTR3	3762300000	18	18	18	65.3	65.3	65.3	47.371	0	166.68	115	2479800064	2293400064	sp|P61158|ARP3_HUMAN Actin-related protein 3 OS=Homo sapiens OX=9606 GN=ACTR3 PE=1 SV=3
P20340;Q14964	P20340	Ras-related protein Rab-6A	RAB6A	3755600000	10	10	5	46.2	46.2	22.6	23.593	0	89.757	70	2002800000	2756699904	sp|P20340|RAB6A_HUMAN Ras-related protein Rab-6A OS=Homo sapiens OX=9606 GN=RAB6A PE=1 SV=3
Q9UGT4	Q9UGT4	Sushi domain-containing protein 2	SUSD2	3730400000	19	19	19	47.2	47.2	47.2	90.207	0	323.31	129	2752999936	1784899968	sp|Q9UGT4|SUSD2_HUMAN Sushi domain-containing protein 2 OS=Homo sapiens OX=9606 GN=SUSD2 PE=1 SV=1
P11047	P11047	Laminin subunit gamma-1	LAMC1	3708400000	49	49	48	44.7	44.7	43.9	177.6	0	323.31	237	2117799936	2988000000	sp|P11047|LAMC1_HUMAN Laminin subunit gamma-1 OS=Homo sapiens OX=9606 GN=LAMC1 PE=1 SV=3
P42766	P42766	60S ribosomal protein L35	RPL35	3706100000	4	4	4	26	26	26	14.551	0	46.14	26	3150700032	1595100032	sp|P42766|RL35_HUMAN 60S ribosomal protein L35 OS=Homo sapiens OX=9606 GN=RPL35 PE=1 SV=2
Q9H4A4	Q9H4A4	Aminopeptidase B	RNPEP	3702100000	31	31	31	71.2	71.2	71.2	72.595	0	297.34	153	2520999936	2156900096	sp|Q9H4A4|AMPB_HUMAN Aminopeptidase B OS=Homo sapiens OX=9606 GN=RNPEP PE=1 SV=2
Q9UHX1	Q9UHX1	Poly(U)-binding-splicing factor PUF60	PUF60	3689000000	21	21	21	53.7	53.7	53.7	59.875	0	179.94	118	2340400128	2635699968	sp|Q9UHX1|PUF60_HUMAN Poly(U)-binding-splicing factor PUF60 OS=Homo sapiens OX=9606 GN=PUF60 PE=1 SV=1
P05141;Q9H0C2	P05141	ADP/ATP translocase 2;ADP/ATP translocase 2, N-terminally processed	SLC25A5	3684500000	14	6	6	40.3	19.5	19.5	32.852	0	15.128	48	2139699968	3086799872	sp|P05141|ADT2_HUMAN ADP/ATP translocase 2 OS=Homo sapiens OX=9606 GN=SLC25A5 PE=1 SV=7
Q15907;P62491	Q15907;P62491	Ras-related protein Rab-11B;Ras-related protein Rab-11A	RAB11B;RAB11A	3676600000	11	11	11	54.1	54.1	54.1	24.488	0	82.821	77	2179699968	3002099968	sp|Q15907|RB11B_HUMAN Ras-related protein Rab-11B OS=Homo sapiens OX=9606 GN=RAB11B PE=1 SV=4;sp|P62491|RB11A_HUMAN Ras-related protein Rab-11A OS=Homo sapiens OX=9606 GN=RAB11A PE=1 SV=3
O00429	O00429	Dynamin-1-like protein	DNM1L	3672000000	36	36	36	68.8	68.8	68.8	81.876	0	323.31	192	2499800064	2150099968	sp|O00429|DNM1L_HUMAN Dynamin-1-like protein OS=Homo sapiens OX=9606 GN=DNM1L PE=1 SV=2
P80723	P80723	Brain acid soluble protein 1	BASP1	3666800000	11	11	11	63.4	63.4	63.4	22.693	0	221.43	84	1653299968	3276600064	sp|P80723|BASP1_HUMAN Brain acid soluble protein 1 OS=Homo sapiens OX=9606 GN=BASP1 PE=1 SV=2
Q8NC51	Q8NC51	Plasminogen activator inhibitor 1 RNA-binding protein	SERBP1	3652000000	18	18	18	48	48	48	44.965	0	181.72	91	2421600000	2408800000	sp|Q8NC51|PAIRB_HUMAN Plasminogen activator inhibitor 1 RNA-binding protein OS=Homo sapiens OX=9606 GN=SERBP1 PE=1 SV=2
P40429;Q6NVV1	P40429	60S ribosomal protein L13a	RPL13A	3645700000	7	7	7	33	33	33	23.577	0	32.405	44	2973199872	1320600064	sp|P40429|RL13A_HUMAN 60S ribosomal protein L13a OS=Homo sapiens OX=9606 GN=RPL13A PE=1 SV=2
P12277;P06732	P12277	Creatine kinase B-type	CKB	3632000000	17	17	17	61.4	61.4	61.4	42.644	0	156.61	112	2433700096	2065100032	sp|P12277|KCRB_HUMAN Creatine kinase B-type OS=Homo sapiens OX=9606 GN=CKB PE=1 SV=1
P26368	P26368	Splicing factor U2AF 65 kDa subunit	U2AF2	3625400000	12	12	12	48.2	48.2	48.2	53.5	0	116.86	128	2182700032	2272399872	sp|P26368|U2AF2_HUMAN Splicing factor U2AF 65 kDa subunit OS=Homo sapiens OX=9606 GN=U2AF2 PE=1 SV=4
P26583	P26583	High mobility group protein B2	HMGB2	3621600000	8	7	7	38.3	32.5	32.5	24.033	0	47.427	68	2476199936	2363599872	sp|P26583|HMGB2_HUMAN High mobility group protein B2 OS=Homo sapiens OX=9606 GN=HMGB2 PE=1 SV=2
P62316	P62316	Small nuclear ribonucleoprotein Sm D2	SNRPD2	3619000000	7	7	7	55.9	55.9	55.9	13.527	0	111.49	58	2275800064	2470200064	sp|P62316|SMD2_HUMAN Small nuclear ribonucleoprotein Sm D2 OS=Homo sapiens OX=9606 GN=SNRPD2 PE=1 SV=1
O43852	O43852	Calumenin	CALU	3605100000	16	16	16	64.1	64.1	64.1	37.106	0	157.76	108	2891899904	1993900032	sp|O43852|CALU_HUMAN Calumenin OS=Homo sapiens OX=9606 GN=CALU PE=1 SV=2
Q08J23	Q08J23	tRNA (cytosine(34)-C(5))-methyltransferase	NSUN2	3580400000	34	34	34	63.5	63.5	63.5	86.47	0	235.99	184	2436100096	1992700032	sp|Q08J23|NSUN2_HUMAN RNA cytosine C(5)-methyltransferase NSUN2 OS=Homo sapiens OX=9606 GN=NSUN2 PE=1 SV=2
Q15046	Q15046	Lysine--tRNA ligase	KARS	3576900000	24	24	24	57.6	57.6	57.6	68.047	0	167.08	141	2233799936	2305600000	sp|Q15046|SYK_HUMAN Lysine--tRNA ligase OS=Homo sapiens OX=9606 GN=KARS1 PE=1 SV=3
P27635;Q96L21	P27635	60S ribosomal protein L10	RPL10	3563000000	9	9	9	39.3	39.3	39.3	24.604	0	71.241	95	3424100096	1097500032	sp|P27635|RL10_HUMAN 60S ribosomal protein L10 OS=Homo sapiens OX=9606 GN=RPL10 PE=1 SV=4
Q99733	Q99733	Nucleosome assembly protein 1-like 4	NAP1L4	3559400000	14	14	12	50.4	50.4	47.5	42.823	0	161.21	103	2379800064	2150700032	sp|Q99733|NP1L4_HUMAN Nucleosome assembly protein 1-like 4 OS=Homo sapiens OX=9606 GN=NAP1L4 PE=1 SV=1
P27105	P27105	Erythrocyte band 7 integral membrane protein	STOM	3539500000	11	11	11	57.3	57.3	57.3	31.73	0	209.09	88	2154500096	2443500032	sp|P27105|STOM_HUMAN Erythrocyte band 7 integral membrane protein OS=Homo sapiens OX=9606 GN=STOM PE=1 SV=3
P41252	P41252	Isoleucine--tRNA ligase, cytoplasmic	IARS	3511300000	51	51	51	53.8	53.8	53.8	144.5	0	268.69	239	2289900032	2167300096	sp|P41252|SYIC_HUMAN Isoleucine--tRNA ligase, cytoplasmic OS=Homo sapiens OX=9606 GN=IARS1 PE=1 SV=2
P46779	P46779	60S ribosomal protein L28	RPL28	3491000000	5	5	5	26.3	26.3	26.3	15.747	0	20.677	37	2369299968	1990200064	sp|P46779|RL28_HUMAN 60S ribosomal protein L28 OS=Homo sapiens OX=9606 GN=RPL28 PE=1 SV=3
P43686	P43686	26S protease regulatory subunit 6B	PSMC4	3481000000	26	26	26	74.6	74.6	74.6	47.366	0	209.91	149	2475699968	1982899968	sp|P43686|PRS6B_HUMAN 26S proteasome regulatory subunit 6B OS=Homo sapiens OX=9606 GN=PSMC4 PE=1 SV=2
Q8NBS9	Q8NBS9	Thioredoxin domain-containing protein 5	TXNDC5	3464400000	18	18	18	55.1	55.1	55.1	47.628	0	123.56	109	2200800000	2612100096	sp|Q8NBS9|TXND5_HUMAN Thioredoxin domain-containing protein 5 OS=Homo sapiens OX=9606 GN=TXNDC5 PE=1 SV=2
Q96G03	Q96G03	Phosphoglucomutase-2	PGM2	3450100000	29	29	29	52.6	52.6	52.6	68.283	0	180.77	156	2138400000	2571599872	sp|Q96G03|PGM2_HUMAN Phosphoglucomutase-2 OS=Homo sapiens OX=9606 GN=PGM2 PE=1 SV=4
P0DN79;Rep 1520	P0DN79;Rep 1520	Cystathionine beta-synthase	CBS	3419400000	19	19	19	53.5	53.5	53.5	60.586	0	167.81	98	2795899904	1251800064	sp|P0DN79|CBSL_HUMAN Cystathionine beta-synthase-like protein OS=Homo sapiens OX=9606 GN=CBSL PE=1 SV=1;sp|Rep 1520|CBS_HUMAN Cystathionine beta-synthase OS=Homo sapiens OX=9606 GN=CBS PE=1 SV=2
Q9UKY7	Q9UKY7	Protein CDV3 homolog	CDV3	3416800000	14	14	14	72.1	72.1	72.1	27.335	0	317.85	116	2126899968	2068899968	sp|Q9UKY7|CDV3_HUMAN Protein CDV3 homolog OS=Homo sapiens OX=9606 GN=CDV3 PE=1 SV=1
Q9BUF5	Q9BUF5	Tubulin beta-6 chain	TUBB6	3405500000	25	13	10	81.2	50.7	43.9	49.857	0	256.84	100	2480300032	1714099968	sp|Q9BUF5|TBB6_HUMAN Tubulin beta-6 chain OS=Homo sapiens OX=9606 GN=TUBB6 PE=1 SV=1
Q9NR30	Q9NR30	Nucleolar RNA helicase 2	DDX21	3402700000	33	33	31	47.6	47.6	44.2	87.343	0	235.44	149	2386299904	2397600000	sp|Q9NR30|DDX21_HUMAN Nucleolar RNA helicase 2 OS=Homo sapiens OX=9606 GN=DDX21 PE=1 SV=5
Q15181	Q15181	Inorganic pyrophosphatase	PPA1	3400300000	17	17	17	75.8	75.8	75.8	32.66	0	115.07	130	2575000064	1555000064	sp|Q15181|IPYR_HUMAN Inorganic pyrophosphatase OS=Homo sapiens OX=9606 GN=PPA1 PE=1 SV=2
Q9NTK5	Q9NTK5	Obg-like ATPase 1	OLA1	3397400000	23	23	23	67.7	67.7	67.7	44.743	0	132.03	120	2295500032	2012800000	sp|Q9NTK5|OLA1_HUMAN Obg-like ATPase 1 OS=Homo sapiens OX=9606 GN=OLA1 PE=1 SV=2
P05186;REV__Q86WI3	P05186	Alkaline phosphatase, tissue-nonspecific isozyme	ALPL	3396500000	17	17	17	46.4	46.4	46.4	57.304	0	236.98	121	2545499904	1642499968	sp|P05186|PPBT_HUMAN Alkaline phosphatase, tissue-nonspecific isozyme OS=Homo sapiens OX=9606 GN=ALPL PE=1 SV=4
Rep 2792	Rep 2792	E3 SUMO-protein ligase RanBP2	RANBP2	3388200000	77	77	49	34.2	34.2	23.8	358.2	0	323.31	316	2108700032	2280199936	sp|Rep 2792|RBP2_HUMAN E3 SUMO-protein ligase RanBP2 OS=Homo sapiens OX=9606 GN=RANBP2 PE=1 SV=2
P26640	P26640	Valine--tRNA ligase	VARS	3382700000	41	41	41	46.8	46.8	46.8	140.47	0	265.31	198	1969799936	2408399872	sp|P26640|SYVC_HUMAN Valine--tRNA ligase OS=Homo sapiens OX=9606 GN=VARS1 PE=1 SV=4
P62333	P62333	26S protease regulatory subunit 10B	PSMC6	3381800000	17	17	17	60.4	60.4	60.4	44.172	0	127.05	118	2255000064	1997100032	sp|P62333|PRS10_HUMAN 26S proteasome regulatory subunit 10B OS=Homo sapiens OX=9606 GN=PSMC6 PE=1 SV=1
P67936	P67936	Tropomyosin alpha-4 chain	TPM4	3380900000	18	11	8	57.7	37.9	33.9	28.521	0	77.03	71	1963000064	2564300032	sp|P67936|TPM4_HUMAN Tropomyosin alpha-4 chain OS=Homo sapiens OX=9606 GN=TPM4 PE=1 SV=3
Q8N163	Q8N163	Cell cycle and apoptosis regulator protein 2	CCAR2	3373500000	35	35	35	52.7	52.7	52.7	102.9	0	208.52	162	2132400000	2462400000	sp|Q8N163|CCAR2_HUMAN Cell cycle and apoptosis regulator protein 2 OS=Homo sapiens OX=9606 GN=CCAR2 PE=1 SV=2
Q15056	Q15056	Eukaryotic translation initiation factor 4H	EIF4H	3365900000	7	7	7	40.7	40.7	40.7	27.385	0	104.85	51	2465100032	1860999936	sp|Q15056|IF4H_HUMAN Eukaryotic translation initiation factor 4H OS=Homo sapiens OX=9606 GN=EIF4H PE=1 SV=5
P51659	P51659	Peroxisomal multifunctional enzyme type 2;(3R)-hydroxyacyl-CoA dehydrogenase;Enoyl-CoA hydratase 2	HSD17B4	3364100000	27	27	27	52.6	52.6	52.6	79.685	0	167.44	157	2081699968	2531099904	sp|P51659|DHB4_HUMAN Peroxisomal multifunctional enzyme type 2 OS=Homo sapiens OX=9606 GN=HSD17B4 PE=1 SV=3
P61981	P61981	14-3-3 protein gamma;14-3-3 protein gamma, N-terminally processed	YWHAG	3354100000	11	8	8	62.3	51.4	51.4	28.302	0	212.41	70	2624900096	1742200064	sp|P61981|1433G_HUMAN 14-3-3 protein gamma OS=Homo sapiens OX=9606 GN=YWHAG PE=1 SV=2
P62829	P62829	60S ribosomal protein L23	RPL23	3345400000	5	5	5	37.9	37.9	37.9	14.865	0	45.377	50	2364800000	2087900032	sp|P62829|RL23_HUMAN 60S ribosomal protein L23 OS=Homo sapiens OX=9606 GN=RPL23 PE=1 SV=1
Q01130;Q9BRL6	Q01130	Serine/arginine-rich splicing factor 2	SRSF2	3328200000	4	4	4	19	19	19	25.476	0	83.26	39	2182299904	2115200000	sp|Q01130|SRSF2_HUMAN Serine/arginine-rich splicing factor 2 OS=Homo sapiens OX=9606 GN=SRSF2 PE=1 SV=4
P27695	P27695	DNA-(apurinic or apyrimidinic site) lyase;DNA-(apurinic or apyrimidinic site) lyase, mitochondrial	APEX1	3316800000	15	15	15	59.4	59.4	59.4	35.554	0	132.08	88	2204000000	2154400000	sp|P27695|APEX1_HUMAN DNA-(apurinic or apyrimidinic site) lyase OS=Homo sapiens OX=9606 GN=APEX1 PE=1 SV=2
Q96FW1	Q96FW1	Ubiquitin thioesterase OTUB1	OTUB1	3314500000	12	12	12	55.4	55.4	55.4	31.284	0	124.29	87	2202400000	2160499968	sp|Q96FW1|OTUB1_HUMAN Ubiquitin thioesterase OTUB1 OS=Homo sapiens OX=9606 GN=OTUB1 PE=1 SV=2
P34897	P34897	Serine hydroxymethyltransferase, mitochondrial	SHMT2	3311600000	23	23	22	63.9	63.9	63.9	55.992	0	206.22	102	2161499904	2206000128	sp|P34897|GLYM_HUMAN Serine hydroxymethyltransferase, mitochondrial OS=Homo sapiens OX=9606 GN=SHMT2 PE=1 SV=3
P60981	P60981	Destrin	DSTN	3310200000	9	9	9	67.3	67.3	67.3	18.506	0	51.712	62	2415500032	1841600000	sp|P60981|DEST_HUMAN Destrin OS=Homo sapiens OX=9606 GN=DSTN PE=1 SV=3
O60749	O60749	Sorting nexin-2	SNX2	3307900000	21	21	19	47.6	47.6	43.5	58.47	0	85.05	128	2117500032	2420100096	sp|O60749|SNX2_HUMAN Sorting nexin-2 OS=Homo sapiens OX=9606 GN=SNX2 PE=1 SV=2
Q9NX02	Q9NX02	NACHT, LRR and PYD domains-containing protein 2	NLRP2	3306000000	44	44	36	52.4	52.4	45.2	120.51	0	160.88	205	2168699904	2424699904	sp|Q9NX02|NALP2_HUMAN NACHT, LRR and PYD domains-containing protein 2 OS=Homo sapiens OX=9606 GN=NLRP2 PE=1 SV=1
Q9NY47;P54289	Q9NY47	Voltage-dependent calcium channel subunit alpha-2/delta-2;Voltage-dependent calcium channel subunit alpha-2-2;Voltage-dependent calcium channel subunit delta-2	CACNA2D2	3304100000	32	32	32	35.7	35.7	35.7	129.82	0	268.53	158	1852499968	2811899904	sp|Q9NY47|CA2D2_HUMAN Voltage-dependent calcium channel subunit alpha-2/delta-2 OS=Homo sapiens OX=9606 GN=CACNA2D2 PE=1 SV=2
Q9Y266	Q9Y266	Nuclear migration protein nudC	NUDC	3302400000	15	15	15	49.8	49.8	49.8	38.242	0	67.178	93	2123699968	2014300032	sp|Q9Y266|NUDC_HUMAN Nuclear migration protein nudC OS=Homo sapiens OX=9606 GN=NUDC PE=1 SV=1
P31150	P31150	Rab GDP dissociation inhibitor alpha	GDI1	3292100000	31	20	20	80.3	58.6	58.6	50.582	0	288.06	134	2432399872	1748999936	sp|P31150|GDIA_HUMAN Rab GDP dissociation inhibitor alpha OS=Homo sapiens OX=9606 GN=GDI1 PE=1 SV=2
Q9NVA2	Q9NVA2	Septin-11	SEPT11	3286300000	19	19	11	49.7	49.7	31	49.398	0	189.53	112	2105799936	2096499968	sp|Q9NVA2|SEP11_HUMAN Septin-11 OS=Homo sapiens OX=9606 GN=SEPTIN11 PE=1 SV=3
P32119	P32119	Peroxiredoxin-2	PRDX2	3283600000	10	9	9	57.6	52	52	21.892	0	139.51	65	2155800064	2176000000	sp|P32119|PRDX2_HUMAN Peroxiredoxin-2 OS=Homo sapiens OX=9606 GN=PRDX2 PE=1 SV=5
Q9Y2X3	Q9Y2X3	Nucleolar protein 58	NOP58	3273100000	22	22	22	49.7	49.7	49.7	59.578	0	147.09	147	1905400064	2561200128	sp|Q9Y2X3|NOP58_HUMAN Nucleolar protein 58 OS=Homo sapiens OX=9606 GN=NOP58 PE=1 SV=1
Q9UNM6	Q9UNM6	26S proteasome non-ATPase regulatory subunit 13	PSMD13	3262700000	19	19	19	62.5	62.5	62.5	42.945	0	90.842	116	2165600000	1868800000	sp|Q9UNM6|PSD13_HUMAN 26S proteasome non-ATPase regulatory subunit 13 OS=Homo sapiens OX=9606 GN=PSMD13 PE=1 SV=2
Q86V81	Q86V81	THO complex subunit 4	ALYREF	3261000000	10	10	10	46.3	46.3	46.3	26.888	0	231.12	75	2185999872	1950200064	sp|Q86V81|THOC4_HUMAN THO complex subunit 4 OS=Homo sapiens OX=9606 GN=ALYREF PE=1 SV=3
P56537	P56537	Eukaryotic translation initiation factor 6	EIF6	3257800000	8	8	8	56.7	56.7	56.7	26.599	0	111.59	55	2481799936	1460099968	sp|P56537|IF6_HUMAN Eukaryotic translation initiation factor 6 OS=Homo sapiens OX=9606 GN=EIF6 PE=1 SV=1
O43390	O43390	Heterogeneous nuclear ribonucleoprotein R	HNRNPR	3257100000	21	16	16	43.8	36.2	36.2	70.942	0	92.626	107	2071900032	2337299968	sp|O43390|HNRPR_HUMAN Heterogeneous nuclear ribonucleoprotein R OS=Homo sapiens OX=9606 GN=HNRNPR PE=1 SV=1
P26038	P26038	Moesin	MSN	3256900000	32	23	22	55.6	42.6	40.2	67.819	0	158.11	129	2460600064	2193299968	sp|P26038|MOES_HUMAN Moesin OS=Homo sapiens OX=9606 GN=MSN PE=1 SV=3
P17980	P17980	26S protease regulatory subunit 6A	PSMC3	3234800000	20	20	20	63.1	63.1	63.1	49.203	0	162.37	120	2174400000	2082499968	sp|P17980|PRS6A_HUMAN 26S proteasome regulatory subunit 6A OS=Homo sapiens OX=9606 GN=PSMC3 PE=1 SV=3
P62318	P62318	Small nuclear ribonucleoprotein Sm D3	SNRPD3	3230700000	5	5	5	53.2	53.2	53.2	13.916	0	78.64	62	3036000000	1213299968	sp|P62318|SMD3_HUMAN Small nuclear ribonucleoprotein Sm D3 OS=Homo sapiens OX=9606 GN=SNRPD3 PE=1 SV=1
P48047	P48047	ATP synthase subunit O, mitochondrial	ATP5O	3223400000	10	10	10	59.6	59.6	59.6	23.277	0	116.3	68	1881500032	2753299968	sp|P48047|ATPO_HUMAN ATP synthase subunit O, mitochondrial OS=Homo sapiens OX=9606 GN=ATP5PO PE=1 SV=1
Q9Y2W1	Q9Y2W1	Thyroid hormone receptor-associated protein 3	THRAP3	3208900000	23	23	22	26.6	26.6	26.6	108.66	0	86.434	108	2000600064	2060800000	sp|Q9Y2W1|TR150_HUMAN Thyroid hormone receptor-associated protein 3 OS=Homo sapiens OX=9606 GN=THRAP3 PE=1 SV=2
P11586	P11586	C-1-tetrahydrofolate synthase, cytoplasmic;Methylenetetrahydrofolate dehydrogenase;Methenyltetrahydrofolate cyclohydrolase;Formyltetrahydrofolate synthetase;C-1-tetrahydrofolate synthase, cytoplasmic, N-terminally processed	MTHFD1	3208300000	38	38	38	55.3	55.3	55.3	101.56	0	188.06	180	2005900032	2172499968	sp|P11586|C1TC_HUMAN C-1-tetrahydrofolate synthase, cytoplasmic OS=Homo sapiens OX=9606 GN=MTHFD1 PE=1 SV=3
Rep 1606	Rep 1606	Coatomer subunit beta	COPB2	3205800000	38	38	38	62.8	62.8	62.8	102.49	0	284.97	164	1984400000	2047500032	sp|Rep 1606|COPB2_HUMAN Coatomer subunit beta OS=Homo sapiens OX=9606 GN=COPB2 PE=1 SV=2
P84103	P84103	Serine/arginine-rich splicing factor 3	SRSF3	3194500000	6	5	5	37.8	37.8	37.8	19.329	0	41.669	39	1990599936	2100600064	sp|P84103|SRSF3_HUMAN Serine/arginine-rich splicing factor 3 OS=Homo sapiens OX=9606 GN=SRSF3 PE=1 SV=1
P62857	P62857	40S ribosomal protein S28	RPS28	3188300000	2	2	2	30.4	30.4	30.4	7.8409	0	26.064	27	2291500032	1805699968	sp|P62857|RS28_HUMAN 40S ribosomal protein S28 OS=Homo sapiens OX=9606 GN=RPS28 PE=1 SV=1
Q9Y3I0	Q9Y3I0	tRNA-splicing ligase RtcB homolog	RTCB	3178600000	21	21	21	53.7	53.7	53.7	55.21	0	109.96	108	1994899968	2068300032	sp|Q9Y3I0|RTCB_HUMAN RNA-splicing ligase RtcB homolog OS=Homo sapiens OX=9606 GN=RTCB PE=1 SV=1
P08134;P62745	P08134	Rho-related GTP-binding protein RhoC	RHOC	3177300000	10	10	2	65.8	65.8	18.7	22.006	0	204.4	68	2514200064	1292199936	sp|P08134|RHOC_HUMAN Rho-related GTP-binding protein RhoC OS=Homo sapiens OX=9606 GN=RHOC PE=1 SV=1
Q9Y696;O15247;Q9NZA1;Q96NY7	Q9Y696	Chloride intracellular channel protein 4	CLIC4	3154600000	17	17	17	73.1	73.1	73.1	28.772	0	176.43	106	2369299968	1448700032	sp|Q9Y696|CLIC4_HUMAN Chloride intracellular channel protein 4 OS=Homo sapiens OX=9606 GN=CLIC4 PE=1 SV=4
Q8WUM4	Q8WUM4	Programmed cell death 6-interacting protein	PDCD6IP	3153600000	31	31	31	43.9	43.9	43.9	96.022	0	235.35	172	1978099968	2174799872	sp|Q8WUM4|PDC6I_HUMAN Programmed cell death 6-interacting protein OS=Homo sapiens OX=9606 GN=PDCD6IP PE=1 SV=1
P22102	P22102	Trifunctional purine biosynthetic protein adenosine-3;Phosphoribosylamine--glycine ligase;Phosphoribosylformylglycinamidine cyclo-ligase;Phosphoribosylglycinamide formyltransferase	GART	3147300000	40	40	40	61.2	61.2	61.2	107.77	0	251.37	194	2255899904	1793799936	sp|P22102|PUR2_HUMAN Trifunctional purine biosynthetic protein adenosine-3 OS=Homo sapiens OX=9606 GN=GART PE=1 SV=1
P62314	P62314	Small nuclear ribonucleoprotein Sm D1	SNRPD1	3146500000	5	5	5	54.6	54.6	54.6	13.281	0	59.927	37	2510200064	1583900032	sp|P62314|SMD1_HUMAN Small nuclear ribonucleoprotein Sm D1 OS=Homo sapiens OX=9606 GN=SNRPD1 PE=1 SV=1
P15121;C9JRZ8	P15121	Aldose reductase	AKR1B1	3113600000	16	16	16	69	69	69	35.853	0	68.595	77	2309700096	1478200064	sp|P15121|ALDR_HUMAN Aldo-keto reductase family 1 member B1 OS=Homo sapiens OX=9606 GN=AKR1B1 PE=1 SV=3
P31689	P31689	DnaJ homolog subfamily A member 1	DNAJA1	3112000000	15	15	15	52.4	52.4	52.4	44.868	0	129.27	93	2254200064	1506000000	sp|P31689|DNJA1_HUMAN DnaJ homolog subfamily A member 1 OS=Homo sapiens OX=9606 GN=DNAJA1 PE=1 SV=2
P25789	P25789	Proteasome subunit alpha type-4	PSMA4	3095000000	11	11	11	64.8	64.8	64.8	29.483	0	161.48	79	2036099968	1968400000	sp|P25789|PSA4_HUMAN Proteasome subunit alpha type-4 OS=Homo sapiens OX=9606 GN=PSMA4 PE=1 SV=1
P62191	P62191	26S protease regulatory subunit 4	PSMC1	3084500000	19	19	19	56.8	56.8	56.8	49.184	0	137.65	110	2031200000	1989500032	sp|P62191|PRS4_HUMAN 26S proteasome regulatory subunit 4 OS=Homo sapiens OX=9606 GN=PSMC1 PE=1 SV=1
Q9P2E9;Q8N4C6	Q9P2E9	Ribosome-binding protein 1	RRBP1	3068500000	38	38	38	35.2	35.2	35.2	152.45	0	274.64	195	1617600000	3137900032	sp|Q9P2E9|RRBP1_HUMAN Ribosome-binding protein 1 OS=Homo sapiens OX=9606 GN=RRBP1 PE=1 SV=5
P27708;P31327	P27708	CAD protein;Glutamine-dependent carbamoyl-phosphate synthase;Aspartate carbamoyltransferase;Dihydroorotase	CAD	3068100000	61	61	61	40.8	40.8	40.8	242.98	0	264.13	250	1968099968	2073200000	sp|P27708|PYR1_HUMAN CAD protein OS=Homo sapiens OX=9606 GN=CAD PE=1 SV=3
Q9Y5B9	Q9Y5B9	FACT complex subunit SPT16	SUPT16H	3067300000	33	33	33	39.7	39.7	39.7	119.91	0	200.88	140	1883600000	2048999936	sp|Q9Y5B9|SP16H_HUMAN FACT complex subunit SPT16 OS=Homo sapiens OX=9606 GN=SUPT16H PE=1 SV=1
Q14257	Q14257	Reticulocalbin-2	RCN2	3064000000	16	16	16	59.6	59.6	59.6	36.876	0	174.38	89	1984199936	1974300032	sp|Q14257|RCN2_HUMAN Reticulocalbin-2 OS=Homo sapiens OX=9606 GN=RCN2 PE=1 SV=1
P26196	P26196	Probable ATP-dependent RNA helicase DDX6	DDX6	3051900000	22	22	22	59	59	59	54.416	0	190.21	113	1938400000	1999000064	sp|P26196|DDX6_HUMAN Probable ATP-dependent RNA helicase DDX6 OS=Homo sapiens OX=9606 GN=DDX6 PE=1 SV=2
Q13404	Q13404	Ubiquitin-conjugating enzyme E2 variant 1	UBE2V1	3040700000	9	9	4	68	68	29.9	16.495	0	46.721	51	2202099968	1656899968	sp|Q13404|UB2V1_HUMAN Ubiquitin-conjugating enzyme E2 variant 1 OS=Homo sapiens OX=9606 GN=UBE2V1 PE=1 SV=2
P46063	P46063	ATP-dependent DNA helicase Q1	RECQL	3037100000	25	25	25	49.3	49.3	49.3	73.457	0	195.97	139	2011000064	1828600064	sp|P46063|RECQ1_HUMAN ATP-dependent DNA helicase Q1 OS=Homo sapiens OX=9606 GN=RECQL PE=1 SV=3
P11413	P11413	Glucose-6-phosphate 1-dehydrogenase	G6PD	3035900000	28	28	28	61.9	61.9	61.9	59.256	0	132.31	138	2135000064	1680199936	sp|P11413|G6PD_HUMAN Glucose-6-phosphate 1-dehydrogenase OS=Homo sapiens OX=9606 GN=G6PD PE=1 SV=4
Q15019	Q15019	Septin-2	SEPT2	3029300000	15	15	15	55.4	55.4	55.4	41.487	0	103.08	110	1965299968	1887399936	sp|Q15019|SEPT2_HUMAN Septin-2 OS=Homo sapiens OX=9606 GN=SEPTIN2 PE=1 SV=1
Q71DI3	Q71DI3	Histone H3.2	HIST2H3A	3025400000	6	1	1	45.6	23.5	23.5	15.388	0	45.768	19	2308300032	1379399936	sp|Q71DI3|H32_HUMAN Histone H3.2 OS=Homo sapiens OX=9606 GN=HIST2H3A PE=1 SV=3
Q9UHD1	Q9UHD1	Cysteine and histidine-rich domain-containing protein 1	CHORDC1	3014400000	15	15	15	61.1	61.1	61.1	37.489	0	111.8	83	2167099904	1514300032	sp|Q9UHD1|CHRD1_HUMAN Cysteine and histidine-rich domain-containing protein 1 OS=Homo sapiens OX=9606 GN=CHORDC1 PE=1 SV=2
P53618	P53618	Coatomer subunit beta	COPB1	2995000000	38	38	38	51.6	51.6	51.6	107.14	0	206.61	162	1997500032	1667200000	sp|P53618|COPB_HUMAN Coatomer subunit beta OS=Homo sapiens OX=9606 GN=COPB1 PE=1 SV=3
P54886	P54886	Delta-1-pyrroline-5-carboxylate synthase;Glutamate 5-kinase;Gamma-glutamyl phosphate reductase	ALDH18A1	2986600000	31	31	31	48.8	48.8	48.8	87.301	0	248.86	164	1509699968	2635500032	sp|P54886|P5CS_HUMAN Delta-1-pyrroline-5-carboxylate synthase OS=Homo sapiens OX=9606 GN=ALDH18A1 PE=1 SV=2
O43242	O43242	26S proteasome non-ATPase regulatory subunit 3	PSMD3	2971500000	26	26	26	53.2	53.2	53.2	60.977	0	111.08	131	1808899968	2204999936	sp|O43242|PSMD3_HUMAN 26S proteasome non-ATPase regulatory subunit 3 OS=Homo sapiens OX=9606 GN=PSMD3 PE=1 SV=2
O75390	O75390	Citrate synthase, mitochondrial	CS	2970800000	16	16	16	44	44	44	51.712	0	181.52	92	2043699968	1976600064	sp|O75390|CISY_HUMAN Citrate synthase, mitochondrial OS=Homo sapiens OX=9606 GN=CS PE=1 SV=2
Q9UNX3;P61254	Q9UNX3;P61254	60S ribosomal protein L26-like 1;60S ribosomal protein L26	RPL26L1;RPL26	2969900000	7	7	7	38.6	38.6	38.6	17.256	0	10.787	33	2417700096	1335800064	sp|Q9UNX3|RL26L_HUMAN 60S ribosomal protein L26-like 1 OS=Homo sapiens OX=9606 GN=RPL26L1 PE=1 SV=1;sp|P61254|RL26_HUMAN 60S ribosomal protein L26 OS=Homo sapiens OX=9606 GN=RPL26 PE=1 SV=1
Q96A72	Q96A72	Protein mago nashi homolog 2	MAGOHB	2969100000	12	12	1	73.6	73.6	6.1	17.276	0	74.237	73	2148000000	1608999936	sp|Q96A72|MGN2_HUMAN Protein mago nashi homolog 2 OS=Homo sapiens OX=9606 GN=MAGOHB PE=1 SV=1
Q96K17	Q96K17	Transcription factor BTF3 homolog 4	BTF3L4	2968100000	8	8	8	67.7	67.7	67.7	17.27	0	152.71	55	2736399872	764150016	sp|Q96K17|BT3L4_HUMAN Transcription factor BTF3 homolog 4 OS=Homo sapiens OX=9606 GN=BTF3L4 PE=1 SV=1
Q15717;Q12926;P26378	Q15717	ELAV-like protein 1	ELAVL1	2967700000	13	13	13	54	54	54	36.091	0	122.73	78	1740199936	2141100032	sp|Q15717|ELAV1_HUMAN ELAV-like protein 1 OS=Homo sapiens OX=9606 GN=ELAVL1 PE=1 SV=2
Q5TZA2	Q5TZA2	Rootletin	CROCC	2953600000	1	1	1	0.4	0.4	0.4	228.52	0.00026525	3.4319	8	0	1738899968	sp|Q5TZA2|CROCC_HUMAN Rootletin OS=Homo sapiens OX=9606 GN=CROCC PE=1 SV=1
P25786	P25786	Proteasome subunit alpha type-1	PSMA1	2951500000	13	13	13	74.1	74.1	74.1	29.555	0	57.259	67	2091299968	1716300032	sp|P25786|PSA1_HUMAN Proteasome subunit alpha type-1 OS=Homo sapiens OX=9606 GN=PSMA1 PE=1 SV=1
Q5T4S7	Q5T4S7	E3 ubiquitin-protein ligase UBR4	UBR4	2933000000	107	107	107	29.8	29.8	29.8	573.83	0	323.31	355	1797200000	1987600000	sp|Q5T4S7|UBR4_HUMAN E3 ubiquitin-protein ligase UBR4 OS=Homo sapiens OX=9606 GN=UBR4 PE=1 SV=1
P62306	P62306	Small nuclear ribonucleoprotein F	SNRPF	2920400000	6	6	6	48.8	48.8	48.8	9.7251	0	42.047	37	2497900032	1158700032	sp|P62306|RUXF_HUMAN Small nuclear ribonucleoprotein F OS=Homo sapiens OX=9606 GN=SNRPF PE=1 SV=1
P42166	P42166	Lamina-associated polypeptide 2, isoform alpha;Thymopoietin;Thymopentin	TMPO	2915700000	25	25	17	63.4	63.4	45.8	75.491	0	258.02	119	1927200000	2243599872	sp|P42166|LAP2A_HUMAN Lamina-associated polypeptide 2, isoform alpha OS=Homo sapiens OX=9606 GN=TMPO PE=1 SV=2
P06493;P11802;Q00534;Q96Q40;O94921	P06493	Cyclin-dependent kinase 1	CDK1	2915500000	19	19	17	76.4	76.4	70	34.095	0	85.699	106	2025699968	1400700032	sp|P06493|CDK1_HUMAN Cyclin-dependent kinase 1 OS=Homo sapiens OX=9606 GN=CDK1 PE=1 SV=3
Q16181;Q6ZU15	Q16181	Septin-7	SEPT7	2914800000	15	15	15	41.6	41.6	41.6	50.679	0	62.18	82	1777600000	1507399936	sp|Q16181|SEPT7_HUMAN Septin-7 OS=Homo sapiens OX=9606 GN=SEPTIN7 PE=1 SV=2
Q9Y678	Q9Y678	Coatomer subunit gamma-1	COPG1	2911700000	47	47	43	68.5	68.5	62.9	97.717	0	214.61	219	1802099968	1948000000	sp|Q9Y678|COPG1_HUMAN Coatomer subunit gamma-1 OS=Homo sapiens OX=9606 GN=COPG1 PE=1 SV=1
O75821	O75821	Eukaryotic translation initiation factor 3 subunit G	EIF3G	2895500000	16	16	16	58.8	58.8	58.8	35.611	0	229.77	85	1992400000	1674099968	sp|O75821|EIF3G_HUMAN Eukaryotic translation initiation factor 3 subunit G OS=Homo sapiens OX=9606 GN=EIF3G PE=1 SV=2
O76003	O76003	Glutaredoxin-3	GLRX3	2884400000	14	14	14	56.4	56.4	56.4	37.432	0	223.16	78	2331800064	1289200000	sp|O76003|GLRX3_HUMAN Glutaredoxin-3 OS=Homo sapiens OX=9606 GN=GLRX3 PE=1 SV=2
P04632;Q96L46	P04632	Calpain small subunit 1	CAPNS1	2884200000	12	12	12	77.6	77.6	77.6	28.315	0	206.49	92	2108300032	1379699968	sp|P04632|CPNS1_HUMAN Calpain small subunit 1 OS=Homo sapiens OX=9606 GN=CAPNS1 PE=1 SV=1
P17174	P17174	Aspartate aminotransferase, cytoplasmic	GOT1	2878300000	20	20	20	64.9	64.9	64.9	46.247	0	120.19	126	1924499968	1903100032	sp|P17174|AATC_HUMAN Aspartate aminotransferase, cytoplasmic OS=Homo sapiens OX=9606 GN=GOT1 PE=1 SV=3
P04181	P04181	Ornithine aminotransferase, mitochondrial;Ornithine aminotransferase, hepatic form;Ornithine aminotransferase, renal form	OAT	2844100000	20	20	20	71.1	71.1	71.1	48.534	0	247.19	112	1764800000	1864999936	sp|P04181|OAT_HUMAN Ornithine aminotransferase, mitochondrial OS=Homo sapiens OX=9606 GN=OAT PE=1 SV=1
P00505	P00505	Aspartate aminotransferase, mitochondrial	GOT2	2819400000	20	20	20	46.7	46.7	46.7	47.517	0	135.85	96	1826599936	1881600000	sp|P00505|AATM_HUMAN Aspartate aminotransferase, mitochondrial OS=Homo sapiens OX=9606 GN=GOT2 PE=1 SV=3
Q92973	Q92973	Transportin-1	TNPO1	2815400000	31	31	24	50.2	50.2	40	102.35	0	318.39	123	1878499968	1691100032	sp|Q92973|TNPO1_HUMAN Transportin-1 OS=Homo sapiens OX=9606 GN=TNPO1 PE=1 SV=2
Q96I24	Q96I24	Far upstream element-binding protein 3	FUBP3	2806500000	25	25	24	60.8	60.8	59.3	61.64	0	193.98	116	1731800064	1803600000	sp|Q96I24|FUBP3_HUMAN Far upstream element-binding protein 3 OS=Homo sapiens OX=9606 GN=FUBP3 PE=1 SV=2
Q04760	Q04760	Lactoylglutathione lyase	GLO1	2798000000	11	11	11	81.5	81.5	81.5	20.777	0	52.244	57	1412300032	2168000000	sp|Q04760|LGUL_HUMAN Lactoylglutathione lyase OS=Homo sapiens OX=9606 GN=GLO1 PE=1 SV=4
Q9P2J5	Q9P2J5	Leucine--tRNA ligase, cytoplasmic	LARS	2783500000	41	41	41	42.9	42.9	42.9	134.46	0	167.32	186	1772800000	1879299968	sp|Q9P2J5|SYLC_HUMAN Leucine--tRNA ligase, cytoplasmic OS=Homo sapiens OX=9606 GN=LARS1 PE=1 SV=2
P30048	P30048	Thioredoxin-dependent peroxide reductase, mitochondrial	PRDX3	2783200000	8	8	8	40.2	40.2	40.2	27.692	0	67.39	56	2019000064	1640300032	sp|P30048|PRDX3_HUMAN Thioredoxin-dependent peroxide reductase, mitochondrial OS=Homo sapiens OX=9606 GN=PRDX3 PE=1 SV=3
Q07157	Q07157	Tight junction protein ZO-1	TJP1	2780300000	41	41	41	35.1	35.1	35.1	195.46	0	144.96	143	1613900032	1628099968	sp|Q07157|ZO1_HUMAN Tight junction protein ZO-1 OS=Homo sapiens OX=9606 GN=TJP1 PE=1 SV=3
Q9BWF3	Q9BWF3	RNA-binding protein 4	RBM4	2771700000	18	18	5	62.4	62.4	31.3	40.313	0	266.59	109	1853600000	1685400064	sp|Q9BWF3|RBM4_HUMAN RNA-binding protein 4 OS=Homo sapiens OX=9606 GN=RBM4 PE=1 SV=1
P13489	P13489	Ribonuclease inhibitor	RNH1	2765700000	20	20	20	67.7	67.7	67.7	49.973	0	259.22	100	1915800064	1971600000	sp|P13489|RINI_HUMAN Ribonuclease inhibitor OS=Homo sapiens OX=9606 GN=RNH1 PE=1 SV=2
P78344	P78344	Eukaryotic translation initiation factor 4 gamma 2	EIF4G2	2762400000	34	34	34	45.1	45.1	45.1	102.36	0	195.24	159	2041200000	1345100032	sp|P78344|IF4G2_HUMAN Eukaryotic translation initiation factor 4 gamma 2 OS=Homo sapiens OX=9606 GN=EIF4G2 PE=1 SV=1
Q9Y262	Q9Y262	Eukaryotic translation initiation factor 3 subunit L	EIF3L	2740800000	21	21	21	43.8	43.8	43.8	66.726	0	198.6	141	1752800000	1726499968	sp|Q9Y262|EIF3L_HUMAN Eukaryotic translation initiation factor 3 subunit L OS=Homo sapiens OX=9606 GN=EIF3L PE=1 SV=1
P62195	P62195	26S protease regulatory subunit 8	PSMC5	2736400000	20	20	19	58.4	58.4	55.4	45.626	0	190.18	128	2125400064	1306099968	sp|P62195|PRS8_HUMAN 26S proteasome regulatory subunit 8 OS=Homo sapiens OX=9606 GN=PSMC5 PE=1 SV=1
P22061	P22061	Protein-L-isoaspartate(D-aspartate) O-methyltransferase	PCMT1	2730900000	12	12	12	63.4	63.4	63.4	24.636	0	120.7	95	1704899968	1504600064	sp|P22061|PIMT_HUMAN Protein-L-isoaspartate(D-aspartate) O-methyltransferase OS=Homo sapiens OX=9606 GN=PCMT1 PE=1 SV=4
P55036	P55036	26S proteasome non-ATPase regulatory subunit 4	PSMD4	2713800000	13	13	10	52.3	52.3	36.3	40.736	0	233.48	77	1654700032	1941200000	sp|P55036|PSMD4_HUMAN 26S proteasome non-ATPase regulatory subunit 4 OS=Homo sapiens OX=9606 GN=PSMD4 PE=1 SV=1
P20618	P20618	Proteasome subunit beta type-1	PSMB1	2713400000	13	13	13	70.1	70.1	70.1	26.489	0	126.71	84	1644499968	2065400064	sp|P20618|PSB1_HUMAN Proteasome subunit beta type-1 OS=Homo sapiens OX=9606 GN=PSMB1 PE=1 SV=2
P23588	P23588	Eukaryotic translation initiation factor 4B	EIF4B	2708100000	17	17	17	40.3	40.3	40.3	69.15	0	229.06	107	1885200000	1417200000	sp|P23588|IF4B_HUMAN Eukaryotic translation initiation factor 4B OS=Homo sapiens OX=9606 GN=EIF4B PE=1 SV=2
P60228	P60228	Eukaryotic translation initiation factor 3 subunit E	EIF3E	2706900000	23	23	23	60	60	60	52.22	0	91.393	122	1954899968	1570099968	sp|P60228|EIF3E_HUMAN Eukaryotic translation initiation factor 3 subunit E OS=Homo sapiens OX=9606 GN=EIF3E PE=1 SV=1
Rep 2591	Rep 2591	Serine--tRNA ligase, cytoplasmic	SARS	2700700000	23	23	23	51.2	51.2	51.2	58.777	0	138.17	105	1957500032	1487100032	sp|Rep 2591|SYSC_HUMAN Serine--tRNA ligase, cytoplasmic OS=Homo sapiens OX=9606 GN=SARS1 PE=1 SV=3
P25788	P25788	Proteasome subunit alpha type-3	PSMA3	2700600000	9	9	9	36.1	36.1	36.1	28.433	0	98.462	46	1739800064	1697600000	sp|P25788|PSA3_HUMAN Proteasome subunit alpha type-3 OS=Homo sapiens OX=9606 GN=PSMA3 PE=1 SV=2
P43246	P43246	DNA mismatch repair protein Msh2	MSH2	2699300000	35	35	35	48.2	48.2	48.2	104.74	0	133.13	182	1718400000	1790700032	sp|P43246|MSH2_HUMAN DNA mismatch repair protein Msh2 OS=Homo sapiens OX=9606 GN=MSH2 PE=1 SV=1
Q9Y2B0	Q9Y2B0	Protein canopy homolog 2	CNPY2	2698700000	8	8	8	58.2	58.2	58.2	20.652	0	71.99	67	1993299968	1466300032	sp|Q9Y2B0|CNPY2_HUMAN Protein canopy homolog 2 OS=Homo sapiens OX=9606 GN=CNPY2 PE=1 SV=1
Rep 1613	Rep 1613	Basigin	BSG	2697800000	9	9	9	33.8	33.8	33.8	42.2	0	56.628	66	1850200064	1922400000	sp|Rep 1613|BASI_HUMAN Basigin OS=Homo sapiens OX=9606 GN=BSG PE=1 SV=2
O95881	O95881	Thioredoxin domain-containing protein 12	TXNDC12	2679400000	6	6	6	58.7	58.7	58.7	19.206	0	126.58	59	1826099968	1395800064	sp|O95881|TXD12_HUMAN Thioredoxin domain-containing protein 12 OS=Homo sapiens OX=9606 GN=TXNDC12 PE=1 SV=1
P04083	P04083	Annexin A1	ANXA1	2667900000	21	21	21	67.1	67.1	67.1	38.714	0	185.91	134	1694200064	2058899968	sp|P04083|ANXA1_HUMAN Annexin A1 OS=Homo sapiens OX=9606 GN=ANXA1 PE=1 SV=2
P62495	P62495	Eukaryotic peptide chain release factor subunit 1	ETF1	2667400000	15	15	15	49.4	49.4	49.4	49.03	0	144.25	92	1907299968	1539100032	sp|P62495|ERF1_HUMAN Eukaryotic peptide chain release factor subunit 1 OS=Homo sapiens OX=9606 GN=ETF1 PE=1 SV=3
Q9BQE3	Q9BQE3	Tubulin alpha-1C chain	TUBA1C	2665800000	24	3	3	78.2	13.4	13.4	49.895	0	196.65	64	1718700032	1541299968	sp|Q9BQE3|TBA1C_HUMAN Tubulin alpha-1C chain OS=Homo sapiens OX=9606 GN=TUBA1C PE=1 SV=1
Q92688	Q92688	Acidic leucine-rich nuclear phosphoprotein 32 family member B	ANP32B	2658200000	5	3	3	24.3	12.7	12.7	28.787	0	21.023	27	1550899968	1692000000	sp|Q92688|AN32B_HUMAN Acidic leucine-rich nuclear phosphoprotein 32 family member B OS=Homo sapiens OX=9606 GN=ANP32B PE=1 SV=1
Q7L014	Q7L014	Probable ATP-dependent RNA helicase DDX46	DDX46	2652800000	35	35	35	37.3	37.3	37.3	117.36	0	160.39	142	1895600000	1574800000	sp|Q7L014|DDX46_HUMAN Probable ATP-dependent RNA helicase DDX46 OS=Homo sapiens OX=9606 GN=DDX46 PE=1 SV=2
P12268	P12268	Inosine-5-monophosphate dehydrogenase 2	IMPDH2	2644900000	22	22	22	59.9	59.9	59.9	55.804	0	262.97	117	1864800000	1315399936	sp|P12268|IMDH2_HUMAN Inosine-5-monophosphate dehydrogenase 2 OS=Homo sapiens OX=9606 GN=IMPDH2 PE=1 SV=2
P18077	P18077	60S ribosomal protein L35a	RPL35A	2632200000	4	4	4	21.8	21.8	21.8	12.538	0.0002767	4.2386	26	1736400000	1613200000	sp|P18077|RL35A_HUMAN 60S ribosomal protein L35a OS=Homo sapiens OX=9606 GN=RPL35A PE=1 SV=2
Rep 2419	Rep 2419	Alpha-aminoadipic semialdehyde dehydrogenase	ALDH7A1	2629100000	19	19	19	50.1	50.1	50.1	58.486	0	110.44	102	1634200064	1909799936	sp|Rep 2419|AL7A1_HUMAN Alpha-aminoadipic semialdehyde dehydrogenase OS=Homo sapiens OX=9606 GN=ALDH7A1 PE=1 SV=5
Q16630	Q16630	Cleavage and polyadenylation specificity factor subunit 6	CPSF6	2629100000	10	10	10	25.4	25.4	25.4	59.209	0	150	87	1686099968	1691800064	sp|Q16630|CPSF6_HUMAN Cleavage and polyadenylation specificity factor subunit 6 OS=Homo sapiens OX=9606 GN=CPSF6 PE=1 SV=2
P36871	P36871	Phosphoglucomutase-1	PGM1	2628400000	26	26	26	62.1	62.1	62.1	61.448	0	129.56	125	1523900032	2297100032	sp|P36871|PGM1_HUMAN Phosphoglucomutase-1 OS=Homo sapiens OX=9606 GN=PGM1 PE=1 SV=3
P61163	P61163	Alpha-centractin	ACTR1A	2619600000	15	15	7	49.7	49.7	35.1	42.613	0	80.36	68	1490300032	1712700032	sp|P61163|ACTZ_HUMAN Alpha-centractin OS=Homo sapiens OX=9606 GN=ACTR1A PE=1 SV=1
Q13148	Q13148	TAR DNA-binding protein 43	TARDBP	2608200000	13	13	13	44.9	44.9	44.9	44.739	0	159.98	80	1759500032	1553299968	sp|Q13148|TADBP_HUMAN TAR DNA-binding protein 43 OS=Homo sapiens OX=9606 GN=TARDBP PE=1 SV=1
Q8N1F7	Q8N1F7	Nuclear pore complex protein Nup93	NUP93	2606700000	39	39	39	56.3	56.3	56.3	93.487	0	246.41	166	1648600064	1769900032	sp|Q8N1F7|NUP93_HUMAN Nuclear pore complex protein Nup93 OS=Homo sapiens OX=9606 GN=NUP93 PE=1 SV=2
Q07021	Q07021	Complement component 1 Q subcomponent-binding protein, mitochondrial	C1QBP	2600400000	8	8	8	50	50	50	31.362	0	114.76	64	1985699968	1383600000	sp|Q07021|C1QBP_HUMAN Complement component 1 Q subcomponent-binding protein, mitochondrial OS=Homo sapiens OX=9606 GN=C1QBP PE=1 SV=1
P63000;P60763;P15153	P63000;P60763;P15153	Ras-related C3 botulinum toxin substrate 1;Ras-related C3 botulinum toxin substrate 3;Ras-related C3 botulinum toxin substrate 2	RAC1;RAC3;RAC2	2597300000	9	9	8	50	50	44.3	21.45	0	35.927	49	1619500032	1565100032	sp|P63000|RAC1_HUMAN Ras-related C3 botulinum toxin substrate 1 OS=Homo sapiens OX=9606 GN=RAC1 PE=1 SV=1;sp|P60763|RAC3_HUMAN Ras-related C3 botulinum toxin substrate 3 OS=Homo sapiens OX=9606 GN=RAC3 PE=1 SV=1;sp|P15153|RAC2_HUMAN Ras-related C3 botulinu
Q07666;O75525;Q5VWX1	Q07666	KH domain-containing, RNA-binding, signal transduction-associated protein 1	KHDRBS1	2596500000	9	9	9	26.2	26.2	26.2	48.227	0	45.393	58	1246800000	2037900032	sp|Q07666|KHDR1_HUMAN KH domain-containing, RNA-binding, signal transduction-associated protein 1 OS=Homo sapiens OX=9606 GN=KHDRBS1 PE=1 SV=1
O00425	O00425	Insulin-like growth factor 2 mRNA-binding protein 3	IGF2BP3	2592400000	21	19	19	44.4	40.4	40.4	63.704	0	88.318	97	1487200000	1986300032	sp|O00425|IF2B3_HUMAN Insulin-like growth factor 2 mRNA-binding protein 3 OS=Homo sapiens OX=9606 GN=IGF2BP3 PE=1 SV=2
P30044	P30044	Peroxiredoxin-5, mitochondrial	PRDX5	2592300000	11	11	11	56.5	56.5	56.5	22.086	0	44.581	74	1483600000	2134400000	sp|P30044|PRDX5_HUMAN Peroxiredoxin-5, mitochondrial OS=Homo sapiens OX=9606 GN=PRDX5 PE=1 SV=4
Q13283	Q13283	Ras GTPase-activating protein-binding protein 1	G3BP1	2577700000	17	17	15	54.5	54.5	51.9	52.164	0	131.36	107	1715500032	1533900032	sp|Q13283|G3BP1_HUMAN Ras GTPase-activating protein-binding protein 1 OS=Homo sapiens OX=9606 GN=G3BP1 PE=1 SV=1
P62899	P62899	60S ribosomal protein L31	RPL31	2566100000	4	4	4	32.8	32.8	32.8	14.463	0	10.263	21	1523100032	1802300032	sp|P62899|RL31_HUMAN 60S ribosomal protein L31 OS=Homo sapiens OX=9606 GN=RPL31 PE=1 SV=1
Q9UHD8	Q9UHD8	Septin-9	SEPT9	2563400000	25	25	25	53.6	53.6	53.6	65.401	0	167.77	118	1836600064	1562200064	sp|Q9UHD8|SEPT9_HUMAN Septin-9 OS=Homo sapiens OX=9606 GN=SEPTIN9 PE=1 SV=2
Rep 1222	Rep 1222	Catenin beta-1	CTNNB1	2557700000	27	24	24	53.4	48.3	48.3	85.496	0	170.82	136	1792099968	1549900032	sp|Rep 1222|CTNB1_HUMAN Catenin beta-1 OS=Homo sapiens OX=9606 GN=CTNNB1 PE=1 SV=1
P11387;Q969P6	P11387	DNA topoisomerase 1	TOP1	2542000000	28	28	28	37.1	37.1	37.1	90.725	0	100.98	99	1737100032	2260199936	sp|P11387|TOP1_HUMAN DNA topoisomerase 1 OS=Homo sapiens OX=9606 GN=TOP1 PE=1 SV=2
P52292	P52292	Importin subunit alpha-1	KPNA2	2539800000	18	18	18	55.8	55.8	55.8	57.861	0	323.31	101	1734899968	1487600000	sp|P52292|IMA1_HUMAN Importin subunit alpha-1 OS=Homo sapiens OX=9606 GN=KPNA2 PE=1 SV=1
P62847	P62847	40S ribosomal protein S24	RPS24	2538700000	4	4	4	34.6	34.6	34.6	15.423	0	36.474	37	2077200000	1133699968	sp|P62847|RS24_HUMAN 40S ribosomal protein S24 OS=Homo sapiens OX=9606 GN=RPS24 PE=1 SV=1
P67775	P67775	Serine/threonine-protein phosphatase 2A catalytic subunit alpha isoform	PPP2CA	2538200000	14	14	1	58.6	58.6	4.2	35.594	0	230.12	90	1672400000	1359800064	sp|P67775|PP2AA_HUMAN Serine/threonine-protein phosphatase 2A catalytic subunit alpha isoform OS=Homo sapiens OX=9606 GN=PPP2CA PE=1 SV=1
Q09028	Q09028	Histone-binding protein RBBP4	RBBP4	2535800000	15	10	10	59.3	50.6	50.6	47.655	0	118.62	66	1686700032	1332700032	sp|Q09028|RBBP4_HUMAN Histone-binding protein RBBP4 OS=Homo sapiens OX=9606 GN=RBBP4 PE=1 SV=3
P55769	P55769	NHP2-like protein 1;NHP2-like protein 1, N-terminally processed	NHP2L1	2530600000	7	7	7	46.9	46.9	46.9	14.173	0	102.53	45	1661299968	1607000064	sp|P55769|NH2L1_HUMAN NHP2-like protein 1 OS=Homo sapiens OX=9606 GN=SNU13 PE=1 SV=3
P62873	P62873	Guanine nucleotide-binding protein G(I)/G(S)/G(T) subunit beta-1	GNB1	2521700000	14	14	8	66.2	66.2	38.8	37.377	0	169.83	92	1901100032	1460600064	sp|P62873|GBB1_HUMAN Guanine nucleotide-binding protein G(I)/G(S)/G(T) subunit beta-1 OS=Homo sapiens OX=9606 GN=GNB1 PE=1 SV=3
P07954	P07954	Fumarate hydratase, mitochondrial	FH	2517700000	17	17	17	51.6	51.6	51.6	54.636	0	213.94	107	1776000000	1506300032	sp|P07954|FUMH_HUMAN Fumarate hydratase, mitochondrial OS=Homo sapiens OX=9606 GN=FH PE=1 SV=3
P11766	P11766	Alcohol dehydrogenase class-3	ADH5	2516400000	16	16	16	57.2	57.2	57.2	39.724	0	190.01	83	1548099968	1769600000	sp|P11766|ADHX_HUMAN Alcohol dehydrogenase class-3 OS=Homo sapiens OX=9606 GN=ADH5 PE=1 SV=4
Rep 2207	Rep 2207	60S ribosomal protein L34	RPL34	2508400000	3	3	3	13.7	13.7	13.7	13.293	0	10.662	26	1809799936	1384899968	sp|Rep 2207|RL34_HUMAN 60S ribosomal protein L34 OS=Homo sapiens OX=9606 GN=RPL34 PE=1 SV=3
P36542	P36542	ATP synthase subunit gamma, mitochondrial	ATP5C1	2503400000	8	8	8	34.9	34.9	34.9	32.996	0	47.706	65	1326800000	2176699904	sp|P36542|ATPG_HUMAN ATP synthase subunit gamma, mitochondrial OS=Homo sapiens OX=9606 GN=ATP5F1C PE=1 SV=1
O43143	O43143	Pre-mRNA-splicing factor ATP-dependent RNA helicase DHX15	DHX15	2502600000	32	32	31	42	42	40.9	90.932	0	110.76	139	1824999936	1418000000	sp|O43143|DHX15_HUMAN Pre-mRNA-splicing factor ATP-dependent RNA helicase DHX15 OS=Homo sapiens OX=9606 GN=DHX15 PE=1 SV=2
O00567	O00567	Nucleolar protein 56	NOP56	2501100000	28	28	28	59.4	59.4	59.4	66.049	0	143.81	138	1536000000	2069200000	sp|O00567|NOP56_HUMAN Nucleolar protein 56 OS=Homo sapiens OX=9606 GN=NOP56 PE=1 SV=4
P16989	P16989	Y-box-binding protein 3	YBX3	2499600000	17	11	11	59.9	48.9	48.9	40.089	0	224.21	71	2074899968	1162499968	sp|P16989|YBOX3_HUMAN Y-box-binding protein 3 OS=Homo sapiens OX=9606 GN=YBX3 PE=1 SV=4
Rep 2915	Rep 2915	GMP synthase [glutamine-hydrolyzing]	GMPS	2487900000	26	26	26	61.2	61.2	61.2	76.715	0	125.64	128	1727399936	1277299968	sp|Rep 2915|GUAA_HUMAN GMP synthase [glutamine-hydrolyzing] OS=Homo sapiens OX=9606 GN=GMPS PE=1 SV=1
P63162;P14678	P63162;P14678	Small nuclear ribonucleoprotein-associated protein N;Small nuclear ribonucleoprotein-associated proteins B and B	SNRPN;SNRPB	2487600000	7	7	7	22.1	22.1	22.1	24.614	0	25.034	61	1458099968	1613600000	sp|P63162|RSMN_HUMAN Small nuclear ribonucleoprotein-associated protein N OS=Homo sapiens OX=9606 GN=SNRPN PE=1 SV=1;sp|P14678|RSMB_HUMAN Small nuclear ribonucleoprotein-associated proteins B and B OS=Homo sapiens OX=9606 GN=SNRPB PE=1 SV=2
O75534	O75534	Cold shock domain-containing protein E1	CSDE1	2483500000	33	33	33	50.8	50.8	50.8	88.884	0	169.18	134	1597799936	1364700032	sp|O75534|CSDE1_HUMAN Cold shock domain-containing protein E1 OS=Homo sapiens OX=9606 GN=CSDE1 PE=1 SV=2
P11166	P11166	Solute carrier family 2, facilitated glucose transporter member 1	SLC2A1	2475700000	8	8	8	17.7	17.7	17.7	54.083	0	108.97	65	2220100096	711420032	sp|P11166|GTR1_HUMAN Solute carrier family 2, facilitated glucose transporter member 1 OS=Homo sapiens OX=9606 GN=SLC2A1 PE=1 SV=2
P08621	P08621	U1 small nuclear ribonucleoprotein 70 kDa	SNRNP70	2442300000	11	11	11	37.3	37.3	37.3	51.556	0	167.92	76	1467200000	1801699968	sp|P08621|RU17_HUMAN U1 small nuclear ribonucleoprotein 70 kDa OS=Homo sapiens OX=9606 GN=SNRNP70 PE=1 SV=2
P09936	P09936	Ubiquitin carboxyl-terminal hydrolase isozyme L1	UCHL1	2437000000	11	11	11	69.5	69.5	69.5	24.824	0	77.946	45	1784899968	1389600000	sp|P09936|UCHL1_HUMAN Ubiquitin carboxyl-terminal hydrolase isozyme L1 OS=Homo sapiens OX=9606 GN=UCHL1 PE=1 SV=2
Q00325	Q00325	Phosphate carrier protein, mitochondrial	SLC25A3	2435700000	8	8	8	22.9	22.9	22.9	40.094	0	39.046	44	1846200064	1559000064	sp|Q00325|MPCP_HUMAN Phosphate carrier protein, mitochondrial OS=Homo sapiens OX=9606 GN=SLC25A3 PE=1 SV=2
Q01469;A8MUU1	Q01469	Fatty acid-binding protein, epidermal	FABP5	2435100000	7	7	7	64.4	64.4	64.4	15.164	0	84.505	43	1651299968	1561699968	sp|Q01469|FABP5_HUMAN Fatty acid-binding protein 5 OS=Homo sapiens OX=9606 GN=FABP5 PE=1 SV=3
Q9BXP5	Q9BXP5	Serrate RNA effector molecule homolog	SRRT	2434900000	24	24	24	31.4	31.4	31.4	100.67	0	135.09	118	1505100032	1799699968	sp|Q9BXP5|SRRT_HUMAN Serrate RNA effector molecule homolog OS=Homo sapiens OX=9606 GN=SRRT PE=1 SV=1
P22695	P22695	Cytochrome b-c1 complex subunit 2, mitochondrial	UQCRC2	2433200000	15	15	15	51.9	51.9	51.9	48.442	0	180.46	94	1555699968	2034099968	sp|P22695|QCR2_HUMAN Cytochrome b-c1 complex subunit 2, mitochondrial OS=Homo sapiens OX=9606 GN=UQCRC2 PE=1 SV=3
O75131;Q96FN4;Q96A23;O95741	O75131	Copine-3	CPNE3	2429200000	17	17	16	41.7	41.7	40	60.13	0	101.96	94	1681900032	1475100032	sp|O75131|CPNE3_HUMAN Copine-3 OS=Homo sapiens OX=9606 GN=CPNE3 PE=1 SV=1
O75531	O75531	Barrier-to-autointegration factor;Barrier-to-autointegration factor, N-terminally processed	BANF1	2428400000	6	6	6	50.6	50.6	50.6	10.058	0	23.331	34	2445799936	299790016	sp|O75531|BAF_HUMAN Barrier-to-autointegration factor OS=Homo sapiens OX=9606 GN=BANF1 PE=1 SV=1
Q9Y383	Q9Y383	Putative RNA-binding protein Luc7-like 2	LUC7L2	2423600000	12	12	8	32.1	32.1	22.2	46.513	0	123.76	87	1560300032	1476199936	sp|Q9Y383|LC7L2_HUMAN Putative RNA-binding protein Luc7-like 2 OS=Homo sapiens OX=9606 GN=LUC7L2 PE=1 SV=2
Q15008	Q15008	26S proteasome non-ATPase regulatory subunit 6	PSMD6	2406200000	24	24	24	57.1	57.1	57.1	45.531	0	116.16	115	1820700032	1388700032	sp|Q15008|PSMD6_HUMAN 26S proteasome non-ATPase regulatory subunit 6 OS=Homo sapiens OX=9606 GN=PSMD6 PE=1 SV=1
Q9BR76	Q9BR76	Coronin-1B	CORO1B	2381900000	16	16	16	40.3	40.3	40.3	54.234	0	141.34	75	1470099968	1467900032	sp|Q9BR76|COR1B_HUMAN Coronin-1B OS=Homo sapiens OX=9606 GN=CORO1B PE=1 SV=1
P20042	P20042	Eukaryotic translation initiation factor 2 subunit 2	EIF2S2	2381700000	18	18	18	48.6	48.6	48.6	38.388	0	101.49	83	1919299968	1308199936	sp|P20042|IF2B_HUMAN Eukaryotic translation initiation factor 2 subunit 2 OS=Homo sapiens OX=9606 GN=EIF2S2 PE=1 SV=2
P07741	P07741	Adenine phosphoribosyltransferase	APRT	2371000000	10	10	10	70.6	70.6	70.6	19.608	0	87.904	68	1671699968	1454300032	sp|P07741|APT_HUMAN Adenine phosphoribosyltransferase OS=Homo sapiens OX=9606 GN=APRT PE=1 SV=2
O76021	O76021	Ribosomal L1 domain-containing protein 1	RSL1D1	2368300000	17	17	17	42.7	42.7	42.7	54.972	0	109.83	96	1721400064	1393600000	sp|O76021|RL1D1_HUMAN Ribosomal L1 domain-containing protein 1 OS=Homo sapiens OX=9606 GN=RSL1D1 PE=1 SV=3
P11717	P11717	Cation-independent mannose-6-phosphate receptor	IGF2R	2366400000	60	60	60	34	34	34	274.37	0	220.73	228	1323399936	2051900032	sp|P11717|MPRI_HUMAN Cation-independent mannose-6-phosphate receptor OS=Homo sapiens OX=9606 GN=IGF2R PE=1 SV=3
Q16891	Q16891	MICOS complex subunit MIC60	IMMT	2366200000	27	27	27	52.8	52.8	52.8	83.677	0	99.334	129	1346800000	1824199936	sp|Q16891|MIC60_HUMAN MICOS complex subunit MIC60 OS=Homo sapiens OX=9606 GN=IMMT PE=1 SV=1
P28074	P28074	Proteasome subunit beta type-5	PSMB5	2365900000	12	12	12	56.3	56.3	56.3	28.48	0	99.483	72	1401799936	1833799936	sp|P28074|PSB5_HUMAN Proteasome subunit beta type-5 OS=Homo sapiens OX=9606 GN=PSMB5 PE=1 SV=3
P63167	P63167	Dynein light chain 1, cytoplasmic	DYNLL1	2360600000	4	4	1	50.6	50.6	24.7	10.366	0	71.678	62	1499299968	1551100032	sp|P63167|DYL1_HUMAN Dynein light chain 1, cytoplasmic OS=Homo sapiens OX=9606 GN=DYNLL1 PE=1 SV=1
P46060	P46060	Ran GTPase-activating protein 1	RANGAP1	2355800000	28	28	28	57.2	57.2	57.2	63.541	0	180.44	127	1586700032	1430499968	sp|P46060|RAGP1_HUMAN Ran GTPase-activating protein 1 OS=Homo sapiens OX=9606 GN=RANGAP1 PE=1 SV=1
P46087	P46087	Probable 28S rRNA (cytosine(4447)-C(5))-methyltransferase	NOP2	2350200000	23	23	23	37.1	37.1	37.1	89.301	0	119.77	96	1514099968	1701400064	sp|P46087|NOP2_HUMAN Probable 28S rRNA (cytosine(4447)-C(5))-methyltransferase OS=Homo sapiens OX=9606 GN=NOP2 PE=1 SV=2
O00232	O00232	26S proteasome non-ATPase regulatory subunit 12	PSMD12	2349200000	23	23	23	53.7	53.7	53.7	52.904	0	224.23	105	1498499968	1622599936	sp|O00232|PSD12_HUMAN 26S proteasome non-ATPase regulatory subunit 12 OS=Homo sapiens OX=9606 GN=PSMD12 PE=1 SV=3
P55265	P55265	Double-stranded RNA-specific adenosine deaminase	ADAR	2345600000	33	33	33	37.3	37.3	37.3	136.06	0	138.03	151	1419200000	1628499968	sp|P55265|DSRAD_HUMAN Double-stranded RNA-specific adenosine deaminase OS=Homo sapiens OX=9606 GN=ADAR PE=1 SV=4
P78347;Q86UP8;Q6EKJ0	P78347	General transcription factor II-I	GTF2I	2332900000	36	36	36	47.8	47.8	47.8	112.42	0	190.41	176	1412300032	1863800064	sp|P78347|GTF2I_HUMAN General transcription factor II-I OS=Homo sapiens OX=9606 GN=GTF2I PE=1 SV=2
P25205	P25205	DNA replication licensing factor MCM3	MCM3	2332200000	30	30	30	50.9	50.9	50.9	90.98	0	195.75	152	1560700032	1304600064	sp|P25205|MCM3_HUMAN DNA replication licensing factor MCM3 OS=Homo sapiens OX=9606 GN=MCM3 PE=1 SV=3
Q9BZZ5	Q9BZZ5	Apoptosis inhibitor 5	API5	2326500000	20	20	20	41.2	41.2	41.2	59.004	0	86.13	92	1220600064	1836499968	sp|Q9BZZ5|API5_HUMAN Apoptosis inhibitor 5 OS=Homo sapiens OX=9606 GN=API5 PE=1 SV=3
P27816	P27816	Microtubule-associated protein 4	MAP4	2313100000	31	31	31	38.9	38.9	38.9	121	0	161.86	145	1342300032	2089100032	sp|P27816|MAP4_HUMAN Microtubule-associated protein 4 OS=Homo sapiens OX=9606 GN=MAP4 PE=1 SV=3
P84098	P84098	60S ribosomal protein L19	RPL19	2296800000	6	6	6	23	23	23	23.466	0	41.443	49	1838800000	922550016	sp|P84098|RL19_HUMAN 60S ribosomal protein L19 OS=Homo sapiens OX=9606 GN=RPL19 PE=1 SV=1
P17655	P17655	Calpain-2 catalytic subunit	CAPN2	2292300000	32	32	32	62.4	62.4	62.4	79.994	0	212.78	139	1549699968	1339900032	sp|P17655|CAN2_HUMAN Calpain-2 catalytic subunit OS=Homo sapiens OX=9606 GN=CAPN2 PE=1 SV=6
P39656	P39656	Dolichyl-diphosphooligosaccharide--protein glycosyltransferase 48 kDa subunit	DDOST	2291700000	14	14	14	45	45	45	50.8	0	112.98	61	1422899968	2099000064	sp|P39656|OST48_HUMAN Dolichyl-diphosphooligosaccharide--protein glycosyltransferase 48 kDa subunit OS=Homo sapiens OX=9606 GN=DDOST PE=1 SV=4
P62266	P62266	40S ribosomal protein S23	RPS23	2284600000	4	4	4	35	35	35	15.807	0	28.399	49	1390599936	1596800000	sp|P62266|RS23_HUMAN 40S ribosomal protein S23 OS=Homo sapiens OX=9606 GN=RPS23 PE=1 SV=3
P22087	P22087	rRNA 2-O-methyltransferase fibrillarin	FBL	2277400000	14	14	11	47.7	47.7	44.2	33.784	0	69.342	87	1534099968	1424600064	sp|P22087|FBRL_HUMAN rRNA 2-O-methyltransferase fibrillarin OS=Homo sapiens OX=9606 GN=FBL PE=1 SV=2
Q15637	Q15637	Splicing factor 1	SF1	2269300000	13	13	13	31	31	31	68.329	0	97.045	95	1477100032	1391100032	sp|Q15637|SF01_HUMAN Splicing factor 1 OS=Homo sapiens OX=9606 GN=SF1 PE=1 SV=4
Q96QK1	Q96QK1	Vacuolar protein sorting-associated protein 35	VPS35	2267600000	25	25	25	41.6	41.6	41.6	91.706	0	140.32	129	1595800064	1319100032	sp|Q96QK1|VPS35_HUMAN Vacuolar protein sorting-associated protein 35 OS=Homo sapiens OX=9606 GN=VPS35 PE=1 SV=2
Q12904	Q12904	Aminoacyl tRNA synthase complex-interacting multifunctional protein 1;Endothelial monocyte-activating polypeptide 2	AIMP1	2263200000	15	15	15	49	49	49	34.352	0	70.655	75	1665400064	1235399936	sp|Q12904|AIMP1_HUMAN Aminoacyl tRNA synthase complex-interacting multifunctional protein 1 OS=Homo sapiens OX=9606 GN=AIMP1 PE=1 SV=2
P46783;Q9NQ39	P46783;Q9NQ39	40S ribosomal protein S10;Putative 40S ribosomal protein S10-like	RPS10;RPS10P5	2263100000	6	6	6	38.2	38.2	38.2	18.898	0	61.961	82	1555200000	1206200064	sp|P46783|RS10_HUMAN 40S ribosomal protein S10 OS=Homo sapiens OX=9606 GN=RPS10 PE=1 SV=1;sp|Q9NQ39|RS10L_HUMAN Putative 40S ribosomal protein S10-like OS=Homo sapiens OX=9606 GN=RPS10P5 PE=5 SV=1
P19105;O14950	P19105;O14950	Myosin regulatory light chain 12A;Myosin regulatory light chain 12B	MYL12A;MYL12B	2257100000	10	10	4	63.2	63.2	24.6	19.794	0	104.44	67	1584400000	1144700032	sp|P19105|ML12A_HUMAN Myosin regulatory light chain 12A OS=Homo sapiens OX=9606 GN=MYL12A PE=1 SV=2;sp|O14950|ML12B_HUMAN Myosin regulatory light chain 12B OS=Homo sapiens OX=9606 GN=MYL12B PE=1 SV=2
O43399	O43399	Tumor protein D54	TPD52L2	2249600000	10	10	10	63.1	63.1	63.1	22.237	0	259.39	67	1429100032	1306300032	sp|O43399|TPD54_HUMAN Tumor protein D54 OS=Homo sapiens OX=9606 GN=TPD52L2 PE=1 SV=2
Q86UP2	Q86UP2	Kinectin	KTN1	2246000000	44	44	44	37.5	37.5	37.5	156.27	0	243.41	165	1454899968	2000499968	sp|Q86UP2|KTN1_HUMAN Kinectin OS=Homo sapiens OX=9606 GN=KTN1 PE=1 SV=1
P04844	P04844	Dolichyl-diphosphooligosaccharide--protein glycosyltransferase subunit 2	RPN2	2240100000	19	19	19	50.4	50.4	50.4	69.283	0	257.55	113	1483200000	1545400064	sp|P04844|RPN2_HUMAN Dolichyl-diphosphooligosaccharide--protein glycosyltransferase subunit 2 OS=Homo sapiens OX=9606 GN=RPN2 PE=1 SV=3
O43684	O43684	Mitotic checkpoint protein BUB3	BUB3	2239600000	12	12	12	56.4	56.4	56.4	37.154	0	120.58	73	1478099968	1334300032	sp|O43684|BUB3_HUMAN Mitotic checkpoint protein BUB3 OS=Homo sapiens OX=9606 GN=BUB3 PE=1 SV=1
Q01995	Q01995	Transgelin	TAGLN	2238800000	14	14	14	67.2	67.2	67.2	22.611	0	88.166	79	1880300032	572600000	sp|Q01995|TAGL_HUMAN Transgelin OS=Homo sapiens OX=9606 GN=TAGLN PE=1 SV=4
P09972	P09972	Fructose-bisphosphate aldolase C	ALDOC	2236900000	14	11	11	47.5	35.4	35.4	39.455	0	71.834	88	988470016	1781299968	sp|P09972|ALDOC_HUMAN Fructose-bisphosphate aldolase C OS=Homo sapiens OX=9606 GN=ALDOC PE=1 SV=2
O95782	O95782	AP-2 complex subunit alpha-1	AP2A1	2233800000	33	33	26	44	44	34.6	107.54	0	121.83	156	1434700032	1483299968	sp|O95782|AP2A1_HUMAN AP-2 complex subunit alpha-1 OS=Homo sapiens OX=9606 GN=AP2A1 PE=1 SV=3
P07384	P07384	Calpain-1 catalytic subunit	CAPN1	2231700000	35	35	35	58	58	58	81.889	0	105.38	146	1449200000	1551200000	sp|P07384|CAN1_HUMAN Calpain-1 catalytic subunit OS=Homo sapiens OX=9606 GN=CAPN1 PE=1 SV=1
Q9HCN8	Q9HCN8	Stromal cell-derived factor 2-like protein 1	SDF2L1	2229900000	7	7	7	54.8	54.8	54.8	23.598	0	121.83	41	1235399936	1587699968	sp|Q9HCN8|SDF2L_HUMAN Stromal cell-derived factor 2-like protein 1 OS=Homo sapiens OX=9606 GN=SDF2L1 PE=1 SV=2
Q00688	Q00688	Peptidyl-prolyl cis-trans isomerase FKBP3	FKBP3	2219900000	7	7	7	32.1	32.1	32.1	25.177	0	53.939	66	1638800000	1196600064	sp|Q00688|FKBP3_HUMAN Peptidyl-prolyl cis-trans isomerase FKBP3 OS=Homo sapiens OX=9606 GN=FKBP3 PE=1 SV=1
P17812	P17812	CTP synthase 1	CTPS1	2207800000	24	24	22	55.7	55.7	51.3	66.69	0	162.3	116	1346599936	1648600064	sp|P17812|PYRG1_HUMAN CTP synthase 1 OS=Homo sapiens OX=9606 GN=CTPS1 PE=1 SV=2
P61019;Q8WUD1	P61019;Q8WUD1	Ras-related protein Rab-2A;Ras-related protein Rab-2B	RAB2A;RAB2B	2207300000	12	12	12	62.7	62.7	62.7	23.545	0	108.12	96	1300800000	1763100032	sp|P61019|RAB2A_HUMAN Ras-related protein Rab-2A OS=Homo sapiens OX=9606 GN=RAB2A PE=1 SV=1;sp|Q8WUD1|RAB2B_HUMAN Ras-related protein Rab-2B OS=Homo sapiens OX=9606 GN=RAB2B PE=1 SV=1
P47897	P47897	Glutamine--tRNA ligase	QARS	2204500000	37	37	37	62.2	62.2	62.2	87.798	0	316.39	159	1422899968	1501100032	sp|P47897|SYQ_HUMAN Glutamine--tRNA ligase OS=Homo sapiens OX=9606 GN=QARS1 PE=1 SV=1
Q13126	Q13126	S-methyl-5-thioadenosine phosphorylase	MTAP	2201800000	19	19	19	77.4	77.4	77.4	31.236	0	87.867	92	1579699968	1060899968	sp|Q13126|MTAP_HUMAN S-methyl-5-thioadenosine phosphorylase OS=Homo sapiens OX=9606 GN=MTAP PE=1 SV=2
Q96P70	Q96P70	Importin-9	IPO9	2200500000	31	31	31	45.3	45.3	45.3	115.96	0	261.28	141	1621500032	1199600000	sp|Q96P70|IPO9_HUMAN Importin-9 OS=Homo sapiens OX=9606 GN=IPO9 PE=1 SV=3
Q5JPE7;P69849;Q15155	Q5JPE7;P69849;Q15155	Nodal modulator 2;Nodal modulator 3;Nodal modulator 1	NOMO2;NOMO3;NOMO1	2191700000	41	41	41	52.4	52.4	52.4	139.44	0	166.12	185	1284099968	1703399936	sp|Q5JPE7|NOMO2_HUMAN Nodal modulator 2 OS=Homo sapiens OX=9606 GN=NOMO2 PE=1 SV=1;sp|P69849|NOMO3_HUMAN Nodal modulator 3 OS=Homo sapiens OX=9606 GN=NOMO3 PE=3 SV=2;sp|Q15155|NOMO1_HUMAN Nodal modulator 1 OS=Homo sapiens OX=9606 GN=NOMO1 PE=1 SV=5
Q9UQ35	Q9UQ35	Serine/arginine repetitive matrix protein 2	SRRM2	2190200000	28	28	28	16.8	16.8	16.8	299.61	0	197.77	140	1400099968	1542400000	sp|Q9UQ35|SRRM2_HUMAN Serine/arginine repetitive matrix protein 2 OS=Homo sapiens OX=9606 GN=SRRM2 PE=1 SV=2
Q04917	Q04917	14-3-3 protein eta	YWHAH	2183200000	13	11	11	58.1	50.8	50.8	28.218	0	118.78	75	1702499968	1200400000	sp|Q04917|1433F_HUMAN 14-3-3 protein eta OS=Homo sapiens OX=9606 GN=YWHAH PE=1 SV=4
Q9UBS4	Q9UBS4	DnaJ homolog subfamily B member 11	DNAJB11	2176700000	8	8	8	30.7	30.7	30.7	40.513	0	85.042	60	1285100032	1627500032	sp|Q9UBS4|DJB11_HUMAN DnaJ homolog subfamily B member 11 OS=Homo sapiens OX=9606 GN=DNAJB11 PE=1 SV=1
Q08945	Q08945	FACT complex subunit SSRP1	SSRP1	2166400000	18	18	18	33.4	33.4	33.4	81.074	0	120.13	90	1442899968	1363800064	sp|Q08945|SSRP1_HUMAN FACT complex subunit SSRP1 OS=Homo sapiens OX=9606 GN=SSRP1 PE=1 SV=1
Q12907	Q12907	Vesicular integral-membrane protein VIP36	LMAN2	2163000000	16	16	16	57.9	57.9	57.9	40.228	0	80.791	82	1456400000	1551299968	sp|Q12907|LMAN2_HUMAN Vesicular integral-membrane protein VIP36 OS=Homo sapiens OX=9606 GN=LMAN2 PE=1 SV=1
P20073	P20073	Annexin A7	ANXA7	2158500000	15	15	15	31.4	31.4	31.4	52.739	0	74.989	80	1547500032	1248300032	sp|P20073|ANXA7_HUMAN Annexin A7 OS=Homo sapiens OX=9606 GN=ANXA7 PE=1 SV=3
P40939	P40939	Trifunctional enzyme subunit alpha, mitochondrial;Long-chain enoyl-CoA hydratase;Long chain 3-hydroxyacyl-CoA dehydrogenase	HADHA	2157200000	29	29	29	53.7	53.7	53.7	82.999	0	210.6	134	1452000000	1594200064	sp|P40939|ECHA_HUMAN Trifunctional enzyme subunit alpha, mitochondrial OS=Homo sapiens OX=9606 GN=HADHA PE=1 SV=2
O60763	O60763	General vesicular transport factor p115	USO1	2139100000	28	28	28	45	45	45	107.89	0	223.94	133	1258000000	1579800064	sp|O60763|USO1_HUMAN General vesicular transport factor p115 OS=Homo sapiens OX=9606 GN=USO1 PE=1 SV=2
Q13177;O75914	Q13177	Serine/threonine-protein kinase PAK 2;PAK-2p27;PAK-2p34	PAK2	2139100000	21	21	16	50.8	50.8	37.8	58.042	0	121.25	101	1348400000	1317900032	sp|Q13177|PAK2_HUMAN Serine/threonine-protein kinase PAK 2 OS=Homo sapiens OX=9606 GN=PAK2 PE=1 SV=3
P68400;Q8NEV1	P68400;Q8NEV1	Casein kinase II subunit alpha;Casein kinase II subunit alpha 3	CSNK2A1;CSNK2A3	2134300000	15	15	15	51.4	51.4	51.4	45.143	0	79.001	93	1612600064	954150016	sp|P68400|CSK21_HUMAN Casein kinase II subunit alpha OS=Homo sapiens OX=9606 GN=CSNK2A1 PE=1 SV=1;sp|Q8NEV1|CSK23_HUMAN Casein kinase II subunit alpha 3 OS=Homo sapiens OX=9606 GN=CSNK2A3 PE=1 SV=2
Q14157	Q14157	Ubiquitin-associated protein 2-like	UBAP2L	2130200000	19	19	19	34.1	34.1	34.1	114.53	0	258.27	116	1396800000	1194099968	sp|Q14157|UBP2L_HUMAN Ubiquitin-associated protein 2-like OS=Homo sapiens OX=9606 GN=UBAP2L PE=1 SV=2
Q14203	Q14203	Dynactin subunit 1	DCTN1	2120400000	38	38	38	42.6	42.6	42.6	141.69	0	210.07	147	1338099968	1468600064	sp|Q14203|DCTN1_HUMAN Dynactin subunit 1 OS=Homo sapiens OX=9606 GN=DCTN1 PE=1 SV=3
Q99798	Q99798	Aconitate hydratase, mitochondrial	ACO2	2113500000	31	31	31	56.8	56.8	56.8	85.424	0	132.04	129	1209699968	1472600064	sp|Q99798|ACON_HUMAN Aconitate hydratase, mitochondrial OS=Homo sapiens OX=9606 GN=ACO2 PE=1 SV=2
P38606	P38606	V-type proton ATPase catalytic subunit A	ATP6V1A	2104800000	28	28	28	62.6	62.6	62.6	68.303	0	157.97	141	1249299968	1544700032	sp|P38606|VATA_HUMAN V-type proton ATPase catalytic subunit A OS=Homo sapiens OX=9606 GN=ATP6V1A PE=1 SV=2
Q92896	Q92896	Golgi apparatus protein 1	GLG1	2103500000	33	33	33	38.8	38.8	38.8	134.55	0	163.86	147	1023900032	2041600000	sp|Q92896|GSLG1_HUMAN Golgi apparatus protein 1 OS=Homo sapiens OX=9606 GN=GLG1 PE=1 SV=2
Rep 2593	Rep 2593	Protein phosphatase 1F	PPM1F	2091500000	21	21	21	64.1	64.1	64.1	49.83	0	296.33	114	1423500032	1183900032	sp|Rep 2593|PPM1F_HUMAN Protein phosphatase 1F OS=Homo sapiens OX=9606 GN=PPM1F PE=1 SV=3
P30520	P30520	Adenylosuccinate synthetase isozyme 2	ADSS	2074000000	18	18	18	49.8	49.8	49.8	50.097	0	94.396	98	1420499968	1313600000	sp|P30520|PURA2_HUMAN Adenylosuccinate synthetase isozyme 2 OS=Homo sapiens OX=9606 GN=ADSS2 PE=1 SV=3
P98179	P98179	RNA-binding protein 3	RBM3	2072400000	5	5	5	49	49	49	17.17	0	115.76	43	1560700032	843400000	sp|P98179|RBM3_HUMAN RNA-binding protein 3 OS=Homo sapiens OX=9606 GN=RBM3 PE=1 SV=1
P51114	P51114	Fragile X mental retardation syndrome-related protein 1	FXR1	2057500000	25	25	23	49.6	49.6	47	69.72	0	256.31	95	1390499968	1204899968	sp|P51114|FXR1_HUMAN Fragile X mental retardation syndrome-related protein 1 OS=Homo sapiens OX=9606 GN=FXR1 PE=1 SV=3
P56192	P56192	Methionine--tRNA ligase, cytoplasmic	MARS	2045200000	27	27	27	46.3	46.3	46.3	101.11	0	197.52	131	1395600000	1112199936	sp|P56192|SYMC_HUMAN Methionine--tRNA ligase, cytoplasmic OS=Homo sapiens OX=9606 GN=MARS1 PE=1 SV=2
Q9BTW9	Q9BTW9	Tubulin-specific chaperone D	TBCD	2038300000	37	37	37	48.2	48.2	48.2	132.6	0	323.31	159	1201200000	1338899968	sp|Q9BTW9|TBCD_HUMAN Tubulin-specific chaperone D OS=Homo sapiens OX=9606 GN=TBCD PE=1 SV=2
P13693;Q56UQ5	P13693	Translationally-controlled tumor protein	TPT1	2030500000	8	8	8	48.3	48.3	48.3	19.595	0	54.434	56	1561200000	950870016	sp|P13693|TCTP_HUMAN Translationally-controlled tumor protein OS=Homo sapiens OX=9606 GN=TPT1 PE=1 SV=1
O75947	O75947	ATP synthase subunit d, mitochondrial	ATP5H	2024000000	11	11	11	72	72	72	18.491	0	47.455	69	1305600000	1600999936	sp|O75947|ATP5H_HUMAN ATP synthase subunit d, mitochondrial OS=Homo sapiens OX=9606 GN=ATP5PD PE=1 SV=3
Q07960	Q07960	Rho GTPase-activating protein 1	ARHGAP1	2023700000	19	19	19	60.6	60.6	60.6	50.435	0	160.77	95	1305699968	1258800000	sp|Q07960|RHG01_HUMAN Rho GTPase-activating protein 1 OS=Homo sapiens OX=9606 GN=ARHGAP1 PE=1 SV=1
P47914	P47914	60S ribosomal protein L29	RPL29	2023300000	2	2	2	14.5	14.5	14.5	17.752	0	7.9837	12	1161100032	1497100032	sp|P47914|RL29_HUMAN 60S ribosomal protein L29 OS=Homo sapiens OX=9606 GN=RPL29 PE=1 SV=2
P31930	P31930	Cytochrome b-c1 complex subunit 1, mitochondrial	UQCRC1	2016300000	15	15	15	45.8	45.8	45.8	52.645	0	102.77	95	1279500032	1420499968	sp|P31930|QCR1_HUMAN Cytochrome b-c1 complex subunit 1, mitochondrial OS=Homo sapiens OX=9606 GN=UQCRC1 PE=1 SV=3
P61160	P61160	Actin-related protein 2	ACTR2	2007900000	14	14	14	43.4	43.4	43.4	44.76	0	91.98	80	1392899968	1130499968	sp|P61160|ARP2_HUMAN Actin-related protein 2 OS=Homo sapiens OX=9606 GN=ACTR2 PE=1 SV=1
Q96CM8	Q96CM8	Acyl-CoA synthetase family member 2, mitochondrial	ACSF2	2004900000	19	19	19	42.6	42.6	42.6	68.124	0	107.66	112	956780032	2169299968	sp|Q96CM8|ACSF2_HUMAN Medium-chain acyl-CoA ligase ACSF2, mitochondrial OS=Homo sapiens OX=9606 GN=ACSF2 PE=1 SV=2
Q12765	Q12765	Secernin-1	SCRN1	1990200000	19	19	19	59.7	59.7	59.7	46.382	0	87.803	92	1333400064	1174700032	sp|Q12765|SCRN1_HUMAN Secernin-1 OS=Homo sapiens OX=9606 GN=SCRN1 PE=1 SV=2
Q9Y5P4	Q9Y5P4	Collagen type IV alpha-3-binding protein	COL4A3BP	1981200000	23	23	23	51.3	51.3	51.3	70.834	0	103.19	117	1379900032	1104899968	sp|Q9Y5P4|CERT_HUMAN Ceramide transfer protein OS=Homo sapiens OX=9606 GN=CERT1 PE=1 SV=1
Q9H3G5	Q9H3G5	Probable serine carboxypeptidase CPVL	CPVL	1980900000	13	13	13	27.7	27.7	27.7	54.163	0	88.878	74	1292000000	1270800000	sp|Q9H3G5|CPVL_HUMAN Probable serine carboxypeptidase CPVL OS=Homo sapiens OX=9606 GN=CPVL PE=1 SV=2
Q9UKM9	Q9UKM9	RNA-binding protein Raly	RALY	1977400000	10	10	10	47.4	47.4	47.4	32.463	0	58.181	61	1226499968	1693699968	sp|Q9UKM9|RALY_HUMAN RNA-binding protein Raly OS=Homo sapiens OX=9606 GN=RALY PE=1 SV=1
P51665	P51665	26S proteasome non-ATPase regulatory subunit 7	PSMD7	1975700000	13	13	13	58.3	58.3	58.3	37.025	0	82.865	85	1002600000	1529900032	sp|P51665|PSMD7_HUMAN 26S proteasome non-ATPase regulatory subunit 7 OS=Homo sapiens OX=9606 GN=PSMD7 PE=1 SV=2
Q9UDY2	Q9UDY2	Tight junction protein ZO-2	TJP2	1973000000	31	31	31	38.1	38.1	38.1	133.96	0	137.79	130	1270300032	1316700032	sp|Q9UDY2|ZO2_HUMAN Tight junction protein ZO-2 OS=Homo sapiens OX=9606 GN=TJP2 PE=1 SV=2
Q14444	Q14444	Caprin-1	CAPRIN1	1971900000	12	12	12	33.1	33.1	33.1	78.365	0	157.54	75	1436300032	843409984	sp|Q14444|CAPR1_HUMAN Caprin-1 OS=Homo sapiens OX=9606 GN=CAPRIN1 PE=1 SV=2
P19367;P52790	P19367	Hexokinase-1	HK1	1968000000	31	31	25	39.9	39.9	34	102.48	0	105.29	144	1329400064	1236600064	sp|P19367|HXK1_HUMAN Hexokinase-1 OS=Homo sapiens OX=9606 GN=HK1 PE=1 SV=3
O75694	O75694	Nuclear pore complex protein Nup155	NUP155	1951300000	32	32	32	33.7	33.7	33.7	155.2	0	296.57	160	1202800000	1286099968	sp|O75694|NU155_HUMAN Nuclear pore complex protein Nup155 OS=Homo sapiens OX=9606 GN=NUP155 PE=1 SV=1
P61081	P61081	NEDD8-conjugating enzyme Ubc12	UBE2M	1946600000	7	7	7	36.6	36.6	36.6	20.9	0	19.006	43	1206700032	1424999936	sp|P61081|UBC12_HUMAN NEDD8-conjugating enzyme Ubc12 OS=Homo sapiens OX=9606 GN=UBE2M PE=1 SV=1
O95433	O95433	Activator of 90 kDa heat shock protein ATPase homolog 1	AHSA1	1940800000	13	13	13	54.1	54.1	54.1	38.274	0	158.15	74	1400400000	982169984	sp|O95433|AHSA1_HUMAN Activator of 90 kDa heat shock protein ATPase homolog 1 OS=Homo sapiens OX=9606 GN=AHSA1 PE=1 SV=1
O00303	O00303	Eukaryotic translation initiation factor 3 subunit F	EIF3F	1940400000	10	10	10	36.7	36.7	36.7	37.563	0	70.831	76	1403399936	1009600000	sp|O00303|EIF3F_HUMAN Eukaryotic translation initiation factor 3 subunit F OS=Homo sapiens OX=9606 GN=EIF3F PE=1 SV=1
A5YKK6	A5YKK6	CCR4-NOT transcription complex subunit 1	CNOT1	1939800000	54	54	54	28.3	28.3	28.3	266.94	0	178.59	194	1221699968	1251800064	sp|A5YKK6|CNOT1_HUMAN CCR4-NOT transcription complex subunit 1 OS=Homo sapiens OX=9606 GN=CNOT1 PE=1 SV=2
P31942	P31942	Heterogeneous nuclear ribonucleoprotein H3	HNRNPH3	1924500000	12	11	11	53.2	50.9	50.9	36.926	0	84.804	68	1229500032	1286499968	sp|P31942|HNRH3_HUMAN Heterogeneous nuclear ribonucleoprotein H3 OS=Homo sapiens OX=9606 GN=HNRNPH3 PE=1 SV=2
P31153;Q00266	P31153	S-adenosylmethionine synthase isoform type-2	MAT2A	1924000000	13	13	13	47.3	47.3	47.3	43.66	0	87.608	62	1207000064	1260999936	sp|P31153|METK2_HUMAN S-adenosylmethionine synthase isoform type-2 OS=Homo sapiens OX=9606 GN=MAT2A PE=1 SV=1
Q9Y6D6	Q9Y6D6	Brefeldin A-inhibited guanine nucleotide-exchange protein 1	ARFGEF1	1922400000	54	54	39	37.4	37.4	28.3	208.76	0	183.08	191	1195900032	1261299968	sp|Q9Y6D6|BIG1_HUMAN Brefeldin A-inhibited guanine nucleotide-exchange protein 1 OS=Homo sapiens OX=9606 GN=ARFGEF1 PE=1 SV=2
Q13547;O15379	Q13547	Histone deacetylase 1	HDAC1	1921800000	14	14	9	44.8	44.8	33.8	55.102	0	80.719	88	1096899968	1341200000	sp|Q13547|HDAC1_HUMAN Histone deacetylase 1 OS=Homo sapiens OX=9606 GN=HDAC1 PE=1 SV=1
Q9UN81	Q9UN81	LINE-1 retrotransposable element ORF1 protein	L1RE1	1918100000	13	13	13	39.9	39.9	39.9	40.055	0	87.839	66	1369600000	1204999936	sp|Q9UN81|LORF1_HUMAN LINE-1 retrotransposable element ORF1 protein OS=Homo sapiens OX=9606 GN=L1RE1 PE=1 SV=1
Q92734	Q92734	Protein TFG	TFG	1917200000	10	10	10	36.2	36.2	36.2	43.447	0	111.27	63	1453200000	1000800000	sp|Q92734|TFG_HUMAN Protein TFG OS=Homo sapiens OX=9606 GN=TFG PE=1 SV=2
P14324	P14324	Farnesyl pyrophosphate synthase	FDPS	1910400000	9	9	9	27.4	27.4	27.4	48.275	0	109.92	48	1338200064	1256700032	sp|P14324|FPPS_HUMAN Farnesyl pyrophosphate synthase OS=Homo sapiens OX=9606 GN=FDPS PE=1 SV=4
Q9H9Z2	Q9H9Z2	Protein lin-28 homolog A	LIN28A	1907200000	12	12	12	69.4	69.4	69.4	22.743	0	139.98	64	1349299968	1256300032	sp|Q9H9Z2|LN28A_HUMAN Protein lin-28 homolog A OS=Homo sapiens OX=9606 GN=LIN28A PE=1 SV=1
Q5T230	Q5T230	Undifferentiated embryonic cell transcription factor 1	UTF1	1901900000	12	12	12	46.3	46.3	46.3	36.438	0	154.43	87	1277799936	1392499968	sp|Q5T230|UTF1_HUMAN Undifferentiated embryonic cell transcription factor 1 OS=Homo sapiens OX=9606 GN=UTF1 PE=1 SV=1
P11177	P11177	Pyruvate dehydrogenase E1 component subunit beta, mitochondrial	PDHB	1899700000	13	13	13	56.3	56.3	56.3	39.233	0	70.679	86	1108000000	1578499968	sp|P11177|ODPB_HUMAN Pyruvate dehydrogenase E1 component subunit beta, mitochondrial OS=Homo sapiens OX=9606 GN=PDHB PE=1 SV=3
O00264	O00264	Membrane-associated progesterone receptor component 1	PGRMC1	1898000000	11	11	10	61	61	56.4	21.671	0	149.21	51	831320000	2081200000	sp|O00264|PGRC1_HUMAN Membrane-associated progesterone receptor component 1 OS=Homo sapiens OX=9606 GN=PGRMC1 PE=1 SV=3
P60953;P17081;Q9H4E5	P60953	Cell division control protein 42 homolog	CDC42	1897300000	8	7	7	57.1	51.3	51.3	21.258	0	52.759	59	1505600000	992289984	sp|P60953|CDC42_HUMAN Cell division control protein 42 homolog OS=Homo sapiens OX=9606 GN=CDC42 PE=1 SV=2
O15144	O15144	Actin-related protein 2/3 complex subunit 2	ARPC2	1895700000	19	19	19	70.7	70.7	70.7	34.333	0	101.29	92	1548300032	1003200000	sp|O15144|ARPC2_HUMAN Actin-related protein 2/3 complex subunit 2 OS=Homo sapiens OX=9606 GN=ARPC2 PE=1 SV=1
O00151	O00151	PDZ and LIM domain protein 1	PDLIM1	1892600000	14	14	14	73.3	73.3	73.3	36.071	0	181.35	77	1297500032	927489984	sp|O00151|PDLI1_HUMAN PDZ and LIM domain protein 1 OS=Homo sapiens OX=9606 GN=PDLIM1 PE=1 SV=4
P30084	P30084	Enoyl-CoA hydratase, mitochondrial	ECHS1	1889000000	12	12	12	56.6	56.6	56.6	31.387	0	64.133	89	1083399936	1604600064	sp|P30084|ECHM_HUMAN Enoyl-CoA hydratase, mitochondrial OS=Homo sapiens OX=9606 GN=ECHS1 PE=1 SV=4
P48444	P48444	Coatomer subunit delta	ARCN1	1880900000	27	27	27	48.7	48.7	48.7	57.21	0	68.811	107	1196600064	1249400064	sp|P48444|COPD_HUMAN Coatomer subunit delta OS=Homo sapiens OX=9606 GN=ARCN1 PE=1 SV=1
O95336	O95336	6-phosphogluconolactonase	PGLS	1880800000	14	14	14	87.6	87.6	87.6	27.547	0	93.881	78	1318599936	1094200064	sp|O95336|6PGL_HUMAN 6-phosphogluconolactonase OS=Homo sapiens OX=9606 GN=PGLS PE=1 SV=2
Q5VYK3	Q5VYK3	Proteasome-associated protein ECM29 homolog	ECM29	1878600000	51	51	51	38.2	38.2	38.2	204.29	0	220.52	207	1230200064	1128600064	sp|Q5VYK3|ECM29_HUMAN Proteasome adapter and scaffold protein ECM29 OS=Homo sapiens OX=9606 GN=ECPAS PE=1 SV=2
Q12792	Q12792	Twinfilin-1	TWF1	1877700000	15	15	15	53.1	53.1	53.1	40.282	0	85.151	95	1166099968	1263699968	sp|Q12792|TWF1_HUMAN Twinfilin-1 OS=Homo sapiens OX=9606 GN=TWF1 PE=1 SV=3
P09960	P09960	Leukotriene A-4 hydrolase	LTA4H	1877500000	23	23	23	50.2	50.2	50.2	69.284	0	161.11	129	1139900032	1328199936	sp|P09960|LKHA4_HUMAN Leukotriene A-4 hydrolase OS=Homo sapiens OX=9606 GN=LTA4H PE=1 SV=2
P23229	P23229	Integrin alpha-6;Integrin alpha-6 heavy chain;Integrin alpha-6 light chain;Processed integrin alpha-6	ITGA6	1875800000	32	32	32	38.3	38.3	38.3	126.6	0	134.74	135	1111500032	1537900032	sp|P23229|ITA6_HUMAN Integrin alpha-6 OS=Homo sapiens OX=9606 GN=ITGA6 PE=1 SV=5
O00154	O00154	Cytosolic acyl coenzyme A thioester hydrolase	ACOT7	1875300000	11	11	11	37.4	37.4	37.4	41.796	0	53.559	71	1431800064	881910016	sp|O00154|BACH_HUMAN Cytosolic acyl coenzyme A thioester hydrolase OS=Homo sapiens OX=9606 GN=ACOT7 PE=1 SV=3
P27694	P27694	Replication protein A 70 kDa DNA-binding subunit;Replication protein A 70 kDa DNA-binding subunit, N-terminally processed	RPA1	1871300000	22	22	22	53.7	53.7	53.7	68.137	0	193.17	113	1138800000	1212099968	sp|P27694|RFA1_HUMAN Replication protein A 70 kDa DNA-binding subunit OS=Homo sapiens OX=9606 GN=RPA1 PE=1 SV=2
O60884	O60884	DnaJ homolog subfamily A member 2	DNAJA2	1868600000	14	14	14	53.6	53.6	53.6	45.745	0	110.92	78	1502400000	729459968	sp|O60884|DNJA2_HUMAN DnaJ homolog subfamily A member 2 OS=Homo sapiens OX=9606 GN=DNAJA2 PE=1 SV=1
Q9BTE3	Q9BTE3	Mini-chromosome maintenance complex-binding protein	MCMBP	1860400000	25	25	25	55	55	55	72.979	0	205.04	120	1217100032	1167000064	sp|Q9BTE3|MCMBP_HUMAN Mini-chromosome maintenance complex-binding protein OS=Homo sapiens OX=9606 GN=MCMBP PE=1 SV=2
Q9UJZ1	Q9UJZ1	Stomatin-like protein 2, mitochondrial	STOML2	1854700000	14	14	14	60.7	60.7	60.7	38.534	0	195.94	92	1158899968	1303500032	sp|Q9UJZ1|STML2_HUMAN Stomatin-like protein 2, mitochondrial OS=Homo sapiens OX=9606 GN=STOML2 PE=1 SV=1
Q71UM5	Q71UM5	40S ribosomal protein S27-like	RPS27L	1840500000	5	5	2	40.5	40.5	14.3	9.4771	0	20.663	27	1071699968	1453699968	sp|Q71UM5|RS27L_HUMAN 40S ribosomal protein S27-like OS=Homo sapiens OX=9606 GN=RPS27L PE=1 SV=3
P82979	P82979	SAP domain-containing ribonucleoprotein	SARNP	1838700000	8	8	8	39	39	39	23.671	0	96.762	46	1004899968	1567100032	sp|P82979|SARNP_HUMAN SAP domain-containing ribonucleoprotein OS=Homo sapiens OX=9606 GN=SARNP PE=1 SV=3
P21399	P21399	Cytoplasmic aconitate hydratase	ACO1	1831300000	29	29	29	46.3	46.3	46.3	98.398	0	161.94	122	868769984	2027399936	sp|P21399|ACOC_HUMAN Cytoplasmic aconitate hydratase OS=Homo sapiens OX=9606 GN=ACO1 PE=1 SV=3
O43809	O43809	Cleavage and polyadenylation specificity factor subunit 5	NUDT21	1828700000	13	13	13	74	74	74	26.227	0	72.712	63	1464400000	828270016	sp|O43809|CPSF5_HUMAN Cleavage and polyadenylation specificity factor subunit 5 OS=Homo sapiens OX=9606 GN=NUDT21 PE=1 SV=1
P52701	P52701	DNA mismatch repair protein Msh6	MSH6	1828300000	39	39	39	40.7	40.7	40.7	152.78	0	211.34	170	1073000000	1366800000	sp|P52701|MSH6_HUMAN DNA mismatch repair protein Msh6 OS=Homo sapiens OX=9606 GN=MSH6 PE=1 SV=2
Q14566	Q14566	DNA replication licensing factor MCM6	MCM6	1819700000	28	28	28	38.2	38.2	38.2	92.888	0	124.15	123	1213200000	1047699968	sp|Q14566|MCM6_HUMAN DNA replication licensing factor MCM6 OS=Homo sapiens OX=9606 GN=MCM6 PE=1 SV=1
Q9NSE4	Q9NSE4	Isoleucine--tRNA ligase, mitochondrial	IARS2	1811800000	33	33	33	45.2	45.2	45.2	113.79	0	139.82	118	984440000	1375800064	sp|Q9NSE4|SYIM_HUMAN Isoleucine--tRNA ligase, mitochondrial OS=Homo sapiens OX=9606 GN=IARS2 PE=1 SV=2
P33991;Q9UJA3	P33991	DNA replication licensing factor MCM4	MCM4	1807600000	33	33	33	50.3	50.3	50.3	96.557	0	201.45	133	1160000000	1074499968	sp|P33991|MCM4_HUMAN DNA replication licensing factor MCM4 OS=Homo sapiens OX=9606 GN=MCM4 PE=1 SV=5
Q14980	Q14980	Nuclear mitotic apparatus protein 1	NUMA1	1800300000	57	57	57	37.1	37.1	37.1	238.26	0	261.52	196	767779968	2039800064	sp|Q14980|NUMA1_HUMAN Nuclear mitotic apparatus protein 1 OS=Homo sapiens OX=9606 GN=NUMA1 PE=1 SV=2
O60664	O60664	Perilipin-3	PLIN3	1798100000	17	17	17	68	68	68	47.074	0	245.83	83	1100800000	1203399936	sp|O60664|PLIN3_HUMAN Perilipin-3 OS=Homo sapiens OX=9606 GN=PLIN3 PE=1 SV=3
Q9Y6C9	Q9Y6C9	Mitochondrial carrier homolog 2	MTCH2	1796500000	11	11	11	54.5	54.5	54.5	33.331	0	143.57	67	1320499968	1251900032	sp|Q9Y6C9|MTCH2_HUMAN Mitochondrial carrier homolog 2 OS=Homo sapiens OX=9606 GN=MTCH2 PE=1 SV=1
P62995	P62995	Transformer-2 protein homolog beta	TRA2B	1792800000	7	7	7	28.8	28.8	28.8	33.665	0	32.854	56	1262200064	877379968	sp|P62995|TRA2B_HUMAN Transformer-2 protein homolog beta OS=Homo sapiens OX=9606 GN=TRA2B PE=1 SV=1
O14561	O14561	Acyl carrier protein, mitochondrial	NDUFAB1	1785500000	4	4	4	21.2	21.2	21.2	17.417	0	29.311	36	1616099968	931590016	sp|O14561|ACPM_HUMAN Acyl carrier protein, mitochondrial OS=Homo sapiens OX=9606 GN=NDUFAB1 PE=1 SV=3
P24666	P24666	Low molecular weight phosphotyrosine protein phosphatase	ACP1	1784600000	8	8	8	72.2	72.2	72.2	18.042	0	99.834	46	1195600000	1100800000	sp|P24666|PPAC_HUMAN Low molecular weight phosphotyrosine protein phosphatase OS=Homo sapiens OX=9606 GN=ACP1 PE=1 SV=3
P51610	P51610	Host cell factor 1;HCF N-terminal chain 1;HCF N-terminal chain 2;HCF N-terminal chain 3;HCF N-terminal chain 4;HCF N-terminal chain 5;HCF N-terminal chain 6;HCF C-terminal chain 1;HCF C-terminal chain 2;HCF C-terminal chain 3;HCF C-terminal chain 4;HCF C-terminal chain 5;HCF C-terminal chain 6	HCFC1	1784600000	35	35	34	26.1	26.1	25.7	208.73	0	217.2	157	1086800000	1372400000	sp|P51610|HCFC1_HUMAN Host cell factor 1 OS=Homo sapiens OX=9606 GN=HCFC1 PE=1 SV=2
O95399	O95399	Urotensin-2	UTS2	1784200000	1	1	1	6.5	6.5	6.5	14.295	0.0033541	1.9285	7	0	1559100032	sp|O95399|UTS2_HUMAN Urotensin-2 OS=Homo sapiens OX=9606 GN=UTS2 PE=1 SV=1
O95302;Q75LS8	O95302	Peptidyl-prolyl cis-trans isomerase FKBP9	FKBP9	1783200000	15	15	15	30.4	30.4	30.4	63.083	0	48.851	87	1121600000	1185500032	sp|O95302|FKBP9_HUMAN Peptidyl-prolyl cis-trans isomerase FKBP9 OS=Homo sapiens OX=9606 GN=FKBP9 PE=1 SV=2
P63279	P63279	SUMO-conjugating enzyme UBC9	UBE2I	1782800000	10	10	10	79.7	79.7	79.7	18.007	0	134.09	65	1192600064	1057200000	sp|P63279|UBC9_HUMAN SUMO-conjugating enzyme UBC9 OS=Homo sapiens OX=9606 GN=UBE2I PE=1 SV=1
Q14498	Q14498	RNA-binding protein 39	RBM39	1782100000	17	17	14	43	43	38.1	59.379	0	151.76	94	1077500032	1208800000	sp|Q14498|RBM39_HUMAN RNA-binding protein 39 OS=Homo sapiens OX=9606 GN=RBM39 PE=1 SV=2
Q99436	Q99436	Proteasome subunit beta type-7	PSMB7	1769200000	9	9	9	61	61	61	29.965	0	101.69	48	1213900032	1086499968	sp|Q99436|PSB7_HUMAN Proteasome subunit beta type-7 OS=Homo sapiens OX=9606 GN=PSMB7 PE=1 SV=1
P67870	P67870	Casein kinase II subunit beta	CSNK2B	1764500000	8	8	8	48.8	48.8	48.8	24.942	0	63.645	52	1209500032	1040000000	sp|P67870|CSK2B_HUMAN Casein kinase II subunit beta OS=Homo sapiens OX=9606 GN=CSNK2B PE=1 SV=1
Rep 2589	Rep 2589	Cysteine--tRNA ligase, cytoplasmic	CARS	1761800000	25	25	25	41	41	41	85.472	0	134.38	117	1209400064	854800000	sp|Rep 2589|SYCC_HUMAN Cysteine--tRNA ligase, cytoplasmic OS=Homo sapiens OX=9606 GN=CARS1 PE=1 SV=3
Q9Y277	Q9Y277	Voltage-dependent anion-selective channel protein 3	VDAC3	1758400000	10	10	10	44.9	44.9	44.9	30.658	0	88.191	55	1027800000	1317400064	sp|Q9Y277|VDAC3_HUMAN Voltage-dependent anion-selective channel protein 3 OS=Homo sapiens OX=9606 GN=VDAC3 PE=1 SV=1
P0DN76;Q01081;Q8WU68	P0DN76;Q01081	Splicing factor U2AF 35 kDa subunit	U2AF1	1756600000	7	7	7	41.7	41.7	41.7	27.872	0	40.103	32	1372400000	989459968	sp|P0DN76|U2AF5_HUMAN Splicing factor U2AF 35 kDa subunit-like protein OS=Homo sapiens OX=9606 GN=U2AF1L5 PE=1 SV=1;sp|Q01081|U2AF1_HUMAN Splicing factor U2AF 35 kDa subunit OS=Homo sapiens OX=9606 GN=U2AF1 PE=1 SV=3
O94979	O94979	Protein transport protein Sec31A	SEC31A	1756400000	26	26	26	32.2	32.2	32.2	133.01	0	122.63	120	1159299968	1186400000	sp|O94979|SC31A_HUMAN Protein transport protein Sec31A OS=Homo sapiens OX=9606 GN=SEC31A PE=1 SV=3
O15371	O15371	Eukaryotic translation initiation factor 3 subunit D	EIF3D	1756100000	22	22	22	52.2	52.2	52.2	63.972	0	121.88	100	1210700032	1049500032	sp|O15371|EIF3D_HUMAN Eukaryotic translation initiation factor 3 subunit D OS=Homo sapiens OX=9606 GN=EIF3D PE=1 SV=1
O00487	O00487	26S proteasome non-ATPase regulatory subunit 14	PSMD14	1753900000	10	10	10	51.6	51.6	51.6	34.577	0	98.849	62	1326700032	902520000	sp|O00487|PSDE_HUMAN 26S proteasome non-ATPase regulatory subunit 14 OS=Homo sapiens OX=9606 GN=PSMD14 PE=1 SV=1
P07858	P07858	Cathepsin B;Cathepsin B light chain;Cathepsin B heavy chain	CTSB	1746500000	10	10	10	44.5	44.5	44.5	37.821	0	61.652	64	982569984	1476000000	sp|P07858|CATB_HUMAN Cathepsin B OS=Homo sapiens OX=9606 GN=CTSB PE=1 SV=3
Q01844	Q01844	RNA-binding protein EWS	EWSR1	1745400000	6	6	6	14.3	14.3	14.3	68.477	0	182.97	48	1145799936	1094400000	sp|Q01844|EWS_HUMAN RNA-binding protein EWS OS=Homo sapiens OX=9606 GN=EWSR1 PE=1 SV=1
Rep 2756	Rep 2756	RNA-binding protein 25	RBM25	1743800000	20	20	20	28.4	28.4	28.4	100.18	0	107.72	88	1104000000	1188600064	sp|Rep 2756|RBM25_HUMAN RNA-binding protein 25 OS=Homo sapiens OX=9606 GN=RBM25 PE=1 SV=3
P52788	P52788	Spermine synthase	SMS	1742500000	16	16	16	69.9	69.9	69.9	41.268	0	192.83	69	1229500032	819409984	sp|P52788|SPSY_HUMAN Spermine synthase OS=Homo sapiens OX=9606 GN=SMS PE=1 SV=2
P62861	P62861	40S ribosomal protein S30	FAU	1738800000	2	2	2	18.6	18.6	18.6	6.6478	0.00026817	3.6667	14	0	938270016	sp|P62861|RS30_HUMAN 40S ribosomal protein S30 OS=Homo sapiens OX=9606 GN=FAU PE=1 SV=1
Q9UBQ5	Q9UBQ5	Eukaryotic translation initiation factor 3 subunit K	EIF3K	1733500000	9	9	9	58.7	58.7	58.7	25.059	0	41.239	69	1172800000	991689984	sp|Q9UBQ5|EIF3K_HUMAN Eukaryotic translation initiation factor 3 subunit K OS=Homo sapiens OX=9606 GN=EIF3K PE=1 SV=1
Q9C037	Q9C037	E3 ubiquitin-protein ligase TRIM4	TRIM4	1733000000	1	1	1	2.2	2.2	2.2	57.46	0.006596	1.7718	7	1755500032	0	sp|Q9C037|TRIM4_HUMAN E3 ubiquitin-protein ligase TRIM4 OS=Homo sapiens OX=9606 GN=TRIM4 PE=1 SV=2
Q13242	Q13242	Serine/arginine-rich splicing factor 9	SRSF9	1730300000	11	11	11	43.9	43.9	43.9	25.542	0	25.359	47	1006099968	1205100032	sp|Q13242|SRSF9_HUMAN Serine/arginine-rich splicing factor 9 OS=Homo sapiens OX=9606 GN=SRSF9 PE=1 SV=1
Q12874	Q12874	Splicing factor 3A subunit 3	SF3A3	1725300000	18	18	18	44.9	44.9	44.9	58.848	0	131.52	87	975529984	1277900032	sp|Q12874|SF3A3_HUMAN Splicing factor 3A subunit 3 OS=Homo sapiens OX=9606 GN=SF3A3 PE=1 SV=1
Q96EP5	Q96EP5	DAZ-associated protein 1	DAZAP1	1724300000	13	13	13	39.3	39.3	39.3	43.383	0	62.511	59	1210000000	1008200000	sp|Q96EP5|DAZP1_HUMAN DAZ-associated protein 1 OS=Homo sapiens OX=9606 GN=DAZAP1 PE=1 SV=1
Q99426	Q99426	Tubulin-folding cofactor B	TBCB	1723500000	8	8	8	45.1	45.1	45.1	27.325	0	88.629	32	1037000000	1283800064	sp|Q99426|TBCB_HUMAN Tubulin-folding cofactor B OS=Homo sapiens OX=9606 GN=TBCB PE=1 SV=2
Q02880	Q02880	DNA topoisomerase 2-beta	TOP2B	1722000000	37	37	26	27.8	27.8	21	183.26	0	107.34	151	1003500032	1646300032	sp|Q02880|TOP2B_HUMAN DNA topoisomerase 2-beta OS=Homo sapiens OX=9606 GN=TOP2B PE=1 SV=3
Q9Y263	Q9Y263	Phospholipase A-2-activating protein	PLAA	1720200000	30	30	30	50.9	50.9	50.9	87.156	0	145.62	119	1146400000	1094400000	sp|Q9Y263|PLAP_HUMAN Phospholipase A-2-activating protein OS=Homo sapiens OX=9606 GN=PLAA PE=1 SV=2
P17096	P17096	High mobility group protein HMG-I/HMG-Y	HMGA1	1715800000	5	5	5	41.1	41.1	41.1	11.676	0	53.345	41	1240800000	1053699968	sp|P17096|HMGA1_HUMAN High mobility group protein HMG-I/HMG-Y OS=Homo sapiens OX=9606 GN=HMGA1 PE=1 SV=3
Q14240	Q14240	Eukaryotic initiation factor 4A-II;Eukaryotic initiation factor 4A-II, N-terminally processed	EIF4A2	1710900000	24	11	11	66.6	41.8	41.8	46.402	0	90.726	69	916099968	1525200000	sp|Q14240|IF4A2_HUMAN Eukaryotic initiation factor 4A-II OS=Homo sapiens OX=9606 GN=EIF4A2 PE=1 SV=2
Q9BTT0	Q9BTT0	Acidic leucine-rich nuclear phosphoprotein 32 family member E	ANP32E	1709100000	8	8	8	40.3	40.3	40.3	30.692	0	132.11	66	962440000	1198700032	sp|Q9BTT0|AN32E_HUMAN Acidic leucine-rich nuclear phosphoprotein 32 family member E OS=Homo sapiens OX=9606 GN=ANP32E PE=1 SV=1
O75822	O75822	Eukaryotic translation initiation factor 3 subunit J	EIF3J	1708700000	14	14	14	63.6	63.6	63.6	29.062	0	110.01	69	1130599936	1059299968	sp|O75822|EIF3J_HUMAN Eukaryotic translation initiation factor 3 subunit J OS=Homo sapiens OX=9606 GN=EIF3J PE=1 SV=2
P42224	P42224	Signal transducer and activator of transcription 1-alpha/beta	STAT1	1707200000	31	31	31	53.6	53.6	53.6	87.334	0	128.33	129	1055500032	1203299968	sp|P42224|STAT1_HUMAN Signal transducer and activator of transcription 1-alpha/beta OS=Homo sapiens OX=9606 GN=STAT1 PE=1 SV=2
P30533	P30533	Alpha-2-macroglobulin receptor-associated protein	LRPAP1	1705000000	13	13	13	35.3	35.3	35.3	41.465	0	51.284	81	942499968	1311200000	sp|P30533|AMRP_HUMAN Alpha-2-macroglobulin receptor-associated protein OS=Homo sapiens OX=9606 GN=LRPAP1 PE=1 SV=1
Q9HCE1	Q9HCE1	Putative helicase MOV-10	MOV10	1701700000	38	38	38	47.9	47.9	47.9	113.67	0	88.87	145	981420032	1416199936	sp|Q9HCE1|MOV10_HUMAN Helicase MOV-10 OS=Homo sapiens OX=9606 GN=MOV10 PE=1 SV=2
P21964	P21964	Catechol O-methyltransferase	COMT	1700200000	12	12	12	62.7	62.7	62.7	30.037	0	105.46	73	1093100032	894830016	sp|P21964|COMT_HUMAN Catechol O-methyltransferase OS=Homo sapiens OX=9606 GN=COMT PE=1 SV=2
P57740	P57740	Nuclear pore complex protein Nup107	NUP107	1695500000	30	30	30	46.2	46.2	46.2	106.37	0	209.45	130	1130800000	908560000	sp|P57740|NU107_HUMAN Nuclear pore complex protein Nup107 OS=Homo sapiens OX=9606 GN=NUP107 PE=1 SV=1
Q14839;Q8TDI0;Q12873	Q14839	Chromodomain-helicase-DNA-binding protein 4	CHD4	1692700000	48	48	48	34	34	34	218	0	148.42	176	1027400000	1272700032	sp|Q14839|CHD4_HUMAN Chromodomain-helicase-DNA-binding protein 4 OS=Homo sapiens OX=9606 GN=CHD4 PE=1 SV=2
Q8N1G4	Q8N1G4	Leucine-rich repeat-containing protein 47	LRRC47	1684900000	20	20	20	56.4	56.4	56.4	63.472	0	87.894	97	1000300032	1050000000	sp|Q8N1G4|LRC47_HUMAN Leucine-rich repeat-containing protein 47 OS=Homo sapiens OX=9606 GN=LRRC47 PE=1 SV=1
O00592	O00592	Podocalyxin	PODXL	1683800000	7	7	7	19.2	19.2	19.2	58.635	0	67.715	37	1250099968	677040000	sp|O00592|PODXL_HUMAN Podocalyxin OS=Homo sapiens OX=9606 GN=PODXL PE=1 SV=2
P09496	P09496	Clathrin light chain A	CLTA	1679100000	5	5	5	16.5	16.5	16.5	27.076	0	19.345	23	1113900032	1180800000	sp|P09496|CLCA_HUMAN Clathrin light chain A OS=Homo sapiens OX=9606 GN=CLTA PE=1 SV=1
Q07065	Q07065	Cytoskeleton-associated protein 4	CKAP4	1678600000	25	25	25	48	48	48	66.022	0	202.58	111	944259968	1728600064	sp|Q07065|CKAP4_HUMAN Cytoskeleton-associated protein 4 OS=Homo sapiens OX=9606 GN=CKAP4 PE=1 SV=2
O00515	O00515	Ladinin-1	LAD1	1675000000	17	17	17	37.9	37.9	37.9	57.13	0	67.049	87	979110016	1352400000	sp|O00515|LAD1_HUMAN Ladinin-1 OS=Homo sapiens OX=9606 GN=LAD1 PE=1 SV=2
Q14847	Q14847	LIM and SH3 domain protein 1	LASP1	1672000000	7	7	7	38.3	38.3	38.3	29.717	0	69.274	40	1055100032	919289984	sp|Q14847|LASP1_HUMAN LIM and SH3 domain protein 1 OS=Homo sapiens OX=9606 GN=LASP1 PE=1 SV=2
Q9HAV4	Q9HAV4	Exportin-5	XPO5	1666700000	40	40	40	46.6	46.6	46.6	136.31	0	238.07	146	1116300032	910030016	sp|Q9HAV4|XPO5_HUMAN Exportin-5 OS=Homo sapiens OX=9606 GN=XPO5 PE=1 SV=1
Q9NYF8	Q9NYF8	Bcl-2-associated transcription factor 1	BCLAF1	1665300000	15	14	14	19.7	18.5	18.5	106.12	0	50.213	72	1016899968	1164499968	sp|Q9NYF8|BCLF1_HUMAN Bcl-2-associated transcription factor 1 OS=Homo sapiens OX=9606 GN=BCLAF1 PE=1 SV=2
P55010	P55010	Eukaryotic translation initiation factor 5	EIF5	1659700000	13	13	13	35.7	35.7	35.7	49.222	0	39.557	64	1119900032	1003699968	sp|P55010|IF5_HUMAN Eukaryotic translation initiation factor 5 OS=Homo sapiens OX=9606 GN=EIF5 PE=1 SV=2
P61916	P61916	Epididymal secretory protein E1	NPC2	1658700000	6	6	6	57	57	57	16.57	0	67.28	35	931459968	1339699968	sp|P61916|NPC2_HUMAN NPC intracellular cholesterol transporter 2 OS=Homo sapiens OX=9606 GN=NPC2 PE=1 SV=1
P05556	P05556	Integrin beta-1	ITGB1	1658200000	21	21	21	34.1	34.1	34.1	88.414	0	105.67	90	1039100032	1285900032	sp|P05556|ITB1_HUMAN Integrin beta-1 OS=Homo sapiens OX=9606 GN=ITGB1 PE=1 SV=2
P54578	P54578	Ubiquitin carboxyl-terminal hydrolase 14	USP14	1654300000	21	21	21	56.9	56.9	56.9	56.068	0	112.66	94	1218499968	945900032	sp|P54578|UBP14_HUMAN Ubiquitin carboxyl-terminal hydrolase 14 OS=Homo sapiens OX=9606 GN=USP14 PE=1 SV=3
Q96T51;Q7L099;Q8WXA3	Q96T51	RUN and FYVE domain-containing protein 1	RUFY1	1649400000	24	24	24	41.1	41.1	41.1	79.817	0	106.07	119	920350016	1169600000	sp|Q96T51|RUFY1_HUMAN RUN and FYVE domain-containing protein 1 OS=Homo sapiens OX=9606 GN=RUFY1 PE=1 SV=2
O76094	O76094	Signal recognition particle subunit SRP72	SRP72	1645700000	20	20	20	45.8	45.8	45.8	74.605	0	137.65	108	1077600000	1145699968	sp|O76094|SRP72_HUMAN Signal recognition particle subunit SRP72 OS=Homo sapiens OX=9606 GN=SRP72 PE=1 SV=3
P47755	P47755	F-actin-capping protein subunit alpha-2	CAPZA2	1644900000	13	13	11	71.3	71.3	61.9	32.949	0	79.635	75	967870016	1112899968	sp|P47755|CAZA2_HUMAN F-actin-capping protein subunit alpha-2 OS=Homo sapiens OX=9606 GN=CAPZA2 PE=1 SV=3
P12081	P12081	Histidine--tRNA ligase, cytoplasmic	HARS	1638000000	25	25	18	63.3	63.3	49.5	57.41	0	89.377	91	1066099968	1174200064	sp|P12081|HARS1_HUMAN Histidine--tRNA ligase, cytoplasmic OS=Homo sapiens OX=9606 GN=HARS1 PE=1 SV=2
Q6DD88	Q6DD88	Atlastin-3	ATL3	1636400000	23	23	23	52.3	52.3	52.3	60.541	0	130.08	95	914329984	1370899968	sp|Q6DD88|ATLA3_HUMAN Atlastin-3 OS=Homo sapiens OX=9606 GN=ATL3 PE=1 SV=1
Q99439	Q99439	Calponin-2	CNN2	1636000000	10	9	9	57.3	53.7	53.7	33.697	0	64.628	63	1252400000	713409984	sp|Q99439|CNN2_HUMAN Calponin-2 OS=Homo sapiens OX=9606 GN=CNN2 PE=1 SV=4
O75223	O75223	Gamma-glutamylcyclotransferase	GGCT	1635400000	8	8	8	64.4	64.4	64.4	21.007	0	116.36	49	864470016	1136700032	sp|O75223|GGCT_HUMAN Gamma-glutamylcyclotransferase OS=Homo sapiens OX=9606 GN=GGCT PE=1 SV=1
P20962	P20962	Parathymosin	PTMS	1632400000	1	1	1	10.8	10.8	10.8	11.53	0.00051613	2.9731	25	0	861430016	sp|P20962|PTMS_HUMAN Parathymosin OS=Homo sapiens OX=9606 GN=PTMS PE=1 SV=2
Q8IYT4	Q8IYT4	Katanin p60 ATPase-containing subunit A-like 2	KATNAL2	1632400000	1	1	1	2.2	2.2	2.2	61.252	0.0012425	2.4435	11	0	1158499968	sp|Q8IYT4|KATL2_HUMAN Katanin p60 ATPase-containing subunit A-like 2 OS=Homo sapiens OX=9606 GN=KATNAL2 PE=1 SV=3
Q7LBC6	Q7LBC6	Lysine-specific demethylase 3B	KDM3B	1627500000	36	36	35	36.9	36.9	36.2	191.58	0	121.44	126	1060000000	1433500032	sp|Q7LBC6|KDM3B_HUMAN Lysine-specific demethylase 3B OS=Homo sapiens OX=9606 GN=KDM3B PE=1 SV=2
P55327	P55327	Tumor protein D52	TPD52	1626600000	8	8	8	51.3	51.3	51.3	24.327	0	135.08	57	1006200000	1113799936	sp|P55327|TPD52_HUMAN Tumor protein D52 OS=Homo sapiens OX=9606 GN=TPD52 PE=1 SV=2
Rep 2736	Rep 2736	DNA replication licensing factor MCM2	MCM2	1621900000	28	28	28	41.3	41.3	41.3	101.89	0	112.56	109	1248300032	736700032	sp|Rep 2736|MCM2_HUMAN DNA replication licensing factor MCM2 OS=Homo sapiens OX=9606 GN=MCM2 PE=1 SV=4
Q8WUM0	Q8WUM0	Nuclear pore complex protein Nup133	NUP133	1621600000	40	40	40	52.9	52.9	52.9	128.98	0	192.28	158	1092600064	1027500032	sp|Q8WUM0|NU133_HUMAN Nuclear pore complex protein Nup133 OS=Homo sapiens OX=9606 GN=NUP133 PE=1 SV=2
P50895	P50895	Basal cell adhesion molecule	BCAM	1621100000	17	17	17	39.8	39.8	39.8	67.404	0	91.576	78	982169984	1350599936	sp|P50895|BCAM_HUMAN Basal cell adhesion molecule OS=Homo sapiens OX=9606 GN=BCAM PE=1 SV=2
P42677	P42677	40S ribosomal protein S27	RPS27	1619400000	4	1	1	39.3	13.1	13.1	9.461	0	17.76	21	1151299968	979180032	sp|P42677|RS27_HUMAN 40S ribosomal protein S27 OS=Homo sapiens OX=9606 GN=RPS27 PE=1 SV=3
Q15369	Q15369	Transcription elongation factor B polypeptide 1	TCEB1	1613900000	6	6	6	66.1	66.1	66.1	12.473	0	55.839	41	1113299968	1149100032	sp|Q15369|ELOC_HUMAN Elongin-C OS=Homo sapiens OX=9606 GN=ELOC PE=1 SV=1
Q96DI7	Q96DI7	U5 small nuclear ribonucleoprotein 40 kDa protein	SNRNP40	1613700000	14	14	14	71.7	71.7	71.7	39.31	0	156.11	74	1096600064	887190016	sp|Q96DI7|SNR40_HUMAN U5 small nuclear ribonucleoprotein 40 kDa protein OS=Homo sapiens OX=9606 GN=SNRNP40 PE=1 SV=1
Q99536	Q99536	Synaptic vesicle membrane protein VAT-1 homolog	VAT1	1613300000	16	16	16	59.5	59.5	59.5	41.92	0	146.94	87	1024600000	1058800000	sp|Q99536|VAT1_HUMAN Synaptic vesicle membrane protein VAT-1 homolog OS=Homo sapiens OX=9606 GN=VAT1 PE=1 SV=2
Rep 2721	Rep 2721	Proteasome subunit beta type-2	PSMB2	1610200000	9	9	9	53.2	53.2	53.2	22.836	0	41.106	51	1286800000	722440000	sp|Rep 2721|PSB2_HUMAN Proteasome subunit beta type-2 OS=Homo sapiens OX=9606 GN=PSMB2 PE=1 SV=1
Q9GZL7	Q9GZL7	Ribosome biogenesis protein WDR12	WDR12	1606700000	14	14	14	48.7	48.7	48.7	47.707	0	93.547	81	1035100032	988809984	sp|Q9GZL7|WDR12_HUMAN Ribosome biogenesis protein WDR12 OS=Homo sapiens OX=9606 GN=WDR12 PE=1 SV=2
Q8WXF1	Q8WXF1	Paraspeckle component 1	PSPC1	1601200000	15	15	15	37.1	37.1	37.1	58.743	0	54.546	66	987910016	1220600064	sp|Q8WXF1|PSPC1_HUMAN Paraspeckle component 1 OS=Homo sapiens OX=9606 GN=PSPC1 PE=1 SV=1
Rep 2755	Rep 2755	Transmembrane emp24 domain-containing protein 10	TMED10	1600300000	7	7	7	35.6	35.6	35.6	24.976	0	61.344	60	848510016	1465500032	sp|Rep 2755|TMEDA_HUMAN Transmembrane emp24 domain-containing protein 10 OS=Homo sapiens OX=9606 GN=TMED10 PE=1 SV=2
Q9HDC9	Q9HDC9	Adipocyte plasma membrane-associated protein	APMAP	1600100000	14	14	14	44.7	44.7	44.7	46.48	0	55.004	68	964529984	1274400000	sp|Q9HDC9|APMAP_HUMAN Adipocyte plasma membrane-associated protein OS=Homo sapiens OX=9606 GN=APMAP PE=1 SV=2
Q58FF8	Q58FF8	Putative heat shock protein HSP 90-beta 2	HSP90AB2P	1598800000	11	1	1	21	3.9	3.9	44.348	0	80.728	36	1281100032	454150016	sp|Q58FF8|H90B2_HUMAN Putative heat shock protein HSP 90-beta 2 OS=Homo sapiens OX=9606 GN=HSP90AB2P PE=1 SV=2
Q9H307	Q9H307	Pinin	PNN	1594400000	20	20	20	32.2	32.2	32.2	81.627	0	112.86	90	962680000	1023200000	sp|Q9H307|PININ_HUMAN Pinin OS=Homo sapiens OX=9606 GN=PNN PE=1 SV=5
Q14894	Q14894	Ketimine reductase mu-crystallin	CRYM	1592900000	12	12	12	63.1	63.1	63.1	33.775	0	85.872	73	855430016	1369400064	sp|Q14894|CRYM_HUMAN Ketimine reductase mu-crystallin OS=Homo sapiens OX=9606 GN=CRYM PE=1 SV=1
Q99959	Q99959	Plakophilin-2	PKP2	1592600000	27	27	27	42	42	42	97.414	0	114.76	98	992830016	1115500032	sp|Q99959|PKP2_HUMAN Plakophilin-2 OS=Homo sapiens OX=9606 GN=PKP2 PE=1 SV=2
O43768	O43768	Alpha-endosulfine	ENSA	1590000000	10	10	9	66.1	66.1	57	13.389	0	316.4	52	1302000000	876080000	sp|O43768|ENSA_HUMAN Alpha-endosulfine OS=Homo sapiens OX=9606 GN=ENSA PE=1 SV=1
Q7L2H7	Q7L2H7	Eukaryotic translation initiation factor 3 subunit M	EIF3M	1589100000	16	16	16	55.1	55.1	55.1	42.502	0	158.9	100	1143299968	844590016	sp|Q7L2H7|EIF3M_HUMAN Eukaryotic translation initiation factor 3 subunit M OS=Homo sapiens OX=9606 GN=EIF3M PE=1 SV=1
O14745	O14745	Na(+)/H(+) exchange regulatory cofactor NHE-RF1	SLC9A3R1	1588200000	13	13	13	52	52	52	38.868	0	70.387	53	1069500032	929280000	sp|O14745|NHRF1_HUMAN Na(+)/H(+) exchange regulatory cofactor NHE-RF1 OS=Homo sapiens OX=9606 GN=SLC9A3R1 PE=1 SV=4
P33993	P33993	DNA replication licensing factor MCM7	MCM7	1581800000	29	29	29	51.6	51.6	51.6	81.307	0	109.58	112	1146099968	803459968	sp|P33993|MCM7_HUMAN DNA replication licensing factor MCM7 OS=Homo sapiens OX=9606 GN=MCM7 PE=1 SV=4
Q13428	Q13428	Treacle protein	TCOF1	1578100000	27	27	27	23.3	23.3	23.3	152.1	0	109.15	105	905950016	1193500032	sp|Q13428|TCOF_HUMAN Treacle protein OS=Homo sapiens OX=9606 GN=TCOF1 PE=1 SV=3
P05091;P47895	P05091	Aldehyde dehydrogenase, mitochondrial	ALDH2	1575300000	20	20	19	54.4	54.4	52.6	56.381	0	165.89	106	984520000	1226899968	sp|P05091|ALDH2_HUMAN Aldehyde dehydrogenase, mitochondrial OS=Homo sapiens OX=9606 GN=ALDH2 PE=1 SV=2
P28838	P28838	Cytosol aminopeptidase	LAP3	1573800000	23	23	23	56.5	56.5	56.5	56.166	0	199.14	105	1100499968	913640000	sp|P28838|AMPL_HUMAN Cytosol aminopeptidase OS=Homo sapiens OX=9606 GN=LAP3 PE=1 SV=3
P36776	P36776	Lon protease homolog, mitochondrial	LONP1	1572000000	31	31	31	46.1	46.1	46.1	106.49	0	232.37	138	985880000	1119100032	sp|P36776|LONM_HUMAN Lon protease homolog, mitochondrial OS=Homo sapiens OX=9606 GN=LONP1 PE=1 SV=2
P09622	P09622	Dihydrolipoyl dehydrogenase, mitochondrial	DLD	1569100000	12	12	12	34	34	34	54.177	0	162.79	76	1253699968	848520000	sp|P09622|DLDH_HUMAN Dihydrolipoyl dehydrogenase, mitochondrial OS=Homo sapiens OX=9606 GN=DLD PE=1 SV=2
Q04837	Q04837	Single-stranded DNA-binding protein, mitochondrial	SSBP1	1564200000	6	6	6	44.6	44.6	44.6	17.259	0	105.37	44	1208400000	972419968	sp|Q04837|SSBP_HUMAN Single-stranded DNA-binding protein, mitochondrial OS=Homo sapiens OX=9606 GN=SSBP1 PE=1 SV=1
Q6NXG1	Q6NXG1	Epithelial splicing regulatory protein 1	ESRP1	1562600000	18	18	17	44.8	44.8	43	75.585	0	191.07	91	975059968	1101400064	sp|Q6NXG1|ESRP1_HUMAN Epithelial splicing regulatory protein 1 OS=Homo sapiens OX=9606 GN=ESRP1 PE=1 SV=2
P42285	P42285	Superkiller viralicidic activity 2-like 2	SKIV2L2	1560300000	26	26	26	33.5	33.5	33.5	117.8	0	164.37	117	978510016	1036899968	sp|P42285|MTREX_HUMAN Exosome RNA helicase MTR4 OS=Homo sapiens OX=9606 GN=MTREX PE=1 SV=3
O14974	O14974	Protein phosphatase 1 regulatory subunit 12A	PPP1R12A	1555300000	24	24	24	25.3	25.3	25.3	115.28	0	163.25	92	1048800000	945929984	sp|O14974|MYPT1_HUMAN Protein phosphatase 1 regulatory subunit 12A OS=Homo sapiens OX=9606 GN=PPP1R12A PE=1 SV=1
P63151;Q66LE6;Q00005;Q9Y2T4	P63151	Serine/threonine-protein phosphatase 2A 55 kDa regulatory subunit B alpha isoform	PPP2R2A	1544600000	17	17	17	59.1	59.1	59.1	51.691	0	94.929	81	1034099968	943080000	sp|P63151|2ABA_HUMAN Serine/threonine-protein phosphatase 2A 55 kDa regulatory subunit B alpha isoform OS=Homo sapiens OX=9606 GN=PPP2R2A PE=1 SV=1
Q9ULZ3	Q9ULZ3	Apoptosis-associated speck-like protein containing a CARD	PYCARD	1539800000	12	12	12	72.8	72.8	72.8	21.627	0	139.07	62	1108400000	686940032	sp|Q9ULZ3|ASC_HUMAN Apoptosis-associated speck-like protein containing a CARD OS=Homo sapiens OX=9606 GN=PYCARD PE=1 SV=2
P46109	P46109	Crk-like protein	CRKL	1538500000	11	11	11	53.1	53.1	53.1	33.777	0	75.225	60	1064200000	860499968	sp|P46109|CRKL_HUMAN Crk-like protein OS=Homo sapiens OX=9606 GN=CRKL PE=1 SV=1
P55735	P55735	Protein SEC13 homolog	SEC13	1537200000	11	11	11	54.7	54.7	54.7	35.54	0	104.75	74	949040000	1007699968	sp|P55735|SEC13_HUMAN Protein SEC13 homolog OS=Homo sapiens OX=9606 GN=SEC13 PE=1 SV=3
Q7L1Q6	Q7L1Q6	Basic leucine zipper and W2 domain-containing protein 1	BZW1	1531100000	15	14	14	47.5	45.8	45.8	48.043	0	111.41	62	1021699968	1002400000	sp|Q7L1Q6|BZW1_HUMAN Basic leucine zipper and W2 domain-containing protein 1 OS=Homo sapiens OX=9606 GN=BZW1 PE=1 SV=1
P42126	P42126	Enoyl-CoA delta isomerase 1, mitochondrial	ECI1	1529600000	9	9	9	45.4	45.4	45.4	32.816	0	47.419	52	1108700032	897200000	sp|P42126|ECI1_HUMAN Enoyl-CoA delta isomerase 1, mitochondrial OS=Homo sapiens OX=9606 GN=ECI1 PE=1 SV=1
P60033	P60033	CD81 antigen	CD81	1527100000	3	3	3	25	25	25	25.809	0	236.96	39	1155200000	812190016	sp|P60033|CD81_HUMAN CD81 antigen OS=Homo sapiens OX=9606 GN=CD81 PE=1 SV=1
P23921	P23921	Ribonucleoside-diphosphate reductase large subunit	RRM1	1526800000	26	26	26	55.2	55.2	55.2	90.069	0	196.59	113	938609984	926489984	sp|P23921|RIR1_HUMAN Ribonucleoside-diphosphate reductase large subunit OS=Homo sapiens OX=9606 GN=RRM1 PE=1 SV=1
O15355	O15355	Protein phosphatase 1G	PPM1G	1525400000	17	17	17	48.2	48.2	48.2	59.271	0	222.19	89	916729984	1054899968	sp|O15355|PPM1G_HUMAN Protein phosphatase 1G OS=Homo sapiens OX=9606 GN=PPM1G PE=1 SV=1
P28070	P28070	Proteasome subunit beta type-4	PSMB4	1521300000	8	8	8	48.5	48.5	48.5	29.204	0	84.487	56	921929984	1011299968	sp|P28070|PSB4_HUMAN Proteasome subunit beta type-4 OS=Homo sapiens OX=9606 GN=PSMB4 PE=1 SV=4
O94826	O94826	Mitochondrial import receptor subunit TOM70	TOMM70A	1514700000	20	20	20	47.2	47.2	47.2	67.454	0	170.27	101	1003800000	1206099968	sp|O94826|TOM70_HUMAN Mitochondrial import receptor subunit TOM70 OS=Homo sapiens OX=9606 GN=TOMM70 PE=1 SV=1
Q14683	Q14683	Structural maintenance of chromosomes protein 1A	SMC1A	1514000000	41	41	41	39.2	39.2	39.2	143.23	0	114.88	132	891089984	1387699968	sp|Q14683|SMC1A_HUMAN Structural maintenance of chromosomes protein 1A OS=Homo sapiens OX=9606 GN=SMC1A PE=1 SV=2
Q9P2R7	Q9P2R7	Succinyl-CoA ligase [ADP-forming] subunit beta, mitochondrial	SUCLA2	1511700000	16	16	16	41.3	41.3	41.3	50.317	0	53.785	64	959040000	1136899968	sp|Q9P2R7|SUCB1_HUMAN Succinate--CoA ligase [ADP-forming] subunit beta, mitochondrial OS=Homo sapiens OX=9606 GN=SUCLA2 PE=1 SV=3
P07686	P07686	Beta-hexosaminidase subunit beta;Beta-hexosaminidase subunit beta chain B;Beta-hexosaminidase subunit beta chain A	HEXB	1506500000	15	15	15	38.5	38.5	38.5	63.111	0	53.565	71	1055500032	976449984	sp|P07686|HEXB_HUMAN Beta-hexosaminidase subunit beta OS=Homo sapiens OX=9606 GN=HEXB PE=1 SV=3
Q9UBE0	Q9UBE0	SUMO-activating enzyme subunit 1;SUMO-activating enzyme subunit 1, N-terminally processed	SAE1	1506200000	14	14	14	58.4	58.4	58.4	38.449	0	121.12	78	976649984	978769984	sp|Q9UBE0|SAE1_HUMAN SUMO-activating enzyme subunit 1 OS=Homo sapiens OX=9606 GN=SAE1 PE=1 SV=1
P11279	P11279	Lysosome-associated membrane glycoprotein 1	LAMP1	1498200000	5	5	5	12.2	12.2	12.2	44.882	0	58.962	30	1100000000	966329984	sp|P11279|LAMP1_HUMAN Lysosome-associated membrane glycoprotein 1 OS=Homo sapiens OX=9606 GN=LAMP1 PE=1 SV=3
O60684;O15131	O60684	Importin subunit alpha-7	KPNA6	1492300000	20	20	14	55.4	55.4	43.3	60.029	0	233.16	92	929409984	952360000	sp|O60684|IMA7_HUMAN Importin subunit alpha-7 OS=Homo sapiens OX=9606 GN=KPNA6 PE=1 SV=1
O75608	O75608	Acyl-protein thioesterase 1	LYPLA1	1491700000	8	8	8	60.4	60.4	60.4	24.669	0	51.857	47	1033900032	928209984	sp|O75608|LYPA1_HUMAN Acyl-protein thioesterase 1 OS=Homo sapiens OX=9606 GN=LYPLA1 PE=1 SV=1
Q969Q0;P83881	Q969Q0;P83881	60S ribosomal protein L36a-like;60S ribosomal protein L36a	RPL36AL;RPL36A	1488200000	2	2	2	20.8	20.8	20.8	12.469	0	5.7868	8	0	999720000	sp|Q969Q0|RL36L_HUMAN 60S ribosomal protein L36a-like OS=Homo sapiens OX=9606 GN=RPL36AL PE=1 SV=3;sp|P83881|RL36A_HUMAN 60S ribosomal protein L36a OS=Homo sapiens OX=9606 GN=RPL36A PE=1 SV=2
Q9UMX0	Q9UMX0	Ubiquilin-1	UBQLN1	1487500000	15	15	8	47.9	47.9	34.5	62.518	0	138.96	73	985950016	952990016	sp|Q9UMX0|UBQL1_HUMAN Ubiquilin-1 OS=Homo sapiens OX=9606 GN=UBQLN1 PE=1 SV=2
Q6ZN17	Q6ZN17	Protein lin-28 homolog B	LIN28B	1482600000	8	8	8	44.8	44.8	44.8	27.083	0	62.894	54	961080000	1012300032	sp|Q6ZN17|LN28B_HUMAN Protein lin-28 homolog B OS=Homo sapiens OX=9606 GN=LIN28B PE=1 SV=1
O15042	O15042	U2 snRNP-associated SURP motif-containing protein	U2SURP	1480400000	26	26	26	32	32	32	118.29	0	150.31	104	881889984	1053800000	sp|O15042|SR140_HUMAN U2 snRNP-associated SURP motif-containing protein OS=Homo sapiens OX=9606 GN=U2SURP PE=1 SV=2
O43818	O43818	U3 small nucleolar RNA-interacting protein 2	RRP9	1480200000	13	13	13	42.1	42.1	42.1	51.84	0	123.44	83	915960000	1134000000	sp|O43818|U3IP2_HUMAN U3 small nucleolar RNA-interacting protein 2 OS=Homo sapiens OX=9606 GN=RRP9 PE=1 SV=1
Q93009	Q93009	Ubiquitin carboxyl-terminal hydrolase 7	USP7	1479900000	42	42	41	50.9	50.9	50.3	128.3	0	210.27	147	1036700032	732280000	sp|Q93009|UBP7_HUMAN Ubiquitin carboxyl-terminal hydrolase 7 OS=Homo sapiens OX=9606 GN=USP7 PE=1 SV=2
Q02818	Q02818	Nucleobindin-1	NUCB1	1471200000	21	21	21	49.7	49.7	49.7	53.879	0	64.336	87	829550016	1219200000	sp|Q02818|NUCB1_HUMAN Nucleobindin-1 OS=Homo sapiens OX=9606 GN=NUCB1 PE=1 SV=4
P63173	P63173	60S ribosomal protein L38	RPL38	1468500000	4	4	4	45.7	45.7	45.7	8.2178	0	8.3319	34	1095399936	750449984	sp|P63173|RL38_HUMAN 60S ribosomal protein L38 OS=Homo sapiens OX=9606 GN=RPL38 PE=1 SV=2
P39748	P39748	Flap endonuclease 1	FEN1	1466100000	11	11	11	44.5	44.5	44.5	42.592	0	83.544	62	898809984	1081200000	sp|P39748|FEN1_HUMAN Flap endonuclease 1 OS=Homo sapiens OX=9606 GN=FEN1 PE=1 SV=1
Q02809	Q02809	Procollagen-lysine,2-oxoglutarate 5-dioxygenase 1	PLOD1	1466000000	22	22	22	40	40	40	83.549	0	105.19	104	847849984	1032099968	sp|Q02809|PLOD1_HUMAN Procollagen-lysine,2-oxoglutarate 5-dioxygenase 1 OS=Homo sapiens OX=9606 GN=PLOD1 PE=1 SV=2
Q14978	Q14978	Nucleolar and coiled-body phosphoprotein 1	NOLC1	1460200000	9	9	9	14.6	14.6	14.6	73.602	0	28.733	44	1067500032	778400000	sp|Q14978|NOLC1_HUMAN Nucleolar and coiled-body phosphoprotein 1 OS=Homo sapiens OX=9606 GN=NOLC1 PE=1 SV=2
O95232	O95232	Luc7-like protein 3	LUC7L3	1458200000	8	8	8	24.8	24.8	24.8	51.466	0	177.84	49	924940032	1028400000	sp|O95232|LC7L3_HUMAN Luc7-like protein 3 OS=Homo sapiens OX=9606 GN=LUC7L3 PE=1 SV=2
Q9Y224	Q9Y224	UPF0568 protein C14orf166	C14orf166	1456100000	11	11	11	55.7	55.7	55.7	28.068	0	64.797	71	1116700032	645840000	sp|Q9Y224|RTRAF_HUMAN RNA transcription, translation and transport factor protein OS=Homo sapiens OX=9606 GN=RTRAF PE=1 SV=1
Q9H583	Q9H583	HEAT repeat-containing protein 1;HEAT repeat-containing protein 1, N-terminally processed	HEATR1	1452200000	56	56	56	32.8	32.8	32.8	242.37	0	193.08	165	1036300032	774270016	sp|Q9H583|HEAT1_HUMAN HEAT repeat-containing protein 1 OS=Homo sapiens OX=9606 GN=HEATR1 PE=1 SV=3
P19623	P19623	Spermidine synthase	SRM	1451000000	14	14	14	76.8	76.8	76.8	33.824	0	64.495	65	1035800000	718529984	sp|P19623|SPEE_HUMAN Spermidine synthase OS=Homo sapiens OX=9606 GN=SRM PE=1 SV=1
P28072	P28072	Proteasome subunit beta type-6	PSMB6	1447900000	6	6	6	31.4	31.4	31.4	25.357	0	16.077	28	897059968	1007900032	sp|P28072|PSB6_HUMAN Proteasome subunit beta type-6 OS=Homo sapiens OX=9606 GN=PSMB6 PE=1 SV=4
P00491	P00491	Purine nucleoside phosphorylase	PNP	1447600000	14	14	14	70.9	70.9	70.9	32.118	0	96.152	88	744550016	1097100032	sp|P00491|PNPH_HUMAN Purine nucleoside phosphorylase OS=Homo sapiens OX=9606 GN=PNP PE=1 SV=2
Q5JTH9	Q5JTH9	RRP12-like protein	RRP12	1447400000	36	36	36	34.9	34.9	34.9	143.7	0	112.47	127	824790016	1276899968	sp|Q5JTH9|RRP12_HUMAN RRP12-like protein OS=Homo sapiens OX=9606 GN=RRP12 PE=1 SV=2
Q9P2M7	Q9P2M7	Cingulin	CGN	1444600000	36	36	36	37.2	37.2	37.2	136.38	0	117.5	137	989660032	798830016	sp|Q9P2M7|CING_HUMAN Cingulin OS=Homo sapiens OX=9606 GN=CGN PE=1 SV=2
O00560	O00560	Syntenin-1	SDCBP	1443700000	11	11	11	63.1	63.1	63.1	32.444	0	128.32	77	817689984	1031699968	sp|O00560|SDCB1_HUMAN Syntenin-1 OS=Homo sapiens OX=9606 GN=SDCBP PE=1 SV=1
P30049	P30049	ATP synthase subunit delta, mitochondrial	ATP5D	1443300000	4	4	4	37.5	37.5	37.5	17.49	0	68.843	22	743000000	1192700032	sp|P30049|ATPD_HUMAN ATP synthase subunit delta, mitochondrial OS=Homo sapiens OX=9606 GN=ATP5F1D PE=1 SV=2
Q13409	Q13409	Cytoplasmic dynein 1 intermediate chain 2	DYNC1I2	1439400000	15	15	15	45.6	45.6	45.6	71.456	0	111.09	60	812569984	1045200000	sp|Q13409|DC1I2_HUMAN Cytoplasmic dynein 1 intermediate chain 2 OS=Homo sapiens OX=9606 GN=DYNC1I2 PE=1 SV=3
P60891	P60891	Ribose-phosphate pyrophosphokinase 1	PRPS1	1438000000	13	13	5	54.7	54.7	20.4	34.834	0	77.743	71	937950016	834840000	sp|P60891|PRPS1_HUMAN Ribose-phosphate pyrophosphokinase 1 OS=Homo sapiens OX=9606 GN=PRPS1 PE=1 SV=2
O43765	O43765	Small glutamine-rich tetratricopeptide repeat-containing protein alpha	SGTA	1435900000	8	8	8	30.7	30.7	30.7	34.063	0	33.359	45	962499968	922769984	sp|O43765|SGTA_HUMAN Small glutamine-rich tetratricopeptide repeat-containing protein alpha OS=Homo sapiens OX=9606 GN=SGTA PE=1 SV=1
O14579	O14579	Coatomer subunit epsilon	COPE	1435700000	13	13	13	74.4	74.4	74.4	34.482	0	190.91	96	937769984	943660032	sp|O14579|COPE_HUMAN Coatomer subunit epsilon OS=Homo sapiens OX=9606 GN=COPE PE=1 SV=3
P18085	P18085	ADP-ribosylation factor 4	ARF4	1435400000	11	7	7	80	51.1	51.1	20.511	0	30.485	39	940739968	1012700032	sp|P18085|ARF4_HUMAN ADP-ribosylation factor 4 OS=Homo sapiens OX=9606 GN=ARF4 PE=1 SV=3
Q13561	Q13561	Dynactin subunit 2	DCTN2	1435000000	18	18	18	54.1	54.1	54.1	44.23	0	105.46	83	899289984	940440000	sp|Q13561|DCTN2_HUMAN Dynactin subunit 2 OS=Homo sapiens OX=9606 GN=DCTN2 PE=1 SV=4
Q9Y2Z0	Q9Y2Z0	Suppressor of G2 allele of SKP1 homolog	SUGT1	1433100000	16	16	16	59.2	59.2	59.2	41.024	0	95.977	90	913699968	982209984	sp|Q9Y2Z0|SGT1_HUMAN Protein SGT1 homolog OS=Homo sapiens OX=9606 GN=SUGT1 PE=1 SV=3
P53985	P53985	Monocarboxylate transporter 1	SLC16A1	1427300000	6	6	6	15.2	15.2	15.2	53.944	0	58.776	42	877480000	938230016	sp|P53985|MOT1_HUMAN Monocarboxylate transporter 1 OS=Homo sapiens OX=9606 GN=SLC16A1 PE=1 SV=3
Q9H2U2	Q9H2U2	Inorganic pyrophosphatase 2, mitochondrial	PPA2	1426200000	14	14	14	55.4	55.4	55.4	37.92	0	57.116	65	913049984	948150016	sp|Q9H2U2|IPYR2_HUMAN Inorganic pyrophosphatase 2, mitochondrial OS=Homo sapiens OX=9606 GN=PPA2 PE=1 SV=2
Q9NVP1	Q9NVP1	ATP-dependent RNA helicase DDX18	DDX18	1424300000	18	18	18	39.3	39.3	39.3	75.406	0	103.56	69	915150016	809779968	sp|Q9NVP1|DDX18_HUMAN ATP-dependent RNA helicase DDX18 OS=Homo sapiens OX=9606 GN=DDX18 PE=1 SV=2
Q15125	Q15125	3-beta-hydroxysteroid-Delta(8),Delta(7)-isomerase	EBP	1424000000	3	3	3	16.5	16.5	16.5	26.352	0	23.644	15	0	2162899968	sp|Q15125|EBP_HUMAN 3-beta-hydroxysteroid-Delta(8),Delta(7)-isomerase OS=Homo sapiens OX=9606 GN=EBP PE=1 SV=3
P43034	P43034	Platelet-activating factor acetylhydrolase IB subunit alpha	PAFAH1B1	1423400000	15	15	15	43.4	43.4	43.4	46.637	0	70.613	68	969230016	903260032	sp|P43034|LIS1_HUMAN Platelet-activating factor acetylhydrolase IB subunit alpha OS=Homo sapiens OX=9606 GN=PAFAH1B1 PE=1 SV=2
Q6P2E9	Q6P2E9	Enhancer of mRNA-decapping protein 4	EDC4	1422300000	36	36	36	43.7	43.7	43.7	151.66	0	236	107	1014899968	675510016	sp|Q6P2E9|EDC4_HUMAN Enhancer of mRNA-decapping protein 4 OS=Homo sapiens OX=9606 GN=EDC4 PE=1 SV=1
P52815	P52815	39S ribosomal protein L12, mitochondrial	MRPL12	1420300000	5	5	5	35.4	35.4	35.4	21.348	0	23.099	32	864179968	1062099968	sp|P52815|RM12_HUMAN 39S ribosomal protein L12, mitochondrial OS=Homo sapiens OX=9606 GN=MRPL12 PE=1 SV=2
Q15631	Q15631	Translin	TSN	1420000000	10	10	10	42.5	42.5	42.5	26.183	0	34.921	41	931200000	788220032	sp|Q15631|TSN_HUMAN Translin OS=Homo sapiens OX=9606 GN=TSN PE=1 SV=1
Q9UBQ7	Q9UBQ7	Glyoxylate reductase/hydroxypyruvate reductase	GRHPR	1419500000	12	12	12	55.2	55.2	55.2	35.668	0	116.89	59	768030016	1279699968	sp|Q9UBQ7|GRHPR_HUMAN Glyoxylate reductase/hydroxypyruvate reductase OS=Homo sapiens OX=9606 GN=GRHPR PE=1 SV=1
P61086	P61086	Ubiquitin-conjugating enzyme E2 K	UBE2K	1416200000	12	12	12	72.5	72.5	72.5	22.406	0	58.898	61	1066800000	763129984	sp|P61086|UBE2K_HUMAN Ubiquitin-conjugating enzyme E2 K OS=Homo sapiens OX=9606 GN=UBE2K PE=1 SV=3
Q14008	Q14008	Cytoskeleton-associated protein 5	CKAP5	1407700000	51	51	51	34.6	34.6	34.6	225.49	0	160.57	173	823219968	1243500032	sp|Q14008|CKAP5_HUMAN Cytoskeleton-associated protein 5 OS=Homo sapiens OX=9606 GN=CKAP5 PE=1 SV=3
Q14011	Q14011	Cold-inducible RNA-binding protein	CIRBP	1407500000	4	4	4	33.1	33.1	33.1	18.648	0	50.843	30	815190016	979299968	sp|Q14011|CIRBP_HUMAN Cold-inducible RNA-binding protein OS=Homo sapiens OX=9606 GN=CIRBP PE=1 SV=1
O14617	O14617	AP-3 complex subunit delta-1	AP3D1	1406400000	32	32	32	37.6	37.6	37.6	130.16	0	102.19	129	941440000	877809984	sp|O14617|AP3D1_HUMAN AP-3 complex subunit delta-1 OS=Homo sapiens OX=9606 GN=AP3D1 PE=1 SV=1
Q6FI81	Q6FI81	Anamorsin	CIAPIN1	1405400000	12	12	12	49.4	49.4	49.4	33.582	0	75.105	58	889310016	888960000	sp|Q6FI81|CPIN1_HUMAN Anamorsin OS=Homo sapiens OX=9606 GN=CIAPIN1 PE=1 SV=2
P41567	P41567	Eukaryotic translation initiation factor 1	EIF1	1404700000	8	8	3	76.1	76.1	40.7	12.732	0	194.65	39	1119000064	512480000	sp|P41567|EIF1_HUMAN Eukaryotic translation initiation factor 1 OS=Homo sapiens OX=9606 GN=EIF1 PE=1 SV=1
O00629	O00629	Importin subunit alpha-3	KPNA4	1402100000	15	15	10	46.6	46.6	36.1	57.886	0	91.29	76	999110016	716870016	sp|O00629|IMA3_HUMAN Importin subunit alpha-3 OS=Homo sapiens OX=9606 GN=KPNA4 PE=1 SV=1
Rep 2720	Rep 2720	Proteasome subunit beta type-3	PSMB3	1392700000	8	8	8	48.8	48.8	48.8	22.949	0	90.809	60	886350016	779809984	sp|Rep 2720|PSB3_HUMAN Proteasome subunit beta type-3 OS=Homo sapiens OX=9606 GN=PSMB3 PE=1 SV=2
O75718	O75718	Cartilage-associated protein	CRTAP	1389900000	10	10	10	25.9	25.9	25.9	46.561	0	26.393	31	912630016	870819968	sp|O75718|CRTAP_HUMAN Cartilage-associated protein OS=Homo sapiens OX=9606 GN=CRTAP PE=1 SV=1
Q9NYU2;Q9NYU1	Q9NYU2	UDP-glucose:glycoprotein glucosyltransferase 1	UGGT1	1388700000	38	38	38	34.1	34.1	34.1	177.19	0	172.22	129	771840000	1070099968	sp|Q9NYU2|UGGG1_HUMAN UDP-glucose:glycoprotein glucosyltransferase 1 OS=Homo sapiens OX=9606 GN=UGGT1 PE=1 SV=3
O00148	O00148	ATP-dependent RNA helicase DDX39A	DDX39A	1388500000	20	9	9	61.4	32.8	32.8	49.129	0	89.642	69	897830016	749270016	sp|O00148|DX39A_HUMAN ATP-dependent RNA helicase DDX39A OS=Homo sapiens OX=9606 GN=DDX39A PE=1 SV=2
P61221	P61221	ATP-binding cassette sub-family E member 1	ABCE1	1387200000	21	21	21	45.4	45.4	45.4	67.314	0	177.76	88	956300032	869900032	sp|P61221|ABCE1_HUMAN ATP-binding cassette sub-family E member 1 OS=Homo sapiens OX=9606 GN=ABCE1 PE=1 SV=1
P51572	P51572	B-cell receptor-associated protein 31	BCAP31	1383900000	9	9	9	38.6	38.6	38.6	27.991	0	37.707	48	975769984	1175000064	sp|P51572|BAP31_HUMAN B-cell receptor-associated protein 31 OS=Homo sapiens OX=9606 GN=BCAP31 PE=1 SV=3
Q99829	Q99829	Copine-1	CPNE1	1381400000	12	12	12	28.3	28.3	28.3	59.058	0	101.67	59	797830016	1056400000	sp|Q99829|CPNE1_HUMAN Copine-1 OS=Homo sapiens OX=9606 GN=CPNE1 PE=1 SV=1
Q9Y6E2	Q9Y6E2	Basic leucine zipper and W2 domain-containing protein 2	BZW2	1381300000	18	18	17	43.2	43.2	41.5	48.162	0	121.46	104	934110016	791720000	sp|Q9Y6E2|BZW2_HUMAN Basic leucine zipper and W2 domain-containing protein 2 OS=Homo sapiens OX=9606 GN=BZW2 PE=1 SV=1
P09661	P09661	U2 small nuclear ribonucleoprotein A	SNRPA1	1379200000	12	12	12	43.5	43.5	43.5	28.415	0	65.13	53	804480000	1065800000	sp|P09661|RU2A_HUMAN U2 small nuclear ribonucleoprotein A OS=Homo sapiens OX=9606 GN=SNRPA1 PE=1 SV=2
O15143	O15143	Actin-related protein 2/3 complex subunit 1B	ARPC1B	1378400000	12	11	11	47	40.9	40.9	40.949	0	50.17	65	1036600000	865510016	sp|O15143|ARC1B_HUMAN Actin-related protein 2/3 complex subunit 1B OS=Homo sapiens OX=9606 GN=ARPC1B PE=1 SV=3
O75475	O75475	PC4 and SFRS1-interacting protein	PSIP1	1378200000	11	11	11	27.2	27.2	27.2	60.103	0	68.713	58	770350016	1246499968	sp|O75475|PSIP1_HUMAN PC4 and SFRS1-interacting protein OS=Homo sapiens OX=9606 GN=PSIP1 PE=1 SV=1
P20339	P20339	Ras-related protein Rab-5A	RAB5A	1378200000	10	10	7	67	67	52.1	23.658	0	55.078	49	875129984	1005100032	sp|P20339|RAB5A_HUMAN Ras-related protein Rab-5A OS=Homo sapiens OX=9606 GN=RAB5A PE=1 SV=2
Q9C0C9	Q9C0C9	E2/E3 hybrid ubiquitin-protein ligase UBE2O	UBE2O	1376900000	33	33	33	37.5	37.5	37.5	141.29	0	119.8	114	958350016	729760000	sp|Q9C0C9|UBE2O_HUMAN (E3-independent) E2 ubiquitin-conjugating enzyme OS=Homo sapiens OX=9606 GN=UBE2O PE=1 SV=3
Q86V21	Q86V21	Acetoacetyl-CoA synthetase	AACS	1376100000	22	22	22	43.3	43.3	43.3	75.143	0	77.072	78	733449984	964910016	sp|Q86V21|AACS_HUMAN Acetoacetyl-CoA synthetase OS=Homo sapiens OX=9606 GN=AACS PE=1 SV=1
Q9UN86	Q9UN86	Ras GTPase-activating protein-binding protein 2	G3BP2	1373600000	12	10	10	32.4	29.9	29.9	54.12	0	42.677	55	1070600000	612190016	sp|Q9UN86|G3BP2_HUMAN Ras GTPase-activating protein-binding protein 2 OS=Homo sapiens OX=9606 GN=G3BP2 PE=1 SV=2
P62841	P62841	40S ribosomal protein S15	RPS15	1370600000	6	6	6	64.1	64.1	64.1	17.04	0	63.15	36	987680000	679310016	sp|P62841|RS15_HUMAN 40S ribosomal protein S15 OS=Homo sapiens OX=9606 GN=RPS15 PE=1 SV=2
Q9NQ88	Q9NQ88	Fructose-2,6-bisphosphatase TIGAR	TIGAR	1365400000	11	11	11	61.9	61.9	61.9	30.062	0	72.765	63	834969984	902940032	sp|Q9NQ88|TIGAR_HUMAN Fructose-2,6-bisphosphatase TIGAR OS=Homo sapiens OX=9606 GN=TIGAR PE=1 SV=1
Q9NQC3	Q9NQC3	Reticulon-4	RTN4	1365400000	9	9	9	14.1	14.1	14.1	129.93	0	54.724	60	772750016	1101600000	sp|Q9NQC3|RTN4_HUMAN Reticulon-4 OS=Homo sapiens OX=9606 GN=RTN4 PE=1 SV=2
P62633	P62633	Cellular nucleic acid-binding protein	CNBP	1363600000	4	4	4	31.6	31.6	31.6	19.463	0	25.204	46	1134400000	426500000	sp|P62633|CNBP_HUMAN Cellular nucleic acid-binding protein OS=Homo sapiens OX=9606 GN=CNBP PE=1 SV=1
O14776;Q5VWI1	O14776	Transcription elongation regulator 1	TCERG1	1363200000	31	31	31	28.2	28.2	28.2	123.9	0	71.971	108	913969984	1123800064	sp|O14776|TCRG1_HUMAN Transcription elongation regulator 1 OS=Homo sapiens OX=9606 GN=TCERG1 PE=1 SV=2
O75494;Q8WXF0	O75494	Serine/arginine-rich splicing factor 10	SRSF10	1361200000	9	9	9	28.6	28.6	28.6	31.3	0	50.31	52	872920000	704819968	sp|O75494|SRS10_HUMAN Serine/arginine-rich splicing factor 10 OS=Homo sapiens OX=9606 GN=SRSF10 PE=1 SV=1
P83916	P83916	Chromobox protein homolog 1	CBX1	1360800000	6	5	5	53.5	44.9	44.9	21.418	0	82.278	27	831369984	1050700032	sp|P83916|CBX1_HUMAN Chromobox protein homolog 1 OS=Homo sapiens OX=9606 GN=CBX1 PE=1 SV=1
O00267	O00267	Transcription elongation factor SPT5	SUPT5H	1359400000	31	31	31	42.7	42.7	42.7	121	0	295.21	137	898110016	770350016	sp|O00267|SPT5H_HUMAN Transcription elongation factor SPT5 OS=Homo sapiens OX=9606 GN=SUPT5H PE=1 SV=1
P59998	P59998	Actin-related protein 2/3 complex subunit 4	ARPC4	1358000000	7	7	7	49.4	49.4	49.4	19.667	0	28.81	38	836809984	1000600000	sp|P59998|ARPC4_HUMAN Actin-related protein 2/3 complex subunit 4 OS=Homo sapiens OX=9606 GN=ARPC4 PE=1 SV=3
Q9UQE7	Q9UQE7	Structural maintenance of chromosomes protein 3	SMC3	1355100000	36	36	36	38.4	38.4	38.4	141.54	0	130.17	132	897689984	970099968	sp|Q9UQE7|SMC3_HUMAN Structural maintenance of chromosomes protein 3 OS=Homo sapiens OX=9606 GN=SMC3 PE=1 SV=2
Q9NTZ6	Q9NTZ6	RNA-binding protein 12	RBM12	1350300000	17	17	17	20.6	20.6	20.6	97.394	0	53.235	74	945200000	801729984	sp|Q9NTZ6|RBM12_HUMAN RNA-binding protein 12 OS=Homo sapiens OX=9606 GN=RBM12 PE=1 SV=1
Q07866	Q07866	Kinesin light chain 1	KLC1	1349800000	22	22	13	41.4	41.4	25.8	65.309	0	119.98	92	853230016	852840000	sp|Q07866|KLC1_HUMAN Kinesin light chain 1 OS=Homo sapiens OX=9606 GN=KLC1 PE=1 SV=2
Q14126	Q14126	Desmoglein-2	DSG2	1349300000	19	19	19	31.6	31.6	31.6	122.29	0	169.75	91	777329984	1075100032	sp|Q14126|DSG2_HUMAN Desmoglein-2 OS=Homo sapiens OX=9606 GN=DSG2 PE=1 SV=2
O60264	O60264	SWI/SNF-related matrix-associated actin-dependent regulator of chromatin subfamily A member 5	SMARCA5	1345200000	37	37	26	37.5	37.5	29	121.9	0	150.42	132	833459968	1137699968	sp|O60264|SMCA5_HUMAN SWI/SNF-related matrix-associated actin-dependent regulator of chromatin subfamily A member 5 OS=Homo sapiens OX=9606 GN=SMARCA5 PE=1 SV=1
P61289	P61289	Proteasome activator complex subunit 3	PSME3	1344800000	12	12	12	56.3	56.3	56.3	29.506	0	85.857	69	922920000	775870016	sp|P61289|PSME3_HUMAN Proteasome activator complex subunit 3 OS=Homo sapiens OX=9606 GN=PSME3 PE=1 SV=1
Rep 1573	Rep 1573	Glycogen debranching enzyme;4-alpha-glucanotransferase;Amylo-alpha-1,6-glucosidase	AGL	1334700000	47	47	47	42.6	42.6	42.6	174.76	0	124.82	152	877190016	941820032	sp|Rep 1573|GDE_HUMAN Glycogen debranching enzyme OS=Homo sapiens OX=9606 GN=AGL PE=1 SV=3
P46379	P46379	Large proline-rich protein BAG6	BAG6	1331400000	24	24	24	34.6	34.6	34.6	119.41	0	139.79	105	926550016	776049984	sp|P46379|BAG6_HUMAN Large proline-rich protein BAG6 OS=Homo sapiens OX=9606 GN=BAG6 PE=1 SV=2
Q15370	Q15370	Transcription elongation factor B polypeptide 2	TCEB2	1331300000	8	8	8	83.9	83.9	83.9	13.133	0	28.258	51	808600000	1065100032	sp|Q15370|ELOB_HUMAN Elongin-B OS=Homo sapiens OX=9606 GN=ELOB PE=1 SV=1
Q9UKD2	Q9UKD2	mRNA turnover protein 4 homolog	MRTO4	1330700000	15	15	15	56.1	56.1	56.1	27.56	0	38.979	59	925740032	983459968	sp|Q9UKD2|MRT4_HUMAN mRNA turnover protein 4 homolog OS=Homo sapiens OX=9606 GN=MRTO4 PE=1 SV=2
Rep 2257	Rep 2257	Protein ERGIC-53	LMAN1	1329900000	14	14	14	36.7	36.7	36.7	57.548	0	90.814	55	922729984	982000000	sp|Rep 2257|LMAN1_HUMAN Protein ERGIC-53 OS=Homo sapiens OX=9606 GN=LMAN1 PE=1 SV=2
P08559;P29803	P08559	Pyruvate dehydrogenase E1 component subunit alpha, somatic form, mitochondrial	PDHA1	1328900000	16	16	16	54.4	54.4	54.4	43.295	0	87.064	62	804380032	961779968	sp|P08559|ODPA_HUMAN Pyruvate dehydrogenase E1 component subunit alpha, somatic form, mitochondrial OS=Homo sapiens OX=9606 GN=PDHA1 PE=1 SV=3
Q9BY44	Q9BY44	Eukaryotic translation initiation factor 2A;Eukaryotic translation initiation factor 2A, N-terminally processed	EIF2A	1322700000	26	26	26	62.1	62.1	62.1	64.989	0	134.16	99	844240000	837580032	sp|Q9BY44|EIF2A_HUMAN Eukaryotic translation initiation factor 2A OS=Homo sapiens OX=9606 GN=EIF2A PE=1 SV=3
P13073	P13073	Cytochrome c oxidase subunit 4 isoform 1, mitochondrial	COX4I1	1320500000	6	6	6	38.5	38.5	38.5	19.576	0	17.208	33	708510016	929590016	sp|P13073|COX41_HUMAN Cytochrome c oxidase subunit 4 isoform 1, mitochondrial OS=Homo sapiens OX=9606 GN=COX4I1 PE=1 SV=1
Rep 2006	Rep 2006	MARCKS-related protein	MARCKSL1	1314200000	5	5	5	65.6	65.6	65.6	19.529	0	146.65	28	799369984	903640000	sp|Rep 2006|MRP_HUMAN MARCKS-related protein OS=Homo sapiens OX=9606 GN=MARCKSL1 PE=1 SV=2
P18754	P18754	Regulator of chromosome condensation	RCC1	1310400000	14	14	14	60.8	60.8	60.8	44.969	0	172.58	69	996880000	682940032	sp|P18754|RCC1_HUMAN Regulator of chromosome condensation OS=Homo sapiens OX=9606 GN=RCC1 PE=1 SV=1
Q9UIA9;Q9H2T7	Q9UIA9	Exportin-7	XPO7	1309400000	32	32	32	39.4	39.4	39.4	123.91	0	163.76	118	790860032	932540032	sp|Q9UIA9|XPO7_HUMAN Exportin-7 OS=Homo sapiens OX=9606 GN=XPO7 PE=1 SV=3
Q03701	Q03701	CCAAT/enhancer-binding protein zeta	CEBPZ	1305200000	26	26	26	31.4	31.4	31.4	120.97	0	106.13	122	744099968	958739968	sp|Q03701|CEBPZ_HUMAN CCAAT/enhancer-binding protein zeta OS=Homo sapiens OX=9606 GN=CEBPZ PE=1 SV=3
P25685;Q9UDY4	P25685	DnaJ homolog subfamily B member 1	DNAJB1	1304100000	18	18	18	49.4	49.4	49.4	38.044	0	37.731	60	991689984	746249984	sp|P25685|DNJB1_HUMAN DnaJ homolog subfamily B member 1 OS=Homo sapiens OX=9606 GN=DNAJB1 PE=1 SV=4
Q9BVK6	Q9BVK6	Transmembrane emp24 domain-containing protein 9	TMED9	1302500000	7	7	6	29.8	29.8	29.8	27.277	0	75.032	40	1004099968	776849984	sp|Q9BVK6|TMED9_HUMAN Transmembrane emp24 domain-containing protein 9 OS=Homo sapiens OX=9606 GN=TMED9 PE=1 SV=2
Q9H3P7	Q9H3P7	Golgi resident protein GCP60	ACBD3	1300400000	18	18	18	52.5	52.5	52.5	60.593	0	159.79	82	802430016	865590016	sp|Q9H3P7|GCP60_HUMAN Golgi resident protein GCP60 OS=Homo sapiens OX=9606 GN=ACBD3 PE=1 SV=4
P13804	P13804	Electron transfer flavoprotein subunit alpha, mitochondrial	ETFA	1300300000	14	14	14	63.1	63.1	63.1	35.079	0	106.64	66	707440000	1144000000	sp|P13804|ETFA_HUMAN Electron transfer flavoprotein subunit alpha, mitochondrial OS=Homo sapiens OX=9606 GN=ETFA PE=1 SV=1
Q8IY81	Q8IY81	pre-rRNA processing protein FTSJ3	FTSJ3	1299900000	22	22	22	39.6	39.6	39.6	96.557	0	189.6	99	897729984	756780032	sp|Q8IY81|SPB1_HUMAN pre-rRNA 2-O-ribose RNA methyltransferase FTSJ3 OS=Homo sapiens OX=9606 GN=FTSJ3 PE=1 SV=2
Q9BUJ2	Q9BUJ2	Heterogeneous nuclear ribonucleoprotein U-like protein 1	HNRNPUL1	1299400000	21	21	21	34	34	34	95.737	0	107.04	91	855369984	828840000	sp|Q9BUJ2|HNRL1_HUMAN Heterogeneous nuclear ribonucleoprotein U-like protein 1 OS=Homo sapiens OX=9606 GN=HNRNPUL1 PE=1 SV=2
P04792	P04792	Heat shock protein beta-1	HSPB1	1296000000	9	9	9	66.8	66.8	66.8	22.782	0	56.319	46	751569984	883459968	sp|P04792|HSPB1_HUMAN Heat shock protein beta-1 OS=Homo sapiens OX=9606 GN=HSPB1 PE=1 SV=2
O15067	O15067	Phosphoribosylformylglycinamidine synthase	PFAS	1283700000	30	30	30	41.6	41.6	41.6	144.73	0	273.29	107	810510016	759089984	sp|O15067|PUR4_HUMAN Phosphoribosylformylglycinamidine synthase OS=Homo sapiens OX=9606 GN=PFAS PE=1 SV=4
O60832	O60832	H/ACA ribonucleoprotein complex subunit 4	DKC1	1282200000	22	22	22	48.6	48.6	48.6	57.673	0	52.171	86	763379968	978499968	sp|O60832|DKC1_HUMAN H/ACA ribonucleoprotein complex subunit DKC1 OS=Homo sapiens OX=9606 GN=DKC1 PE=1 SV=3
P78330	P78330	Phosphoserine phosphatase	PSPH	1279800000	10	10	10	64.9	64.9	64.9	25.007	0	41.235	47	891350016	704689984	sp|P78330|SERB_HUMAN Phosphoserine phosphatase OS=Homo sapiens OX=9606 GN=PSPH PE=1 SV=2
O15372	O15372	Eukaryotic translation initiation factor 3 subunit H	EIF3H	1279400000	15	15	15	59.7	59.7	59.7	39.93	0	90.306	64	834870016	596700032	sp|O15372|EIF3H_HUMAN Eukaryotic translation initiation factor 3 subunit H OS=Homo sapiens OX=9606 GN=EIF3H PE=1 SV=1
Q9UHG3	Q9UHG3	Prenylcysteine oxidase 1	PCYOX1	1273800000	15	15	15	37.6	37.6	37.6	56.639	0	46.592	72	709440000	1107800064	sp|Q9UHG3|PCYOX_HUMAN Prenylcysteine oxidase 1 OS=Homo sapiens OX=9606 GN=PCYOX1 PE=1 SV=3
P46937	P46937	Transcriptional coactivator YAP1	YAP1	1273700000	12	12	12	47.2	47.2	47.2	54.461	0	190.53	78	882950016	717550016	sp|P46937|YAP1_HUMAN Transcriptional coactivator YAP1 OS=Homo sapiens OX=9606 GN=YAP1 PE=1 SV=2
Q8TAT6	Q8TAT6	Nuclear protein localization protein 4 homolog	NPLOC4	1271000000	20	20	20	43.3	43.3	43.3	68.119	0	105.07	94	962000000	609240000	sp|Q8TAT6|NPL4_HUMAN Nuclear protein localization protein 4 homolog OS=Homo sapiens OX=9606 GN=NPLOC4 PE=1 SV=3
P50579	P50579	Methionine aminopeptidase 2	METAP2	1269500000	20	20	20	70.1	70.1	70.1	52.891	0	273.77	99	989480000	545040000	sp|P50579|MAP2_HUMAN Methionine aminopeptidase 2 OS=Homo sapiens OX=9606 GN=METAP2 PE=1 SV=1
Q8WW12	Q8WW12	PEST proteolytic signal-containing nuclear protein	PCNP	1268400000	6	6	6	36.5	36.5	36.5	18.925	0	24.321	35	790739968	815000000	sp|Q8WW12|PCNP_HUMAN PEST proteolytic signal-containing nuclear protein OS=Homo sapiens OX=9606 GN=PCNP PE=1 SV=2
Q9UHV9	Q9UHV9	Prefoldin subunit 2	PFDN2	1265800000	6	6	6	44.8	44.8	44.8	16.648	0	92.624	38	822499968	791430016	sp|Q9UHV9|PFD2_HUMAN Prefoldin subunit 2 OS=Homo sapiens OX=9606 GN=PFDN2 PE=1 SV=1
P54652	P54652	Heat shock-related 70 kDa protein 2	HSPA2	1265000000	21	14	14	40.5	30	30	70.02	0	65.15	68	647289984	1148400000	sp|P54652|HSP72_HUMAN Heat shock-related 70 kDa protein 2 OS=Homo sapiens OX=9606 GN=HSPA2 PE=1 SV=1
P36959	P36959	GMP reductase 1	GMPR	1259500000	11	11	11	60.6	60.6	60.6	37.418	0	139.13	66	686550016	1022499968	sp|P36959|GMPR1_HUMAN GMP reductase 1 OS=Homo sapiens OX=9606 GN=GMPR PE=1 SV=1
Q92820	Q92820	Gamma-glutamyl hydrolase	GGH	1257500000	12	12	12	47.8	47.8	47.8	35.964	0	66.771	62	798440000	882280000	sp|Q92820|GGH_HUMAN Gamma-glutamyl hydrolase OS=Homo sapiens OX=9606 GN=GGH PE=1 SV=2
Q9H0A0	Q9H0A0	N-acetyltransferase 10	NAT10	1252200000	34	34	34	47.1	47.1	47.1	115.73	0	152.03	129	692550016	1028000000	sp|Q9H0A0|NAT10_HUMAN RNA cytidine acetyltransferase OS=Homo sapiens OX=9606 GN=NAT10 PE=1 SV=2
P08754;P63096;P11488;P19087;P09471;A8MTJ3	P08754	Guanine nucleotide-binding protein G(k) subunit alpha	GNAI3	1251100000	11	10	8	47.2	44.1	37.9	40.532	0	101.72	60	775500032	883020032	sp|P08754|GNAI3_HUMAN Guanine nucleotide-binding protein G(i) subunit alpha OS=Homo sapiens OX=9606 GN=GNAI3 PE=1 SV=3
P54819	P54819	Adenylate kinase 2, mitochondrial;Adenylate kinase 2, mitochondrial, N-terminally processed	AK2	1244000000	11	11	11	64	64	64	26.477	0	90.049	56	813660032	875809984	sp|P54819|KAD2_HUMAN Adenylate kinase 2, mitochondrial OS=Homo sapiens OX=9606 GN=AK2 PE=1 SV=2
Q92621	Q92621	Nuclear pore complex protein Nup205	NUP205	1243600000	47	47	47	29.7	29.7	29.7	227.92	0	138.98	160	753289984	929820032	sp|Q92621|NU205_HUMAN Nuclear pore complex protein Nup205 OS=Homo sapiens OX=9606 GN=NUP205 PE=1 SV=3
Q9UHB9	Q9UHB9	Signal recognition particle subunit SRP68	SRP68	1238800000	25	25	25	48.8	48.8	48.8	70.729	0	133.73	107	852680000	916060032	sp|Q9UHB9|SRP68_HUMAN Signal recognition particle subunit SRP68 OS=Homo sapiens OX=9606 GN=SRP68 PE=1 SV=2
O60701	O60701	UDP-glucose 6-dehydrogenase	UGDH	1237500000	23	23	23	68.2	68.2	68.2	55.023	0	88.666	85	823569984	885360000	sp|O60701|UGDH_HUMAN UDP-glucose 6-dehydrogenase OS=Homo sapiens OX=9606 GN=UGDH PE=1 SV=1
O94906	O94906	Pre-mRNA-processing factor 6	PRPF6	1236700000	26	26	26	30.6	30.6	30.6	106.92	0	78.032	114	705820032	1018400000	sp|O94906|PRP6_HUMAN Pre-mRNA-processing factor 6 OS=Homo sapiens OX=9606 GN=PRPF6 PE=1 SV=1
P33992	P33992	DNA replication licensing factor MCM5	MCM5	1236000000	25	25	25	47.8	47.8	47.8	82.285	0	146.65	95	814489984	753310016	sp|P33992|MCM5_HUMAN DNA replication licensing factor MCM5 OS=Homo sapiens OX=9606 GN=MCM5 PE=1 SV=5
Q9H074	Q9H074	Polyadenylate-binding protein-interacting protein 1	PAIP1	1230100000	12	12	12	37.8	37.8	37.8	53.524	0	38.068	51	769379968	763320000	sp|Q9H074|PAIP1_HUMAN Polyadenylate-binding protein-interacting protein 1 OS=Homo sapiens OX=9606 GN=PAIP1 PE=1 SV=1
P14550	P14550	Alcohol dehydrogenase [NADP(+)]	AKR1A1	1228700000	17	17	17	68	68	68	36.573	0	91.784	85	615609984	1009900032	sp|P14550|AK1A1_HUMAN Aldo-keto reductase family 1 member A1 OS=Homo sapiens OX=9606 GN=AKR1A1 PE=1 SV=3
P24539	P24539	ATP synthase F(0) complex subunit B1, mitochondrial	ATP5F1	1228500000	9	9	9	41	41	41	28.908	0	163.07	57	790830016	790600000	sp|P24539|AT5F1_HUMAN ATP synthase F(0) complex subunit B1, mitochondrial OS=Homo sapiens OX=9606 GN=ATP5PB PE=1 SV=2
Q8IYD1	Q8IYD1	Eukaryotic peptide chain release factor GTP-binding subunit ERF3B	GSPT2	1222400000	15	15	7	32.6	32.6	19.6	68.882	0	74.317	76	912419968	572620032	sp|Q8IYD1|ERF3B_HUMAN Eukaryotic peptide chain release factor GTP-binding subunit ERF3B OS=Homo sapiens OX=9606 GN=GSPT2 PE=1 SV=2
Q9BV57	Q9BV57	1,2-dihydroxy-3-keto-5-methylthiopentene dioxygenase	ADI1	1218600000	9	9	9	62.6	62.6	62.6	21.498	0	48.812	44	717790016	935640000	sp|Q9BV57|MTND_HUMAN 1,2-dihydroxy-3-keto-5-methylthiopentene dioxygenase OS=Homo sapiens OX=9606 GN=ADI1 PE=1 SV=1
Q9HD45	Q9HD45	Transmembrane 9 superfamily member 3	TM9SF3	1217800000	10	10	10	17.5	17.5	17.5	67.887	0	31.604	51	755920000	843500032	sp|Q9HD45|TM9S3_HUMAN Transmembrane 9 superfamily member 3 OS=Homo sapiens OX=9606 GN=TM9SF3 PE=1 SV=2
Q86XP3	Q86XP3	ATP-dependent RNA helicase DDX42	DDX42	1214300000	30	30	30	47.8	47.8	47.8	102.97	0	110.81	132	865830016	812430016	sp|Q86XP3|DDX42_HUMAN ATP-dependent RNA helicase DDX42 OS=Homo sapiens OX=9606 GN=DDX42 PE=1 SV=1
Q7L266	Q7L266	Isoaspartyl peptidase/L-asparaginase;Isoaspartyl peptidase/L-asparaginase alpha chain;Isoaspartyl peptidase/L-asparaginase beta chain	ASRGL1	1212100000	12	12	12	62.7	62.7	62.7	32.054	0	110.78	64	768880000	847779968	sp|Q7L266|ASGL1_HUMAN Isoaspartyl peptidase/L-asparaginase OS=Homo sapiens OX=9606 GN=ASRGL1 PE=1 SV=2
O60841	O60841	Eukaryotic translation initiation factor 5B	EIF5B	1208200000	25	25	25	26.5	26.5	26.5	138.83	0	137.5	94	840140032	706840000	sp|O60841|IF2P_HUMAN Eukaryotic translation initiation factor 5B OS=Homo sapiens OX=9606 GN=EIF5B PE=1 SV=4
P62140	P62140	Serine/threonine-protein phosphatase PP1-beta catalytic subunit	PPP1CB	1207200000	19	7	7	67.3	30	30	37.186	0	56.846	42	771720000	777219968	sp|P62140|PP1B_HUMAN Serine/threonine-protein phosphatase PP1-beta catalytic subunit OS=Homo sapiens OX=9606 GN=PPP1CB PE=1 SV=3
P31040	P31040	Succinate dehydrogenase [ubiquinone] flavoprotein subunit, mitochondrial	SDHA	1206100000	20	20	20	47	47	47	72.691	0	113.61	92	781489984	817489984	sp|P31040|SDHA_HUMAN Succinate dehydrogenase [ubiquinone] flavoprotein subunit, mitochondrial OS=Homo sapiens OX=9606 GN=SDHA PE=1 SV=2
Q99848	Q99848	Probable rRNA-processing protein EBP2	EBNA1BP2	1205800000	14	14	14	39.9	39.9	39.9	34.852	0	29.424	62	794520000	652430016	sp|Q99848|EBP2_HUMAN Probable rRNA-processing protein EBP2 OS=Homo sapiens OX=9606 GN=EBNA1BP2 PE=1 SV=2
Q99615	Q99615	DnaJ homolog subfamily C member 7	DNAJC7	1205500000	18	18	18	38.5	38.5	38.5	56.44	0	44.228	77	770110016	731219968	sp|Q99615|DNJC7_HUMAN DnaJ homolog subfamily C member 7 OS=Homo sapiens OX=9606 GN=DNAJC7 PE=1 SV=2
P06756	P06756	Integrin alpha-V;Integrin alpha-V heavy chain;Integrin alpha-V light chain	ITGAV	1204900000	28	28	28	34.3	34.3	34.3	116.04	0	83.292	111	691200000	831129984	sp|P06756|ITAV_HUMAN Integrin alpha-V OS=Homo sapiens OX=9606 GN=ITGAV PE=1 SV=2
Q9BS26	Q9BS26	Endoplasmic reticulum resident protein 44	ERP44	1203900000	13	13	13	36.5	36.5	36.5	46.971	0	36.354	67	724590016	835080000	sp|Q9BS26|ERP44_HUMAN Endoplasmic reticulum resident protein 44 OS=Homo sapiens OX=9606 GN=ERP44 PE=1 SV=1
Q00341	Q00341	Vigilin	HDLBP	1198700000	36	36	36	33.9	33.9	33.9	141.45	0	160.77	126	717960000	822339968	sp|Q00341|VIGLN_HUMAN Vigilin OS=Homo sapiens OX=9606 GN=HDLBP PE=1 SV=2
O43583	O43583	Density-regulated protein	DENR	1197600000	7	7	7	41.4	41.4	41.4	22.092	0	99.839	48	715160000	840849984	sp|O43583|DENR_HUMAN Density-regulated protein OS=Homo sapiens OX=9606 GN=DENR PE=1 SV=2
Q5JWF2;P63092;P38405	Q5JWF2;P63092	Guanine nucleotide-binding protein G(s) subunit alpha isoforms XLas;Guanine nucleotide-binding protein G(s) subunit alpha isoforms short	GNAS	1196300000	12	12	11	14.2	14.2	13.1	111.02	0	72.773	59	762329984	718000000	sp|Q5JWF2|GNAS1_HUMAN Guanine nucleotide-binding protein G(s) subunit alpha isoforms XLas OS=Homo sapiens OX=9606 GN=GNAS PE=1 SV=2;sp|P63092|GNAS2_HUMAN Guanine nucleotide-binding protein G(s) subunit alpha isoforms short OS=Homo sapiens OX=9606 GN=GNAS P
Q01085	Q01085	Nucleolysin TIAR	TIAL1	1194200000	11	11	8	40.5	40.5	31.7	41.59	0	91.978	65	804579968	763360000	sp|Q01085|TIAR_HUMAN Nucleolysin TIAR OS=Homo sapiens OX=9606 GN=TIAL1 PE=1 SV=1
Q96RS6	Q96RS6	NudC domain-containing protein 1	NUDCD1	1187800000	21	21	21	53.5	53.5	53.5	66.755	0	50.182	73	857160000	511540000	sp|Q96RS6|NUDC1_HUMAN NudC domain-containing protein 1 OS=Homo sapiens OX=9606 GN=NUDCD1 PE=1 SV=2
Q14690	Q14690	Protein RRP5 homolog	PDCD11	1187300000	43	43	43	27.8	27.8	27.8	208.7	0	89.392	129	726040000	1108999936	sp|Q14690|RRP5_HUMAN Protein RRP5 homolog OS=Homo sapiens OX=9606 GN=PDCD11 PE=1 SV=3
P20674	P20674	Cytochrome c oxidase subunit 5A, mitochondrial	COX5A	1182100000	7	7	7	52.7	52.7	52.7	16.762	0	23.925	27	938830016	475430016	sp|P20674|COX5A_HUMAN Cytochrome c oxidase subunit 5A, mitochondrial OS=Homo sapiens OX=9606 GN=COX5A PE=1 SV=2
P38117	P38117	Electron transfer flavoprotein subunit beta	ETFB	1180000000	15	15	15	68.2	68.2	68.2	27.843	0	69.21	57	625020032	1026800000	sp|P38117|ETFB_HUMAN Electron transfer flavoprotein subunit beta OS=Homo sapiens OX=9606 GN=ETFB PE=1 SV=3
O75964	O75964	ATP synthase subunit g, mitochondrial	ATP5L	1175600000	6	6	6	47.6	47.6	47.6	11.428	0	39.819	45	702940032	981840000	sp|O75964|ATP5L_HUMAN ATP synthase subunit g, mitochondrial OS=Homo sapiens OX=9606 GN=ATP5MG PE=1 SV=3
Q92754;P05549;Q6VUC0;Q92481	Q92754	Transcription factor AP-2 gamma	TFAP2C	1171000000	12	12	11	33.1	33.1	31.1	49.176	0	80.404	77	733870016	836019968	sp|Q92754|AP2C_HUMAN Transcription factor AP-2 gamma OS=Homo sapiens OX=9606 GN=TFAP2C PE=1 SV=1
Q01860;Q06416;P20265;Q03052;P20264	Q01860	POU domain, class 5, transcription factor 1	POU5F1	1162300000	9	9	9	30.3	30.3	30.3	38.57	0	133.14	59	702409984	845670016	sp|Q01860|PO5F1_HUMAN POU domain, class 5, transcription factor 1 OS=Homo sapiens OX=9606 GN=POU5F1 PE=1 SV=1
O43681	O43681	ATPase ASNA1	ASNA1	1162100000	12	12	12	57.8	57.8	57.8	38.792	0	90.509	54	715190016	742489984	sp|O43681|ASNA_HUMAN ATPase ASNA1 OS=Homo sapiens OX=9606 GN=ASNA1 PE=1 SV=2
P61758	P61758	Prefoldin subunit 3	VBP1	1156700000	9	9	9	45.2	45.2	45.2	22.626	0	65.505	43	738979968	718710016	sp|P61758|PFD3_HUMAN Prefoldin subunit 3 OS=Homo sapiens OX=9606 GN=VBP1 PE=1 SV=4
Q6PKG0;Q659C4	Q6PKG0	La-related protein 1	LARP1	1155800000	28	28	28	42.3	42.3	42.3	123.51	0	169.41	95	786870016	636360000	sp|Q6PKG0|LARP1_HUMAN La-related protein 1 OS=Homo sapiens OX=9606 GN=LARP1 PE=1 SV=2
P09012	P09012	U1 small nuclear ribonucleoprotein A	SNRPA	1153800000	7	7	5	27.3	27.3	22	31.279	0	28.183	29	750019968	862710016	sp|P09012|SNRPA_HUMAN U1 small nuclear ribonucleoprotein A OS=Homo sapiens OX=9606 GN=SNRPA PE=1 SV=3
Q59GN2;P62891	Q59GN2;P62891	Putative 60S ribosomal protein L39-like 5;60S ribosomal protein L39	RPL39P5;RPL39	1153600000	1	1	1	19.6	19.6	19.6	6.3225	0.00026667	3.5599	7	1021299968	343270016	sp|Q59GN2|R39L5_HUMAN Putative 60S ribosomal protein L39-like 5 OS=Homo sapiens OX=9606 GN=RPL39P5 PE=5 SV=2;sp|P62891|RL39_HUMAN 60S ribosomal protein L39 OS=Homo sapiens OX=9606 GN=RPL39 PE=1 SV=2
P48681	P48681	Nestin	NES	1153200000	38	38	38	30.5	30.5	30.5	177.44	0	145.09	122	591009984	1187200000	sp|P48681|NEST_HUMAN Nestin OS=Homo sapiens OX=9606 GN=NES PE=1 SV=2
Q92522	Q92522	Histone H1x	H1FX	1151700000	5	5	5	24.4	24.4	24.4	22.487	0	28.409	27	645920000	921809984	sp|Q92522|H1X_HUMAN Histone H1x OS=Homo sapiens OX=9606 GN=H1FX PE=1 SV=1
Q9GZT3	Q9GZT3	SRA stem-loop-interacting RNA-binding protein, mitochondrial	SLIRP	1147700000	7	7	7	61.5	61.5	61.5	12.349	0	27.806	34	596600000	947270016	sp|Q9GZT3|SLIRP_HUMAN SRA stem-loop-interacting RNA-binding protein, mitochondrial OS=Homo sapiens OX=9606 GN=SLIRP PE=1 SV=1
Q9UL25	Q9UL25	Ras-related protein Rab-21	RAB21	1146500000	10	10	10	52.9	52.9	52.9	24.347	0	70.23	68	763889984	726899968	sp|Q9UL25|RAB21_HUMAN Ras-related protein Rab-21 OS=Homo sapiens OX=9606 GN=RAB21 PE=1 SV=3
Q9H0D6	Q9H0D6	5-3 exoribonuclease 2	XRN2	1146300000	26	26	26	33.8	33.8	33.8	108.58	0	80.382	94	807640000	661139968	sp|Q9H0D6|XRN2_HUMAN 5-3 exoribonuclease 2 OS=Homo sapiens OX=9606 GN=XRN2 PE=1 SV=1
P53701	P53701	Cytochrome c-type heme lyase	HCCS	1143800000	11	11	11	54.1	54.1	54.1	30.601	0	72.847	64	861000000	612240000	sp|P53701|CCHL_HUMAN Cytochrome c-type heme lyase OS=Homo sapiens OX=9606 GN=HCCS PE=1 SV=1
Q9Y6H1;Q5T1J5	Q9Y6H1;Q5T1J5	Coiled-coil-helix-coiled-coil-helix domain-containing protein 2;Putative coiled-coil-helix-coiled-coil-helix domain-containing protein CHCHD2P9, mitochondrial	CHCHD2;CHCHD2P9	1140800000	4	4	4	33.8	33.8	33.8	15.512	0	65.316	28	712670016	844689984	sp|Q9Y6H1|CHCH2_HUMAN Coiled-coil-helix-coiled-coil-helix domain-containing protein 2 OS=Homo sapiens OX=9606 GN=CHCHD2 PE=1 SV=1;sp|Q5T1J5|CHCH9_HUMAN Putative coiled-coil-helix-coiled-coil-helix domain-containing protein CHCHD2P9, mitochondrial OS=Homo s
P04035	P04035	3-hydroxy-3-methylglutaryl-coenzyme A reductase	HMGCR	1136700000	21	21	21	30.3	30.3	30.3	97.475	0	89.31	86	550480000	1248899968	sp|P04035|HMDH_HUMAN 3-hydroxy-3-methylglutaryl-coenzyme A reductase OS=Homo sapiens OX=9606 GN=HMGCR PE=1 SV=1
Q15020	Q15020	Squamous cell carcinoma antigen recognized by T-cells 3	SART3	1136500000	27	27	27	33.1	33.1	33.1	109.93	0	130.1	115	703379968	873340032	sp|Q15020|SART3_HUMAN Squamous cell carcinoma antigen recognized by T-cells 3 OS=Homo sapiens OX=9606 GN=SART3 PE=1 SV=1
O14744	O14744	Protein arginine N-methyltransferase 5;Protein arginine N-methyltransferase 5, N-terminally processed	PRMT5	1136200000	22	22	22	45.1	45.1	45.1	72.683	0	126.61	77	767680000	681310016	sp|O14744|ANM5_HUMAN Protein arginine N-methyltransferase 5 OS=Homo sapiens OX=9606 GN=PRMT5 PE=1 SV=4
Q9UKV3	Q9UKV3	Apoptotic chromatin condensation inducer in the nucleus	ACIN1	1135700000	26	26	26	27.5	27.5	27.5	151.86	0	105.83	99	660270016	905859968	sp|Q9UKV3|ACINU_HUMAN Apoptotic chromatin condensation inducer in the nucleus OS=Homo sapiens OX=9606 GN=ACIN1 PE=1 SV=2
Q2TAY7	Q2TAY7	WD40 repeat-containing protein SMU1;WD40 repeat-containing protein SMU1, N-terminally processed	SMU1	1134300000	16	16	16	40.5	40.5	40.5	57.543	0	90.489	80	671939968	756569984	sp|Q2TAY7|SMU1_HUMAN WD40 repeat-containing protein SMU1 OS=Homo sapiens OX=9606 GN=SMU1 PE=1 SV=2
Q14165	Q14165	Malectin	MLEC	1134200000	10	10	10	39.4	39.4	39.4	32.233	0	65.348	58	663150016	1103200000	sp|Q14165|MLEC_HUMAN Malectin OS=Homo sapiens OX=9606 GN=MLEC PE=1 SV=1
Q2Q1W2	Q2Q1W2	E3 ubiquitin-protein ligase TRIM71	TRIM71	1133500000	18	18	18	29.4	29.4	29.4	93.384	0	126.55	91	756780032	768600000	sp|Q2Q1W2|LIN41_HUMAN E3 ubiquitin-protein ligase TRIM71 OS=Homo sapiens OX=9606 GN=TRIM71 PE=1 SV=1
Q9NUU7;Q9UHL0	Q9NUU7	ATP-dependent RNA helicase DDX19A	DDX19A	1133000000	17	17	5	50	50	19	53.974	0	63.354	74	717550016	805080000	sp|Q9NUU7|DD19A_HUMAN ATP-dependent RNA helicase DDX19A OS=Homo sapiens OX=9606 GN=DDX19A PE=1 SV=1
Q8IX12	Q8IX12	Cell division cycle and apoptosis regulator protein 1	CCAR1	1129300000	20	20	20	20.9	20.9	20.9	132.82	0	84.517	85	676040000	770560000	sp|Q8IX12|CCAR1_HUMAN Cell division cycle and apoptosis regulator protein 1 OS=Homo sapiens OX=9606 GN=CCAR1 PE=1 SV=2
P52948	P52948	Nuclear pore complex protein Nup98-Nup96;Nuclear pore complex protein Nup98;Nuclear pore complex protein Nup96	NUP98	1127400000	37	37	37	27.3	27.3	27.3	197.58	0	179.1	129	737489984	698830016	sp|P52948|NUP98_HUMAN Nuclear pore complex protein Nup98-Nup96 OS=Homo sapiens OX=9606 GN=NUP98 PE=1 SV=4
P18859	P18859	ATP synthase-coupling factor 6, mitochondrial	ATP5J	1127100000	5	5	5	45.4	45.4	45.4	12.587	0	146.94	34	866209984	749670016	sp|P18859|ATP5J_HUMAN ATP synthase-coupling factor 6, mitochondrial OS=Homo sapiens OX=9606 GN=ATP5PF PE=1 SV=1
P09234	P09234	U1 small nuclear ribonucleoprotein C	SNRPC	1126100000	2	2	2	18.9	18.9	18.9	17.394	0	20.394	16	754529984	704710016	sp|P09234|RU1C_HUMAN U1 small nuclear ribonucleoprotein C OS=Homo sapiens OX=9606 GN=SNRPC PE=1 SV=1
Q8IWX8	Q8IWX8	Calcium homeostasis endoplasmic reticulum protein	CHERP	1122400000	19	19	19	26.7	26.7	26.7	103.7	0	93.941	75	737320000	661480000	sp|Q8IWX8|CHERP_HUMAN Calcium homeostasis endoplasmic reticulum protein OS=Homo sapiens OX=9606 GN=CHERP PE=1 SV=3
O43847	O43847	Nardilysin	NRD1	1120000000	29	29	29	30.6	30.6	30.6	131.7	0	92.53	82	832640000	596179968	sp|O43847|NRDC_HUMAN Nardilysin OS=Homo sapiens OX=9606 GN=NRDC PE=1 SV=3
Q07954;O75581;O75197	Q07954	Prolow-density lipoprotein receptor-related protein 1;Low-density lipoprotein receptor-related protein 1 85 kDa subunit;Low-density lipoprotein receptor-related protein 1 515 kDa subunit;Low-density lipoprotein receptor-related protein 1 intracellular domain	LRP1	1118400000	52	52	52	15.6	15.6	15.6	504.6	0	129.73	139	716009984	665040000	sp|Q07954|LRP1_HUMAN Prolow-density lipoprotein receptor-related protein 1 OS=Homo sapiens OX=9606 GN=LRP1 PE=1 SV=2
O15145	O15145	Actin-related protein 2/3 complex subunit 3	ARPC3	1118200000	8	8	8	51.1	51.1	51.1	20.546	0	21.868	48	800270016	750649984	sp|O15145|ARPC3_HUMAN Actin-related protein 2/3 complex subunit 3 OS=Homo sapiens OX=9606 GN=ARPC3 PE=1 SV=3
Q86XA9	Q86XA9	HEAT repeat-containing protein 5A	HEATR5A	1115500000	3	3	3	1.9	1.9	1.9	222	0.00051773	3.0367	2	1180999936	0	sp|Q86XA9|HTR5A_HUMAN HEAT repeat-containing protein 5A OS=Homo sapiens OX=9606 GN=HEATR5A PE=1 SV=2
O96019;O94805	O96019	Actin-like protein 6A	ACTL6A	1110100000	14	14	14	52	52	52	47.46	0	121.39	68	771990016	644739968	sp|O96019|ACL6A_HUMAN Actin-like protein 6A OS=Homo sapiens OX=9606 GN=ACTL6A PE=1 SV=1
P53992	P53992	Protein transport protein Sec24C	SEC24C	1108800000	22	22	22	24.9	24.9	24.9	118.32	0	92.735	93	648979968	757609984	sp|P53992|SC24C_HUMAN Protein transport protein Sec24C OS=Homo sapiens OX=9606 GN=SEC24C PE=1 SV=3
O00203;Q13367	O00203	AP-3 complex subunit beta-1	AP3B1	1107900000	27	27	27	34.3	34.3	34.3	121.32	0	61.741	98	671360000	828520000	sp|O00203|AP3B1_HUMAN AP-3 complex subunit beta-1 OS=Homo sapiens OX=9606 GN=AP3B1 PE=1 SV=3
Q99471	Q99471	Prefoldin subunit 5	PFDN5	1105800000	7	7	7	66.9	66.9	66.9	17.328	0	75.828	48	821350016	669320000	sp|Q99471|PFD5_HUMAN Prefoldin subunit 5 OS=Homo sapiens OX=9606 GN=PFDN5 PE=1 SV=2
P30876	P30876	DNA-directed RNA polymerase II subunit RPB2	POLR2B	1091900000	30	30	30	33.7	33.7	33.7	133.9	0	102.48	115	719689984	743980032	sp|P30876|RPB2_HUMAN DNA-directed RNA polymerase II subunit RPB2 OS=Homo sapiens OX=9606 GN=POLR2B PE=1 SV=1
Q96HS1	Q96HS1	Serine/threonine-protein phosphatase PGAM5, mitochondrial	PGAM5	1083600000	14	14	14	50.9	50.9	50.9	32.004	0	41.27	61	567289984	910270016	sp|Q96HS1|PGAM5_HUMAN Serine/threonine-protein phosphatase PGAM5, mitochondrial OS=Homo sapiens OX=9606 GN=PGAM5 PE=1 SV=2
Q13509;CON__ENSEMBL:ENSBTAP00000025008;Q9H4B7	Q13509	Tubulin beta-3 chain	TUBB3	1083400000	22	7	7	66.4	34	34	50.432	0	67.453	53	592380032	791820032	sp|Q13509|TBB3_HUMAN Tubulin beta-3 chain OS=Homo sapiens OX=9606 GN=TUBB3 PE=1 SV=2
P25787	P25787	Proteasome subunit alpha type-2	PSMA2	1082900000	11	11	11	69.2	69.2	69.2	25.898	0	135.92	50	732320000	566780032	sp|P25787|PSA2_HUMAN Proteasome subunit alpha type-2 OS=Homo sapiens OX=9606 GN=PSMA2 PE=1 SV=2
Q96HN2	Q96HN2	Putative adenosylhomocysteinase 3	AHCYL2	1078300000	16	16	9	37	37	24.1	66.72	0	59.476	65	751369984	552360000	sp|Q96HN2|SAHH3_HUMAN Adenosylhomocysteinase 3 OS=Homo sapiens OX=9606 GN=AHCYL2 PE=1 SV=1
P48556	P48556	26S proteasome non-ATPase regulatory subunit 8	PSMD8	1078100000	8	8	8	31.4	31.4	31.4	39.611	0	30.893	44	762369984	623489984	sp|P48556|PSMD8_HUMAN 26S proteasome non-ATPase regulatory subunit 8 OS=Homo sapiens OX=9606 GN=PSMD8 PE=1 SV=2
P50897	P50897	Palmitoyl-protein thioesterase 1	PPT1	1077200000	8	8	8	40.2	40.2	40.2	34.193	0	41.733	48	598270016	805969984	sp|P50897|PPT1_HUMAN Palmitoyl-protein thioesterase 1 OS=Homo sapiens OX=9606 GN=PPT1 PE=1 SV=1
Rep 2902	Rep 2902	Cytosolic purine 5-nucleotidase	NT5C2	1071600000	15	15	15	36	36	36	64.969	0	70.039	95	764889984	465980000	sp|Rep 2902|5NTC_HUMAN Cytosolic purine 5-nucleotidase OS=Homo sapiens OX=9606 GN=NT5C2 PE=1 SV=1
P55084	P55084	Trifunctional enzyme subunit beta, mitochondrial;3-ketoacyl-CoA thiolase	HADHB	1068800000	16	16	16	45.8	45.8	45.8	51.294	0	52.021	69	669080000	821560000	sp|P55084|ECHB_HUMAN Trifunctional enzyme subunit beta, mitochondrial OS=Homo sapiens OX=9606 GN=HADHB PE=1 SV=3
P36507	P36507	Dual specificity mitogen-activated protein kinase kinase 2	MAP2K2	1067100000	19	19	13	56.5	56.5	43.5	44.424	0	69.627	64	812400000	512329984	sp|P36507|MP2K2_HUMAN Dual specificity mitogen-activated protein kinase kinase 2 OS=Homo sapiens OX=9606 GN=MAP2K2 PE=1 SV=1
P14735	P14735	Insulin-degrading enzyme	IDE	1066900000	29	29	29	35.9	35.9	35.9	117.97	0	59.963	89	692460032	666560000	sp|P14735|IDE_HUMAN Insulin-degrading enzyme OS=Homo sapiens OX=9606 GN=IDE PE=1 SV=4
P54920	P54920	Alpha-soluble NSF attachment protein	NAPA	1063400000	16	16	13	69.8	69.8	58.3	33.232	0	92.741	78	681670016	723310016	sp|P54920|SNAA_HUMAN Alpha-soluble NSF attachment protein OS=Homo sapiens OX=9606 GN=NAPA PE=1 SV=3
Q13155	Q13155	Aminoacyl tRNA synthase complex-interacting multifunctional protein 2	AIMP2	1060100000	8	8	8	42.5	42.5	42.5	35.348	0	123.97	48	637750016	710329984	sp|Q13155|AIMP2_HUMAN Aminoacyl tRNA synthase complex-interacting multifunctional protein 2 OS=Homo sapiens OX=9606 GN=AIMP2 PE=1 SV=2
Q9NSD9	Q9NSD9	Phenylalanine--tRNA ligase beta subunit	FARSB	1059100000	20	20	20	40.4	40.4	40.4	66.115	0	56.296	83	636670016	657420032	sp|Q9NSD9|SYFB_HUMAN Phenylalanine--tRNA ligase beta subunit OS=Homo sapiens OX=9606 GN=FARSB PE=1 SV=3
P56545	P56545	C-terminal-binding protein 2	CTBP2	1056800000	10	10	8	32.4	32.4	28.1	48.944	0	47.536	46	726060032	685440000	sp|P56545|CTBP2_HUMAN C-terminal-binding protein 2 OS=Homo sapiens OX=9606 GN=CTBP2 PE=1 SV=1
O75351;Q6PIW4	O75351	Vacuolar protein sorting-associated protein 4B	VPS4B	1055200000	13	13	11	40.8	40.8	36.3	49.301	0	35.499	60	708710016	653699968	sp|O75351|VPS4B_HUMAN Vacuolar protein sorting-associated protein 4B OS=Homo sapiens OX=9606 GN=VPS4B PE=1 SV=2
P30046;A6NHG4	P30046;A6NHG4	D-dopachrome decarboxylase;D-dopachrome decarboxylase-like protein	DDT;DDTL	1054100000	7	7	7	50.8	50.8	50.8	12.712	0	22.074	48	934689984	375660000	sp|P30046|DOPD_HUMAN D-dopachrome decarboxylase OS=Homo sapiens OX=9606 GN=DDT PE=1 SV=3;sp|A6NHG4|DDTL_HUMAN D-dopachrome decarboxylase-like protein OS=Homo sapiens OX=9606 GN=DDTL PE=2 SV=1
Q9P0L0	Q9P0L0	Vesicle-associated membrane protein-associated protein A	VAPA	1053300000	9	9	8	34.9	34.9	34.9	27.893	0	48.29	42	707800000	899020032	sp|Q9P0L0|VAPA_HUMAN Vesicle-associated membrane protein-associated protein A OS=Homo sapiens OX=9606 GN=VAPA PE=1 SV=3
O75340	O75340	Programmed cell death protein 6	PDCD6	1051800000	10	10	10	64.4	64.4	64.4	21.868	0	52.118	46	717800000	638350016	sp|O75340|PDCD6_HUMAN Programmed cell death protein 6 OS=Homo sapiens OX=9606 GN=PDCD6 PE=1 SV=1
Q9BY32	Q9BY32	Inosine triphosphate pyrophosphatase	ITPA	1048000000	11	11	11	80.9	80.9	80.9	21.445	0	55.214	54	671379968	523529984	sp|Q9BY32|ITPA_HUMAN Inosine triphosphate pyrophosphatase OS=Homo sapiens OX=9606 GN=ITPA PE=1 SV=2
Q9ULC4	Q9ULC4	Malignant T-cell-amplified sequence 1	MCTS1	1047600000	7	7	7	58.6	58.6	58.6	20.555	0	72.882	49	616369984	663100032	sp|Q9ULC4|MCTS1_HUMAN Malignant T-cell-amplified sequence 1 OS=Homo sapiens OX=9606 GN=MCTS1 PE=1 SV=1
Q9Y6G9	Q9Y6G9	Cytoplasmic dynein 1 light intermediate chain 1	DYNC1LI1	1047100000	22	22	20	54.9	54.9	49.5	56.578	0	138.45	71	737280000	606819968	sp|Q9Y6G9|DC1L1_HUMAN Cytoplasmic dynein 1 light intermediate chain 1 OS=Homo sapiens OX=9606 GN=DYNC1LI1 PE=1 SV=3
P61619;Q9H9S3	P61619	Protein transport protein Sec61 subunit alpha isoform 1	SEC61A1	1045100000	10	10	10	22.7	22.7	22.7	52.264	0	23.428	39	379670016	1202800000	sp|P61619|S61A1_HUMAN Protein transport protein Sec61 subunit alpha isoform 1 OS=Homo sapiens OX=9606 GN=SEC61A1 PE=1 SV=2
Q92747	Q92747	Actin-related protein 2/3 complex subunit 1A	ARPC1A	1044600000	13	13	12	56.8	56.8	50.5	41.569	0	41.51	49	617670016	706220032	sp|Q92747|ARC1A_HUMAN Actin-related protein 2/3 complex subunit 1A OS=Homo sapiens OX=9606 GN=ARPC1A PE=2 SV=2
Q9Y6M1	Q9Y6M1	Insulin-like growth factor 2 mRNA-binding protein 2	IGF2BP2	1042300000	20	19	19	36.2	34.1	34.1	66.121	0	61.326	73	738289984	761699968	sp|Q9Y6M1|IF2B2_HUMAN Insulin-like growth factor 2 mRNA-binding protein 2 OS=Homo sapiens OX=9606 GN=IGF2BP2 PE=1 SV=2
Q9H3K6	Q9H3K6	BolA-like protein 2	BOLA2	1039900000	5	5	5	72.1	72.1	72.1	10.116	0	55.319	32	679320000	645950016	sp|Q9H3K6|BOLA2_HUMAN BolA-like protein 2 OS=Homo sapiens OX=9606 GN=BOLA2 PE=1 SV=1
Q99805	Q99805	Transmembrane 9 superfamily member 2	TM9SF2	1039000000	11	11	11	20.2	20.2	20.2	75.775	0	105.37	49	693729984	662529984	sp|Q99805|TM9S2_HUMAN Transmembrane 9 superfamily member 2 OS=Homo sapiens OX=9606 GN=TM9SF2 PE=1 SV=1
Q9H4M9;Q9NZN4	Q9H4M9	EH domain-containing protein 1	EHD1	1038000000	25	25	16	62.9	62.9	44.8	60.626	0	99.607	95	614849984	675390016	sp|Q9H4M9|EHD1_HUMAN EH domain-containing protein 1 OS=Homo sapiens OX=9606 GN=EHD1 PE=1 SV=2
Rep 1659	Rep 1659	Protein DEK	DEK	1036000000	10	10	10	26.7	26.7	26.7	42.674	0	113.35	45	631910016	743009984	sp|Rep 1659|DEK_HUMAN Protein DEK OS=Homo sapiens OX=9606 GN=DEK PE=1 SV=1
P50851;Q8NFP9	P50851	Lipopolysaccharide-responsive and beige-like anchor protein	LRBA	1032100000	48	48	48	22.3	22.3	22.3	319.1	0	119.44	127	637400000	686659968	sp|P50851|LRBA_HUMAN Lipopolysaccharide-responsive and beige-like anchor protein OS=Homo sapiens OX=9606 GN=LRBA PE=1 SV=4
Q15075	Q15075	Early endosome antigen 1	EEA1	1031100000	39	39	39	36	36	36	162.46	0	96.227	125	661619968	780520000	sp|Q15075|EEA1_HUMAN Early endosome antigen 1 OS=Homo sapiens OX=9606 GN=EEA1 PE=1 SV=2
P29144	P29144	Tripeptidyl-peptidase 2	TPP2	1030000000	32	32	32	34.9	34.9	34.9	138.35	0	134.35	124	627699968	723510016	sp|P29144|TPP2_HUMAN Tripeptidyl-peptidase 2 OS=Homo sapiens OX=9606 GN=TPP2 PE=1 SV=4
P32322	P32322	Pyrroline-5-carboxylate reductase 1, mitochondrial	PYCR1	1028800000	14	14	13	51.4	51.4	47.3	33.36	0	57.249	73	640369984	798449984	sp|P32322|P5CR1_HUMAN Pyrroline-5-carboxylate reductase 1, mitochondrial OS=Homo sapiens OX=9606 GN=PYCR1 PE=1 SV=2
P61106	P61106	Ras-related protein Rab-14	RAB14	1026700000	12	12	12	70.7	70.7	70.7	23.897	0	78.452	56	691969984	664049984	sp|P61106|RAB14_HUMAN Ras-related protein Rab-14 OS=Homo sapiens OX=9606 GN=RAB14 PE=1 SV=4
O60610	O60610	Protein diaphanous homolog 1	DIAPH1	1013600000	33	33	33	35	35	35	141.35	0	132.58	121	719590016	626300032	sp|O60610|DIAP1_HUMAN Protein diaphanous homolog 1 OS=Homo sapiens OX=9606 GN=DIAPH1 PE=1 SV=2
Q14160;Q9BTT6	Q14160	Protein scribble homolog	SCRIB	1008700000	35	35	35	33.5	33.5	33.5	174.88	0	135.68	103	557649984	696040000	sp|Q14160|SCRIB_HUMAN Protein scribble homolog OS=Homo sapiens OX=9606 GN=SCRIB PE=1 SV=4
P47813	P47813	Eukaryotic translation initiation factor 1A, X-chromosomal	EIF1AX	999180000	6	6	1	43.1	43.1	6.9	16.46	0	17.211	31	0	949260032	sp|P47813|IF1AX_HUMAN Eukaryotic translation initiation factor 1A, X-chromosomal OS=Homo sapiens OX=9606 GN=EIF1AX PE=1 SV=2
Q52LJ0	Q52LJ0	Protein FAM98B	FAM98B	998320000	11	11	9	38.8	38.8	31.2	45.547	0	117.57	48	718550016	643590016	sp|Q52LJ0|FA98B_HUMAN Protein FAM98B OS=Homo sapiens OX=9606 GN=FAM98B PE=1 SV=2
Q96CW1	Q96CW1	AP-2 complex subunit mu	AP2M1	994300000	14	14	14	40.7	40.7	40.7	49.654	0	51.988	55	575350016	792380032	sp|Q96CW1|AP2M1_HUMAN AP-2 complex subunit mu OS=Homo sapiens OX=9606 GN=AP2M1 PE=1 SV=2
P50570;Q05193	P50570	Dynamin-2	DNM2	993130000	30	30	24	43.6	43.6	35.9	98.063	0	76.721	102	706060032	626849984	sp|P50570|DYN2_HUMAN Dynamin-2 OS=Homo sapiens OX=9606 GN=DNM2 PE=1 SV=2
Q9UNF1;Q9Y5V3	Q9UNF1	Melanoma-associated antigen D2	MAGED2	984640000	17	17	16	41.3	41.3	39.8	64.953	0	170.54	80	626230016	751270016	sp|Q9UNF1|MAGD2_HUMAN Melanoma-associated antigen D2 OS=Homo sapiens OX=9606 GN=MAGED2 PE=1 SV=2
Q96A33	Q96A33	Coiled-coil domain-containing protein 47	CCDC47	979580000	18	18	18	44.1	44.1	44.1	55.873	0	62.492	71	673929984	745580032	sp|Q96A33|CCD47_HUMAN Coiled-coil domain-containing protein 47 OS=Homo sapiens OX=9606 GN=CCDC47 PE=1 SV=1
P45973	P45973	Chromobox protein homolog 5	CBX5	979480000	9	9	8	51.8	51.8	45.5	22.225	0	28.036	53	583630016	657020032	sp|P45973|CBX5_HUMAN Chromobox protein homolog 5 OS=Homo sapiens OX=9606 GN=CBX5 PE=1 SV=1
P55145	P55145	Mesencephalic astrocyte-derived neurotrophic factor	MANF	979030000	6	6	6	33	33	33	20.7	0	16.874	37	591929984	769729984	sp|P55145|MANF_HUMAN Mesencephalic astrocyte-derived neurotrophic factor OS=Homo sapiens OX=9606 GN=MANF PE=1 SV=3
Q16881	Q16881	Thioredoxin reductase 1, cytoplasmic	TXNRD1	978550000	17	17	16	42.8	42.8	40.5	70.905	0	91.027	63	627649984	564760000	sp|Q16881|TRXR1_HUMAN Thioredoxin reductase 1, cytoplasmic OS=Homo sapiens OX=9606 GN=TXNRD1 PE=1 SV=3
Q92922	Q92922	SWI/SNF complex subunit SMARCC1	SMARCC1	975240000	26	26	18	38.9	38.9	30.7	122.87	0	164.34	89	571840000	657840000	sp|Q92922|SMRC1_HUMAN SWI/SNF complex subunit SMARCC1 OS=Homo sapiens OX=9606 GN=SMARCC1 PE=1 SV=3
P46939	P46939	Utrophin	UTRN	973970000	52	52	51	21.5	21.5	21.3	394.46	0	157.23	140	659129984	509529984	sp|P46939|UTRO_HUMAN Utrophin OS=Homo sapiens OX=9606 GN=UTRN PE=1 SV=2
Q9H910	Q9H910	Hematological and neurological expressed 1-like protein	HN1L	971980000	7	7	7	57.4	57.4	57.4	20.063	0	56.13	44	586990016	728240000	sp|Q9H910|JUPI2_HUMAN Jupiter microtubule associated homolog 2 OS=Homo sapiens OX=9606 GN=JPT2 PE=1 SV=1
P00167	P00167	Cytochrome b5	CYB5A	970180000	4	4	4	42.5	42.5	42.5	15.33	0	24.027	32	578120000	700950016	sp|P00167|CYB5_HUMAN Cytochrome b5 OS=Homo sapiens OX=9606 GN=CYB5A PE=1 SV=2
P54709	P54709	Sodium/potassium-transporting ATPase subunit beta-3	ATP1B3	970150000	11	11	11	49.8	49.8	49.8	31.512	0	23.506	34	561590016	731550016	sp|P54709|AT1B3_HUMAN Sodium/potassium-transporting ATPase subunit beta-3 OS=Homo sapiens OX=9606 GN=ATP1B3 PE=1 SV=1
Q9BXJ9;Q6N069	Q9BXJ9	N-alpha-acetyltransferase 15, NatA auxiliary subunit	NAA15	969000000	27	27	27	35.2	35.2	35.2	101.27	0	64.295	105	661600000	669710016	sp|Q9BXJ9|NAA15_HUMAN N-alpha-acetyltransferase 15, NatA auxiliary subunit OS=Homo sapiens OX=9606 GN=NAA15 PE=1 SV=1
P61513;A6NKH3	P61513	60S ribosomal protein L37a	RPL37A	965020000	3	3	3	41.3	41.3	41.3	10.275	0	48.209	21	795619968	413660000	sp|P61513|RL37A_HUMAN 60S ribosomal protein L37a OS=Homo sapiens OX=9606 GN=RPL37A PE=1 SV=2
P50552	P50552	Vasodilator-stimulated phosphoprotein	VASP	963310000	13	13	13	38.9	38.9	38.9	39.829	0	49.311	61	678150016	514980000	sp|P50552|VASP_HUMAN Vasodilator-stimulated phosphoprotein OS=Homo sapiens OX=9606 GN=VASP PE=1 SV=3
P60983;O60234	P60983	Glia maturation factor beta	GMFB	961800000	8	8	8	72.5	72.5	72.5	16.713	0	72.786	52	771880000	542579968	sp|P60983|GMFB_HUMAN Glia maturation factor beta OS=Homo sapiens OX=9606 GN=GMFB PE=1 SV=2
Q9P0M6	Q9P0M6	Core histone macro-H2A.2	H2AFY2	959960000	14	12	12	49.2	42.2	42.2	40.058	0	41.046	53	573219968	785689984	sp|Q9P0M6|H2AW_HUMAN Core histone macro-H2A.2 OS=Homo sapiens OX=9606 GN=H2AFY2 PE=1 SV=3
Q09161	Q09161	Nuclear cap-binding protein subunit 1	NCBP1	957380000	22	22	22	39	39	39	91.838	0	79.488	103	593100032	605990016	sp|Q09161|NCBP1_HUMAN Nuclear cap-binding protein subunit 1 OS=Homo sapiens OX=9606 GN=NCBP1 PE=1 SV=1
P63208	P63208	S-phase kinase-associated protein 1	SKP1	954850000	9	9	9	73.6	73.6	73.6	18.658	0	44.92	33	637390016	547219968	sp|P63208|SKP1_HUMAN S-phase kinase-associated protein 1 OS=Homo sapiens OX=9606 GN=SKP1 PE=1 SV=2
Q9NS69	Q9NS69	Mitochondrial import receptor subunit TOM22 homolog	TOMM22	953490000	6	6	6	66.2	66.2	66.2	15.521	0	102.3	51	631219968	623809984	sp|Q9NS69|TOM22_HUMAN Mitochondrial import receptor subunit TOM22 homolog OS=Homo sapiens OX=9606 GN=TOMM22 PE=1 SV=3
O14737	O14737	Programmed cell death protein 5	PDCD5	951520000	7	7	7	45.6	45.6	45.6	14.285	0	25.142	37	747459968	624329984	sp|O14737|PDCD5_HUMAN Programmed cell death protein 5 OS=Homo sapiens OX=9606 GN=PDCD5 PE=1 SV=3
Q9ULV4	Q9ULV4	Coronin-1C	CORO1C	949360000	14	14	14	38.6	38.6	38.6	53.248	0	61.746	48	509190016	732950016	sp|Q9ULV4|COR1C_HUMAN Coronin-1C OS=Homo sapiens OX=9606 GN=CORO1C PE=1 SV=1
O00625	O00625	Pirin	PIR	947520000	10	10	10	48.3	48.3	48.3	32.113	0	50.678	48	609750016	657969984	sp|O00625|PIR_HUMAN Pirin OS=Homo sapiens OX=9606 GN=PIR PE=1 SV=1
Q9BYT8	Q9BYT8	Neurolysin, mitochondrial	NLN	946240000	18	18	18	31.4	31.4	31.4	80.651	0	45.88	74	637480000	630160000	sp|Q9BYT8|NEUL_HUMAN Neurolysin, mitochondrial OS=Homo sapiens OX=9606 GN=NLN PE=1 SV=1
Q9Y520	Q9Y520	Protein PRRC2C	PRRC2C	943230000	29	29	29	14.5	14.5	14.5	316.91	0	101.31	105	520920000	831289984	sp|Q9Y520|PRC2C_HUMAN Protein PRRC2C OS=Homo sapiens OX=9606 GN=PRRC2C PE=1 SV=4
P54725	P54725	UV excision repair protein RAD23 homolog A	RAD23A	942280000	11	9	9	43.5	38.6	38.6	39.609	0	103.39	41	826270016	366140000	sp|P54725|RD23A_HUMAN UV excision repair protein RAD23 homolog A OS=Homo sapiens OX=9606 GN=RAD23A PE=1 SV=1
P10768	P10768	S-formylglutathione hydrolase	ESD	942070000	10	10	10	54.3	54.3	54.3	31.462	0	86.351	57	676089984	496200000	sp|P10768|ESTD_HUMAN S-formylglutathione hydrolase OS=Homo sapiens OX=9606 GN=ESD PE=1 SV=2
Q9Y446	Q9Y446	Plakophilin-3	PKP3	941400000	24	24	24	39.8	39.8	39.8	87.081	0	107.74	87	553960000	706659968	sp|Q9Y446|PKP3_HUMAN Plakophilin-3 OS=Homo sapiens OX=9606 GN=PKP3 PE=1 SV=1
Q15274	Q15274	Nicotinate-nucleotide pyrophosphorylase [carboxylating]	QPRT	939010000	8	8	8	45.1	45.1	45.1	30.845	0	103.02	51	545409984	799539968	sp|Q15274|NADC_HUMAN Nicotinate-nucleotide pyrophosphorylase [carboxylating] OS=Homo sapiens OX=9606 GN=QPRT PE=1 SV=3
Q15437	Q15437	Protein transport protein Sec23B	SEC23B	937350000	24	24	21	44.9	44.9	40.2	86.478	0	90.927	90	603539968	564560000	sp|Q15437|SC23B_HUMAN Protein transport protein Sec23B OS=Homo sapiens OX=9606 GN=SEC23B PE=1 SV=2
Q9Y5X3	Q9Y5X3	Sorting nexin-5	SNX5	936300000	15	15	15	40.8	40.8	40.8	46.816	0	49.805	69	650390016	617310016	sp|Q9Y5X3|SNX5_HUMAN Sorting nexin-5 OS=Homo sapiens OX=9606 GN=SNX5 PE=1 SV=1
O96008	O96008	Mitochondrial import receptor subunit TOM40 homolog	TOMM40	934520000	9	9	9	41.8	41.8	41.8	37.893	0	130.25	53	743080000	546200000	sp|O96008|TOM40_HUMAN Mitochondrial import receptor subunit TOM40 homolog OS=Homo sapiens OX=9606 GN=TOMM40 PE=1 SV=1
P20290	P20290	Transcription factor BTF3	BTF3	932620000	8	8	8	50.5	50.5	50.5	22.168	0	165.15	43	839670016	258740000	sp|P20290|BTF3_HUMAN Transcription factor BTF3 OS=Homo sapiens OX=9606 GN=BTF3 PE=1 SV=1
Q9C005	Q9C005	Protein dpy-30 homolog	DPY30	931220000	5	5	5	76.8	76.8	76.8	11.25	0	51.721	32	657990016	644400000	sp|Q9C005|DPY30_HUMAN Protein dpy-30 homolog OS=Homo sapiens OX=9606 GN=DPY30 PE=1 SV=1
Q9NQR4	Q9NQR4	Omega-amidase NIT2	NIT2	927990000	13	13	13	67.8	67.8	67.8	30.608	0	123.48	62	528960000	710579968	sp|Q9NQR4|NIT2_HUMAN Omega-amidase NIT2 OS=Homo sapiens OX=9606 GN=NIT2 PE=1 SV=1
Q16836	Q16836	Hydroxyacyl-coenzyme A dehydrogenase, mitochondrial	HADH	926620000	9	9	9	54.1	54.1	54.1	34.293	0	104.31	43	627129984	552280000	sp|Q16836|HCDH_HUMAN Hydroxyacyl-coenzyme A dehydrogenase, mitochondrial OS=Homo sapiens OX=9606 GN=HADH PE=1 SV=3
Q8TDN6	Q8TDN6	Ribosome biogenesis protein BRX1 homolog	BRIX1	924150000	15	15	15	54.4	54.4	54.4	41.401	0	83.863	62	753240000	314310016	sp|Q8TDN6|BRX1_HUMAN Ribosome biogenesis protein BRX1 homolog OS=Homo sapiens OX=9606 GN=BRIX1 PE=1 SV=2
Q96GQ7	Q96GQ7	Probable ATP-dependent RNA helicase DDX27	DDX27	922740000	21	21	21	29.4	29.4	29.4	89.834	0	41.604	86	587950016	599059968	sp|Q96GQ7|DDX27_HUMAN Probable ATP-dependent RNA helicase DDX27 OS=Homo sapiens OX=9606 GN=DDX27 PE=1 SV=2
Q9UHB6	Q9UHB6	LIM domain and actin-binding protein 1	LIMA1	920830000	20	20	20	36.8	36.8	36.8	85.225	0	58.942	83	533020000	724339968	sp|Q9UHB6|LIMA1_HUMAN LIM domain and actin-binding protein 1 OS=Homo sapiens OX=9606 GN=LIMA1 PE=1 SV=1
Q9BZE4	Q9BZE4	Nucleolar GTP-binding protein 1	GTPBP4	917310000	22	22	22	43.1	43.1	43.1	73.964	0	54.492	79	598700032	622950016	sp|Q9BZE4|NOG1_HUMAN Nucleolar GTP-binding protein 1 OS=Homo sapiens OX=9606 GN=GTPBP4 PE=1 SV=3
Q16543	Q16543	Hsp90 co-chaperone Cdc37;Hsp90 co-chaperone Cdc37, N-terminally processed	CDC37	917010000	8	8	8	29.9	29.9	29.9	44.468	0	41.998	40	593139968	687160000	sp|Q16543|CDC37_HUMAN Hsp90 co-chaperone Cdc37 OS=Homo sapiens OX=9606 GN=CDC37 PE=1 SV=1
Q8N8S7;Q9UI08	Q8N8S7	Protein enabled homolog	ENAH	916960000	14	14	14	33.3	33.3	33.3	66.509	0	174.66	50	648680000	547710016	sp|Q8N8S7|ENAH_HUMAN Protein enabled homolog OS=Homo sapiens OX=9606 GN=ENAH PE=1 SV=2
P27144	P27144	Adenylate kinase 4, mitochondrial	AK4	915480000	10	10	10	58.7	58.7	58.7	25.268	0	29.459	49	539990016	759539968	sp|P27144|KAD4_HUMAN Adenylate kinase 4, mitochondrial OS=Homo sapiens OX=9606 GN=AK4 PE=1 SV=1
O60502	O60502	Protein O-GlcNAcase	MGEA5	915120000	26	26	26	40.7	40.7	40.7	102.91	0	70.926	88	631720000	491040000	sp|O60502|OGA_HUMAN Protein O-GlcNAcase OS=Homo sapiens OX=9606 GN=OGA PE=1 SV=2
Q8WVV9	Q8WVV9	Heterogeneous nuclear ribonucleoprotein L-like	HNRNPLL	914880000	20	20	20	58.7	58.7	58.7	60.082	0	73.656	80	551750016	593169984	sp|Q8WVV9|HNRLL_HUMAN Heterogeneous nuclear ribonucleoprotein L-like OS=Homo sapiens OX=9606 GN=HNRNPLL PE=1 SV=1
P43490	P43490	Nicotinamide phosphoribosyltransferase	NAMPT	913720000	19	19	19	57.6	57.6	57.6	55.52	0	200.11	71	626840000	554940032	sp|P43490|NAMPT_HUMAN Nicotinamide phosphoribosyltransferase OS=Homo sapiens OX=9606 GN=NAMPT PE=1 SV=1
P53597	P53597	Succinyl-CoA ligase [ADP/GDP-forming] subunit alpha, mitochondrial	SUCLG1	912960000	8	8	8	33.8	33.8	33.8	36.249	0	27.155	28	583590016	641390016	sp|P53597|SUCA_HUMAN Succinate--CoA ligase [ADP/GDP-forming] subunit alpha, mitochondrial OS=Homo sapiens OX=9606 GN=SUCLG1 PE=1 SV=4
P62879;P16520	P62879	Guanine nucleotide-binding protein G(I)/G(S)/G(T) subunit beta-2	GNB2	912880000	14	9	6	66.2	47.9	40	37.331	0	74.208	57	572729984	566750016	sp|P62879|GBB2_HUMAN Guanine nucleotide-binding protein G(I)/G(S)/G(T) subunit beta-2 OS=Homo sapiens OX=9606 GN=GNB2 PE=1 SV=3
P17480	P17480	Nucleolar transcription factor 1	UBTF	905790000	17	17	17	25.8	25.8	25.8	89.405	0	40.036	70	625480000	537420032	sp|P17480|UBF1_HUMAN Nucleolar transcription factor 1 OS=Homo sapiens OX=9606 GN=UBTF PE=1 SV=1
Q13308	Q13308	Inactive tyrosine-protein kinase 7	PTK7	904670000	23	23	23	25.4	25.4	25.4	118.39	0	60.232	85	563710016	692620032	sp|Q13308|PTK7_HUMAN Inactive tyrosine-protein kinase 7 OS=Homo sapiens OX=9606 GN=PTK7 PE=1 SV=2
Q9UBR2	Q9UBR2	Cathepsin Z	CTSZ	904040000	6	6	6	25.7	25.7	25.7	33.868	0	22.256	31	599859968	615880000	sp|Q9UBR2|CATZ_HUMAN Cathepsin Z OS=Homo sapiens OX=9606 GN=CTSZ PE=1 SV=1
Q9NQG5	Q9NQG5	Regulation of nuclear pre-mRNA domain-containing protein 1B	RPRD1B	899430000	13	13	11	54	54	42.6	36.899	0	81.86	58	576710016	546480000	sp|Q9NQG5|RPR1B_HUMAN Regulation of nuclear pre-mRNA domain-containing protein 1B OS=Homo sapiens OX=9606 GN=RPRD1B PE=1 SV=1
Q8NBJ7	Q8NBJ7	Sulfatase-modifying factor 2	SUMF2	899100000	10	10	10	35.5	35.5	35.5	33.843	0	37.739	45	545689984	610929984	sp|Q8NBJ7|SUMF2_HUMAN Inactive C-alpha-formylglycine-generating enzyme 2 OS=Homo sapiens OX=9606 GN=SUMF2 PE=1 SV=2
Q13492;O60641	Q13492	Phosphatidylinositol-binding clathrin assembly protein	PICALM	897440000	16	16	16	33.4	33.4	33.4	70.754	0	75.04	67	553080000	569129984	sp|Q13492|PICAL_HUMAN Phosphatidylinositol-binding clathrin assembly protein OS=Homo sapiens OX=9606 GN=PICALM PE=1 SV=2
P36639	P36639	7,8-dihydro-8-oxoguanine triphosphatase	NUDT1	897240000	6	6	6	35	35	35	22.519	0	32.922	35	611689984	550630016	sp|P36639|8ODP_HUMAN 7,8-dihydro-8-oxoguanine triphosphatase OS=Homo sapiens OX=9606 GN=NUDT1 PE=1 SV=3
O14929	O14929	Histone acetyltransferase type B catalytic subunit	HAT1	894970000	9	9	9	33.7	33.7	33.7	49.512	0	130.49	43	552910016	658040000	sp|O14929|HAT1_HUMAN Histone acetyltransferase type B catalytic subunit OS=Homo sapiens OX=9606 GN=HAT1 PE=1 SV=1
Q9UJU6	Q9UJU6	Drebrin-like protein	DBNL	894530000	10	10	10	33.5	33.5	33.5	48.207	0	59.533	55	543640000	658550016	sp|Q9UJU6|DBNL_HUMAN Drebrin-like protein OS=Homo sapiens OX=9606 GN=DBNL PE=1 SV=1
P10606	P10606	Cytochrome c oxidase subunit 5B, mitochondrial	COX5B	892100000	4	4	4	28.7	28.7	28.7	13.696	0	6.8938	20	518009984	789310016	sp|P10606|COX5B_HUMAN Cytochrome c oxidase subunit 5B, mitochondrial OS=Homo sapiens OX=9606 GN=COX5B PE=1 SV=2
P56385	P56385	ATP synthase subunit e, mitochondrial	ATP5I	891420000	4	4	4	52.2	52.2	52.2	7.9331	0	11.553	26	595489984	576220032	sp|P56385|ATP5I_HUMAN ATP synthase subunit e, mitochondrial OS=Homo sapiens OX=9606 GN=ATP5ME PE=1 SV=2
P13674	P13674	Prolyl 4-hydroxylase subunit alpha-1	P4HA1	891320000	18	18	18	37.8	37.8	37.8	61.049	0	53.906	76	494020000	796840000	sp|P13674|P4HA1_HUMAN Prolyl 4-hydroxylase subunit alpha-1 OS=Homo sapiens OX=9606 GN=P4HA1 PE=1 SV=2
Q9NR28	Q9NR28	Diablo homolog, mitochondrial	DIABLO	890810000	9	9	9	59.4	59.4	59.4	27.131	0	45.615	41	497840000	737230016	sp|Q9NR28|DBLOH_HUMAN Diablo homolog, mitochondrial OS=Homo sapiens OX=9606 GN=DIABLO PE=1 SV=1
O43592	O43592	Exportin-T	XPOT	889370000	23	23	23	29.5	29.5	29.5	109.96	0	60.449	95	587500032	465790016	sp|O43592|XPOT_HUMAN Exportin-T OS=Homo sapiens OX=9606 GN=XPOT PE=1 SV=2
Q13442	Q13442	28 kDa heat- and acid-stable phosphoprotein	PDAP1	888270000	6	6	6	27.1	27.1	27.1	20.63	0	19.819	30	691000000	453560000	sp|Q13442|HAP28_HUMAN 28 kDa heat- and acid-stable phosphoprotein OS=Homo sapiens OX=9606 GN=PDAP1 PE=1 SV=1
Q9H444	Q9H444	Charged multivesicular body protein 4b	CHMP4B	885110000	8	8	8	54.5	54.5	54.5	24.95	0	95.873	43	475489984	761070016	sp|Q9H444|CHM4B_HUMAN Charged multivesicular body protein 4b OS=Homo sapiens OX=9606 GN=CHMP4B PE=1 SV=1
Q13557;Q9UQM7	Q13557	Calcium/calmodulin-dependent protein kinase type II subunit delta	CAMK2D	882680000	13	13	8	34.1	34.1	22.4	56.369	0	79.186	58	498609984	658950016	sp|Q13557|KCC2D_HUMAN Calcium/calmodulin-dependent protein kinase type II subunit delta OS=Homo sapiens OX=9606 GN=CAMK2D PE=1 SV=3
O95793	O95793	Double-stranded RNA-binding protein Staufen homolog 1	STAU1	878960000	15	15	15	33.8	33.8	33.8	63.182	0	74.568	60	562899968	603459968	sp|O95793|STAU1_HUMAN Double-stranded RNA-binding protein Staufen homolog 1 OS=Homo sapiens OX=9606 GN=STAU1 PE=1 SV=2
Q9UBB4	Q9UBB4	Ataxin-10	ATXN10	877880000	20	20	20	51.8	51.8	51.8	53.488	0	144.77	77	590630016	521529984	sp|Q9UBB4|ATX10_HUMAN Ataxin-10 OS=Homo sapiens OX=9606 GN=ATXN10 PE=1 SV=1
P40222	P40222	Alpha-taxilin	TXLNA	874940000	21	21	21	47.4	47.4	47.4	61.89	0	120.86	75	534940000	612179968	sp|P40222|TXLNA_HUMAN Alpha-taxilin OS=Homo sapiens OX=9606 GN=TXLNA PE=1 SV=3
Q15417	Q15417	Calponin-3	CNN3	873040000	12	12	11	58.4	58.4	55	36.413	0	129.01	46	543470016	535320000	sp|Q15417|CNN3_HUMAN Calponin-3 OS=Homo sapiens OX=9606 GN=CNN3 PE=1 SV=1
P52735	P52735	Guanine nucleotide exchange factor VAV2	VAV2	873030000	20	20	20	31.5	31.5	31.5	101.29	0	75.721	82	634209984	498680000	sp|P52735|VAV2_HUMAN Guanine nucleotide exchange factor VAV2 OS=Homo sapiens OX=9606 GN=VAV2 PE=1 SV=2
P78406	P78406	mRNA export factor	RAE1	872950000	15	15	15	77.2	77.2	77.2	40.968	0	153.31	55	639910016	470580000	sp|P78406|RAE1L_HUMAN mRNA export factor OS=Homo sapiens OX=9606 GN=RAE1 PE=1 SV=1
Q8IV08	Q8IV08	Phospholipase D3	PLD3	869580000	11	11	11	33.5	33.5	33.5	54.705	0	35.904	52	550689984	695150016	sp|Q8IV08|PLD3_HUMAN 5-3 exonuclease PLD3 OS=Homo sapiens OX=9606 GN=PLD3 PE=1 SV=1
P21281	P21281	V-type proton ATPase subunit B, brain isoform	ATP6V1B2	863530000	17	17	12	58.7	58.7	42.7	56.5	0	109.56	63	573680000	560390016	sp|P21281|VATB2_HUMAN V-type proton ATPase subunit B, brain isoform OS=Homo sapiens OX=9606 GN=ATP6V1B2 PE=1 SV=3
P62993	P62993	Growth factor receptor-bound protein 2	GRB2	863270000	9	9	9	49.8	49.8	49.8	25.206	0	41.836	46	580550016	512710016	sp|P62993|GRB2_HUMAN Growth factor receptor-bound protein 2 OS=Homo sapiens OX=9606 GN=GRB2 PE=1 SV=1
O15511	O15511	Actin-related protein 2/3 complex subunit 5	ARPC5	862430000	5	5	5	52.3	52.3	52.3	16.32	0	124.32	28	453320000	707049984	sp|O15511|ARPC5_HUMAN Actin-related protein 2/3 complex subunit 5 OS=Homo sapiens OX=9606 GN=ARPC5 PE=1 SV=3
P37268	P37268	Squalene synthase	FDFT1	854120000	16	16	16	47.2	47.2	47.2	48.115	0	54.914	59	409510016	798140032	sp|P37268|FDFT_HUMAN Squalene synthase OS=Homo sapiens OX=9606 GN=FDFT1 PE=1 SV=1
P62304	P62304	Small nuclear ribonucleoprotein E	SNRPE	852490000	3	3	3	52.2	52.2	52.2	10.803	0	20.501	19	477440000	682099968	sp|P62304|RUXE_HUMAN Small nuclear ribonucleoprotein E OS=Homo sapiens OX=9606 GN=SNRPE PE=1 SV=1
Q9UKK9	Q9UKK9	ADP-sugar pyrophosphatase	NUDT5	850650000	11	11	11	63.9	63.9	63.9	24.327	0	49.764	48	566640000	550280000	sp|Q9UKK9|NUDT5_HUMAN ADP-sugar pyrophosphatase OS=Homo sapiens OX=9606 GN=NUDT5 PE=1 SV=1
P08243	P08243	Asparagine synthetase [glutamine-hydrolyzing]	ASNS	849750000	18	18	18	46.3	46.3	46.3	64.369	0	54.662	77	697689984	262190000	sp|P08243|ASNS_HUMAN Asparagine synthetase [glutamine-hydrolyzing] OS=Homo sapiens OX=9606 GN=ASNS PE=1 SV=4
Q9UBQ0	Q9UBQ0	Vacuolar protein sorting-associated protein 29	VPS29	849260000	5	5	5	29.1	29.1	29.1	20.505	0	23.029	26	509750016	649020032	sp|Q9UBQ0|VPS29_HUMAN Vacuolar protein sorting-associated protein 29 OS=Homo sapiens OX=9606 GN=VPS29 PE=1 SV=1
Q96CT7	Q96CT7	Coiled-coil domain-containing protein 124	CCDC124	848030000	10	10	10	43.9	43.9	43.9	25.835	0	35.257	50	541609984	556830016	sp|Q96CT7|CC124_HUMAN Coiled-coil domain-containing protein 124 OS=Homo sapiens OX=9606 GN=CCDC124 PE=1 SV=1
Q9BSJ8	Q9BSJ8	Extended synaptotagmin-1	ESYT1	846080000	25	25	25	32.3	32.3	32.3	122.85	0	91.343	84	531600000	669619968	sp|Q9BSJ8|ESYT1_HUMAN Extended synaptotagmin-1 OS=Homo sapiens OX=9606 GN=ESYT1 PE=1 SV=1
P18583	P18583	Protein SON	SON	844460000	20	20	20	13.3	13.3	13.3	263.83	0	102.6	77	533950016	511809984	sp|P18583|SON_HUMAN Protein SON OS=Homo sapiens OX=9606 GN=SON PE=1 SV=4
Q6NUK1	Q6NUK1	Calcium-binding mitochondrial carrier protein SCaMC-1	SLC25A24	843150000	20	20	20	46.1	46.1	46.1	53.354	0	92.478	75	533940000	623939968	sp|Q6NUK1|SCMC1_HUMAN Calcium-binding mitochondrial carrier protein SCaMC-1 OS=Homo sapiens OX=9606 GN=SLC25A24 PE=1 SV=2
P36957	P36957	Dihydrolipoyllysine-residue succinyltransferase component of 2-oxoglutarate dehydrogenase complex, mitochondrial	DLST	842090000	7	7	7	18.8	18.8	18.8	48.755	0	186.93	36	506160000	754030016	sp|P36957|ODO2_HUMAN Dihydrolipoyllysine-residue succinyltransferase component of 2-oxoglutarate dehydrogenase complex, mitochondrial OS=Homo sapiens OX=9606 GN=DLST PE=1 SV=4
Q96C90	Q96C90	Protein phosphatase 1 regulatory subunit 14B	PPP1R14B	841350000	5	5	5	57.1	57.1	57.1	15.911	0	149.24	40	557699968	468240000	sp|Q96C90|PP14B_HUMAN Protein phosphatase 1 regulatory subunit 14B OS=Homo sapiens OX=9606 GN=PPP1R14B PE=1 SV=3
Q99459	Q99459	Cell division cycle 5-like protein	CDC5L	839210000	22	22	22	42.8	42.8	42.8	92.25	0	83.021	100	545420032	624310016	sp|Q99459|CDC5L_HUMAN Cell division cycle 5-like protein OS=Homo sapiens OX=9606 GN=CDC5L PE=1 SV=2
Q15392	Q15392	Delta(24)-sterol reductase	DHCR24	837610000	11	11	11	30.6	30.6	30.6	60.101	0	79.455	37	423800000	800990016	sp|Q15392|DHC24_HUMAN Delta(24)-sterol reductase OS=Homo sapiens OX=9606 GN=DHCR24 PE=1 SV=2
Q07812	Q07812	Apoptosis regulator BAX	BAX	837180000	9	9	9	50.5	50.5	50.5	21.184	0	55.988	42	581169984	533540000	sp|Q07812|BAX_HUMAN Apoptosis regulator BAX OS=Homo sapiens OX=9606 GN=BAX PE=1 SV=1
Q8IUE6	Q8IUE6	Histone H2A type 2-B	HIST2H2AB	835900000	3	1	1	30	5.4	5.4	13.995	0	6.6233	5	0	1322200064	sp|Q8IUE6|H2A2B_HUMAN Histone H2A type 2-B OS=Homo sapiens OX=9606 GN=HIST2H2AB PE=1 SV=3
Q15813;Q8WVB6	Q15813	Tubulin-specific chaperone E	TBCE	834600000	25	25	25	67	67	67	59.345	0	87.423	86	570990016	493209984	sp|Q15813|TBCE_HUMAN Tubulin-specific chaperone E OS=Homo sapiens OX=9606 GN=TBCE PE=1 SV=1
Rep 1249	Rep 1249	Replication factor C subunit 4	RFC4	834420000	15	15	15	56.7	56.7	56.7	39.681	0	41.773	53	572220032	572289984	sp|Rep 1249|RFC4_HUMAN Replication factor C subunit 4 OS=Homo sapiens OX=9606 GN=RFC4 PE=1 SV=2
Rep 2903	Rep 2903	Selenide, water dikinase 1	SEPHS1	832490000	12	12	12	57.1	57.1	57.1	42.91	0	97.794	61	526300000	493280000	sp|Rep 2903|SPS1_HUMAN Selenide, water dikinase 1 OS=Homo sapiens OX=9606 GN=SEPHS1 PE=1 SV=2
Q9NX63	Q9NX63	MICOS complex subunit MIC19	CHCHD3	832000000	6	6	6	28.6	28.6	28.6	26.152	0	27.384	34	429910016	728040000	sp|Q9NX63|MIC19_HUMAN MICOS complex subunit MIC19 OS=Homo sapiens OX=9606 GN=CHCHD3 PE=1 SV=1
P46977	P46977	Dolichyl-diphosphooligosaccharide--protein glycosyltransferase subunit STT3A	STT3A	831520000	13	13	12	20	20	19	80.529	0	62.398	46	528929984	753539968	sp|P46977|STT3A_HUMAN Dolichyl-diphosphooligosaccharide--protein glycosyltransferase subunit STT3A OS=Homo sapiens OX=9606 GN=STT3A PE=1 SV=2
Q13573	Q13573	SNW domain-containing protein 1	SNW1	831020000	16	16	16	37.7	37.7	37.7	61.494	0	49.469	62	495990016	618049984	sp|Q13573|SNW1_HUMAN SNW domain-containing protein 1 OS=Homo sapiens OX=9606 GN=SNW1 PE=1 SV=1
P33316	P33316	Deoxyuridine 5-triphosphate nucleotidohydrolase, mitochondrial	DUT	830680000	8	8	8	38.1	38.1	38.1	26.563	0	45.169	47	558649984	480990016	sp|P33316|DUT_HUMAN Deoxyuridine 5-triphosphate nucleotidohydrolase, mitochondrial OS=Homo sapiens OX=9606 GN=DUT PE=1 SV=4
Q9NZ01	Q9NZ01	Very-long-chain enoyl-CoA reductase	TECR	829620000	8	8	8	24.7	24.7	24.7	36.034	0	22.666	60	539699968	706860032	sp|Q9NZ01|TECR_HUMAN Very-long-chain enoyl-CoA reductase OS=Homo sapiens OX=9606 GN=TECR PE=1 SV=1
Q8NF91	Q8NF91	Nesprin-1	SYNE1	828930000	3	2	2	0.3	0.2	0.2	1011.1	0.0094973	1.6011	12	0	1099600000	sp|Q8NF91|SYNE1_HUMAN Nesprin-1 OS=Homo sapiens OX=9606 GN=SYNE1 PE=1 SV=4
O43747	O43747	AP-1 complex subunit gamma-1	AP1G1	828700000	23	23	23	38.2	38.2	38.2	91.35	0	99.702	88	635539968	476910016	sp|O43747|AP1G1_HUMAN AP-1 complex subunit gamma-1 OS=Homo sapiens OX=9606 GN=AP1G1 PE=1 SV=5
Q9NY33	Q9NY33	Dipeptidyl peptidase 3	DPP3	828510000	17	17	17	38.1	38.1	38.1	82.588	0	120.86	77	552670016	472929984	sp|Q9NY33|DPP3_HUMAN Dipeptidyl peptidase 3 OS=Homo sapiens OX=9606 GN=DPP3 PE=1 SV=2
Q96HE7;Q86YB8	Q96HE7	ERO1-like protein alpha	ERO1L	826110000	15	15	15	45.9	45.9	45.9	54.392	0	127.87	60	479550016	610129984	sp|Q96HE7|ERO1A_HUMAN ERO1-like protein alpha OS=Homo sapiens OX=9606 GN=ERO1A PE=1 SV=2
Q8TCS8	Q8TCS8	Polyribonucleotide nucleotidyltransferase 1, mitochondrial	PNPT1	824680000	27	27	27	43.8	43.8	43.8	85.95	0	60.074	101	543329984	605500032	sp|Q8TCS8|PNPT1_HUMAN Polyribonucleotide nucleotidyltransferase 1, mitochondrial OS=Homo sapiens OX=9606 GN=PNPT1 PE=1 SV=2
P60903	P60903	Protein S100-A10	S100A10	824400000	3	3	3	35.1	35.1	35.1	11.203	0	16.783	34	898700032	132880000	sp|P60903|S10AA_HUMAN Protein S100-A10 OS=Homo sapiens OX=9606 GN=S100A10 PE=1 SV=2
Rep 1080	Rep 1080	Profilin-2	PFN2	820660000	4	4	4	46.4	46.4	46.4	15.046	0	56.388	22	482060000	582760000	sp|Rep 1080|PROF2_HUMAN Profilin-2 OS=Homo sapiens OX=9606 GN=PFN2 PE=1 SV=3
Q9Y2W2	Q9Y2W2	WW domain-binding protein 11	WBP11	819110000	17	17	17	31.8	31.8	31.8	69.997	0	66.967	64	558940032	573760000	sp|Q9Y2W2|WBP11_HUMAN WW domain-binding protein 11 OS=Homo sapiens OX=9606 GN=WBP11 PE=1 SV=1
Q13630	Q13630	GDP-L-fucose synthase	TSTA3	818910000	10	10	10	44.2	44.2	44.2	35.892	0	45.163	46	522220000	485680000	sp|Q13630|FCL_HUMAN GDP-L-fucose synthase OS=Homo sapiens OX=9606 GN=TSTA3 PE=1 SV=1
P43304	P43304	Glycerol-3-phosphate dehydrogenase, mitochondrial	GPD2	816640000	24	24	24	40.9	40.9	40.9	80.852	0	60.016	90	562590016	595939968	sp|P43304|GPDM_HUMAN Glycerol-3-phosphate dehydrogenase, mitochondrial OS=Homo sapiens OX=9606 GN=GPD2 PE=1 SV=3
Q9Y5A9	Q9Y5A9	YTH domain-containing family protein 2	YTHDF2	816390000	12	12	9	29	29	24.4	62.333	0	104.87	44	558670016	466609984	sp|Q9Y5A9|YTHD2_HUMAN YTH domain-containing family protein 2 OS=Homo sapiens OX=9606 GN=YTHDF2 PE=1 SV=2
Q02218;Q9ULD0	Q02218	2-oxoglutarate dehydrogenase, mitochondrial	OGDH	815420000	29	29	29	38.1	38.1	38.1	115.93	0	64.551	98	467750016	642190016	sp|Q02218|ODO1_HUMAN 2-oxoglutarate dehydrogenase, mitochondrial OS=Homo sapiens OX=9606 GN=OGDH PE=1 SV=3
Q12769	Q12769	Nuclear pore complex protein Nup160	NUP160	810590000	27	27	27	27	27	27	162.12	0	87.336	94	514360000	542659968	sp|Q12769|NU160_HUMAN Nuclear pore complex protein Nup160 OS=Homo sapiens OX=9606 GN=NUP160 PE=1 SV=3
Q14696	Q14696	LDLR chaperone MESD	MESDC2	810010000	9	9	9	40.2	40.2	40.2	26.076	0	20.574	42	435360000	573369984	sp|Q14696|MESD_HUMAN LRP chaperone MESD OS=Homo sapiens OX=9606 GN=MESD PE=1 SV=2
P46459	P46459	Vesicle-fusing ATPase	NSF	805780000	26	26	26	39.8	39.8	39.8	82.593	0	57.521	91	533040000	615729984	sp|P46459|NSF_HUMAN Vesicle-fusing ATPase OS=Homo sapiens OX=9606 GN=NSF PE=1 SV=3
Q96SQ9	Q96SQ9	Cytochrome P450 2S1	CYP2S1	804490000	14	14	14	35.1	35.1	35.1	55.816	0	69.001	61	469620000	664179968	sp|Q96SQ9|CP2S1_HUMAN Cytochrome P450 2S1 OS=Homo sapiens OX=9606 GN=CYP2S1 PE=1 SV=2
Q14137	Q14137	Ribosome biogenesis protein BOP1	BOP1	803800000	21	21	21	42.9	42.9	42.9	83.629	0	137.05	79	547000000	398820000	sp|Q14137|BOP1_HUMAN Ribosome biogenesis protein BOP1 OS=Homo sapiens OX=9606 GN=BOP1 PE=1 SV=2
O00161	O00161	Synaptosomal-associated protein 23	SNAP23	802910000	11	11	11	73	73	73	23.354	0	68.623	53	420320000	781500032	sp|O00161|SNP23_HUMAN Synaptosomal-associated protein 23 OS=Homo sapiens OX=9606 GN=SNAP23 PE=1 SV=1
Q6ZU52	Q6ZU52	Uncharacterized protein KIAA0408	KIAA0408	802550000	2	2	2	3.9	3.9	3.9	79.162	0.0017136	2.2324	6	804169984	0	sp|Q6ZU52|K0408_HUMAN Uncharacterized protein KIAA0408 OS=Homo sapiens OX=9606 GN=KIAA0408 PE=1 SV=1
Rep 2023	Rep 2023	Paxillin	PXN	802010000	16	16	16	43.1	43.1	43.1	64.505	0	105.65	73	526280000	438849984	sp|Rep 2023|PAXI_HUMAN Paxillin OS=Homo sapiens OX=9606 GN=PXN PE=1 SV=3
Q9UNH7;Q86XE0	Q9UNH7	Sorting nexin-6;Sorting nexin-6, N-terminally processed	SNX6	800500000	17	17	17	46.1	46.1	46.1	46.648	0	152.03	64	519990016	559299968	sp|Q9UNH7|SNX6_HUMAN Sorting nexin-6 OS=Homo sapiens OX=9606 GN=SNX6 PE=1 SV=1
Q9NX62	Q9NX62	Inositol monophosphatase 3	IMPAD1	796580000	9	9	9	35.7	35.7	35.7	38.681	0	53.934	36	555840000	582230016	sp|Q9NX62|IMPA3_HUMAN Golgi-resident adenosine 3,5-bisphosphate 3-phosphatase OS=Homo sapiens OX=9606 GN=IMPAD1 PE=1 SV=1
Q92979	Q92979	Ribosomal RNA small subunit methyltransferase NEP1	EMG1	796340000	12	12	12	68.4	68.4	68.4	26.72	0	32.334	48	503400000	464190016	sp|Q92979|NEP1_HUMAN Ribosomal RNA small subunit methyltransferase NEP1 OS=Homo sapiens OX=9606 GN=EMG1 PE=1 SV=4
Q9BRA2	Q9BRA2	Thioredoxin domain-containing protein 17	TXNDC17	795770000	6	6	6	66.7	66.7	66.7	13.941	0	26.344	31	520080000	514720000	sp|Q9BRA2|TXD17_HUMAN Thioredoxin domain-containing protein 17 OS=Homo sapiens OX=9606 GN=TXNDC17 PE=1 SV=1
O60828	O60828	Polyglutamine-binding protein 1	PQBP1	794890000	8	8	8	45.3	45.3	45.3	30.472	0	76.07	39	485460000	558750016	sp|O60828|PQBP1_HUMAN Polyglutamine-binding protein 1 OS=Homo sapiens OX=9606 GN=PQBP1 PE=1 SV=1
Q14677	Q14677	Clathrin interactor 1	CLINT1	794280000	14	14	14	28.6	28.6	28.6	68.259	0	39.482	55	449550016	589699968	sp|Q14677|EPN4_HUMAN Clathrin interactor 1 OS=Homo sapiens OX=9606 GN=CLINT1 PE=1 SV=1
Q9C0C2	Q9C0C2	182 kDa tankyrase-1-binding protein	TNKS1BP1	793890000	37	37	37	34.5	34.5	34.5	181.79	0	108.12	101	562750016	406620000	sp|Q9C0C2|TB182_HUMAN 182 kDa tankyrase-1-binding protein OS=Homo sapiens OX=9606 GN=TNKS1BP1 PE=1 SV=4
Q14739	Q14739	Lamin-B receptor	LBR	793820000	11	11	11	19.8	19.8	19.8	70.702	0	35.442	33	528140000	646289984	sp|Q14739|LBR_HUMAN Delta(14)-sterol reductase LBR OS=Homo sapiens OX=9606 GN=LBR PE=1 SV=2
Q93052	Q93052	Lipoma-preferred partner	LPP	791820000	18	18	18	55.2	55.2	55.2	65.746	0	66.83	70	593059968	304969984	sp|Q93052|LPP_HUMAN Lipoma-preferred partner OS=Homo sapiens OX=9606 GN=LPP PE=1 SV=1
O15212	O15212	Prefoldin subunit 6	PFDN6	789680000	5	5	5	43.4	43.4	43.4	14.582	0	173.96	27	553400000	422769984	sp|O15212|PFD6_HUMAN Prefoldin subunit 6 OS=Homo sapiens OX=9606 GN=PFDN6 PE=1 SV=1
Q9Y3Y2	Q9Y3Y2	Chromatin target of PRMT1 protein	CHTOP	789620000	5	5	5	21	21	21	26.396	0	20.16	27	409009984	670969984	sp|Q9Y3Y2|CHTOP_HUMAN Chromatin target of PRMT1 protein OS=Homo sapiens OX=9606 GN=CHTOP PE=1 SV=2
Q8WWM7	Q8WWM7	Ataxin-2-like protein	ATXN2L	788500000	18	18	18	22.8	22.8	22.8	113.37	0	51.973	58	594380032	451600000	sp|Q8WWM7|ATX2L_HUMAN Ataxin-2-like protein OS=Homo sapiens OX=9606 GN=ATXN2L PE=1 SV=2
A4D1S0	A4D1S0	Killer cell lectin-like receptor subfamily G member 2	KLRG2	787240000	12	12	12	42.5	42.5	42.5	42.85	0	50.067	47	563750016	402780000	sp|A4D1S0|KLRG2_HUMAN Killer cell lectin-like receptor subfamily G member 2 OS=Homo sapiens OX=9606 GN=KLRG2 PE=1 SV=3
Q15121	Q15121	Astrocytic phosphoprotein PEA-15	PEA15	785940000	6	6	6	66.9	66.9	66.9	15.04	0	33.406	46	604009984	337620000	sp|Q15121|PEA15_HUMAN Astrocytic phosphoprotein PEA-15 OS=Homo sapiens OX=9606 GN=PEA15 PE=1 SV=2
O60341	O60341	Lysine-specific histone demethylase 1A	KDM1A	784220000	26	26	26	44.8	44.8	44.8	92.902	0	129.55	87	487680000	574040000	sp|O60341|KDM1A_HUMAN Lysine-specific histone demethylase 1A OS=Homo sapiens OX=9606 GN=KDM1A PE=1 SV=2
Q96BM9	Q96BM9	ADP-ribosylation factor-like protein 8A	ARL8A	784020000	9	9	3	44.1	44.1	13.4	21.416	0	35.017	47	454180000	515360000	sp|Q96BM9|ARL8A_HUMAN ADP-ribosylation factor-like protein 8A OS=Homo sapiens OX=9606 GN=ARL8A PE=1 SV=1
Q9H0S4	Q9H0S4	Probable ATP-dependent RNA helicase DDX47	DDX47	782470000	16	16	16	43.1	43.1	43.1	50.646	0	118.82	79	527910016	643500032	sp|Q9H0S4|DDX47_HUMAN Probable ATP-dependent RNA helicase DDX47 OS=Homo sapiens OX=9606 GN=DDX47 PE=1 SV=1
Q16831	Q16831	Uridine phosphorylase 1	UPP1	781750000	10	10	10	35.2	35.2	35.2	33.934	0	20.582	40	476910016	692729984	sp|Q16831|UPP1_HUMAN Uridine phosphorylase 1 OS=Homo sapiens OX=9606 GN=UPP1 PE=1 SV=1
P06730;A6NMX2	P06730	Eukaryotic translation initiation factor 4E	EIF4E	781430000	8	8	8	39.2	39.2	39.2	25.097	0	35.235	34	548780032	441660000	sp|P06730|IF4E_HUMAN Eukaryotic translation initiation factor 4E OS=Homo sapiens OX=9606 GN=EIF4E PE=1 SV=2
Q12931	Q12931	Heat shock protein 75 kDa, mitochondrial	TRAP1	780720000	16	16	16	28	28	28	80.109	0	46.949	66	397960000	686630016	sp|Q12931|TRAP1_HUMAN Heat shock protein 75 kDa, mitochondrial OS=Homo sapiens OX=9606 GN=TRAP1 PE=1 SV=3
Q9BVP2	Q9BVP2	Guanine nucleotide-binding protein-like 3	GNL3	780390000	17	17	17	37	37	37	61.992	0	85.948	70	548320000	500560000	sp|Q9BVP2|GNL3_HUMAN Guanine nucleotide-binding protein-like 3 OS=Homo sapiens OX=9606 GN=GNL3 PE=1 SV=2
P11233	P11233	Ras-related protein Ral-A	RALA	780010000	7	7	3	44.7	44.7	14.1	23.567	0	31.853	33	506080000	530480000	sp|P11233|RALA_HUMAN Ras-related protein Ral-A OS=Homo sapiens OX=9606 GN=RALA PE=1 SV=1
P37198	P37198	Nuclear pore glycoprotein p62	NUP62	779870000	11	11	11	36.2	36.2	36.2	53.254	0	88.605	56	505329984	529440000	sp|P37198|NUP62_HUMAN Nuclear pore glycoprotein p62 OS=Homo sapiens OX=9606 GN=NUP62 PE=1 SV=3
Q16401	Q16401	26S proteasome non-ATPase regulatory subunit 5	PSMD5	779750000	21	21	21	54.6	54.6	54.6	56.195	0	58.618	87	543200000	516550016	sp|Q16401|PSMD5_HUMAN 26S proteasome non-ATPase regulatory subunit 5 OS=Homo sapiens OX=9606 GN=PSMD5 PE=1 SV=3
Q9Y5J7	Q9Y5J7	Mitochondrial import inner membrane translocase subunit Tim9	TIMM9	778860000	5	5	5	68.5	68.5	68.5	10.378	0	39.862	38	463820000	533249984	sp|Q9Y5J7|TIM9_HUMAN Mitochondrial import inner membrane translocase subunit Tim9 OS=Homo sapiens OX=9606 GN=TIMM9 PE=1 SV=1
Q9NTJ3	Q9NTJ3	Structural maintenance of chromosomes protein 4	SMC4	778770000	26	26	26	26	26	26	147.18	0	77.116	81	451440000	620689984	sp|Q9NTJ3|SMC4_HUMAN Structural maintenance of chromosomes protein 4 OS=Homo sapiens OX=9606 GN=SMC4 PE=1 SV=2
O43660	O43660	Pleiotropic regulator 1	PLRG1	774370000	18	18	18	52.5	52.5	52.5	57.193	0	54.128	80	489020000	466320000	sp|O43660|PLRG1_HUMAN Pleiotropic regulator 1 OS=Homo sapiens OX=9606 GN=PLRG1 PE=1 SV=1
P30419;O60551	P30419	Glycylpeptide N-tetradecanoyltransferase 1	NMT1	773690000	11	11	11	32.5	32.5	32.5	56.806	0	49.77	48	560000000	392190016	sp|P30419|NMT1_HUMAN Glycylpeptide N-tetradecanoyltransferase 1 OS=Homo sapiens OX=9606 GN=NMT1 PE=1 SV=2
Q15427	Q15427	Splicing factor 3B subunit 4	SF3B4	772540000	7	7	7	28.1	28.1	28.1	44.385	0	58.424	40	465630016	475150016	sp|Q15427|SF3B4_HUMAN Splicing factor 3B subunit 4 OS=Homo sapiens OX=9606 GN=SF3B4 PE=1 SV=1
P13861	P13861	cAMP-dependent protein kinase type II-alpha regulatory subunit	PRKAR2A	772440000	16	16	13	52.2	52.2	45	45.518	0	89.158	65	522320000	489800000	sp|P13861|KAP2_HUMAN cAMP-dependent protein kinase type II-alpha regulatory subunit OS=Homo sapiens OX=9606 GN=PRKAR2A PE=1 SV=2
Q86VV8	Q86VV8	Rotatin	RTTN	770280000	2	2	2	0.6	0.6	0.6	248.63	0.0068235	1.7624	6	0	272760000	sp|Q86VV8|RTTN_HUMAN Rotatin OS=Homo sapiens OX=9606 GN=RTTN PE=1 SV=3
Q9BUQ8	Q9BUQ8	Probable ATP-dependent RNA helicase DDX23	DDX23	766270000	20	20	20	27.2	27.2	27.2	95.581	0	31.14	70	497190016	605120000	sp|Q9BUQ8|DDX23_HUMAN Probable ATP-dependent RNA helicase DDX23 OS=Homo sapiens OX=9606 GN=DDX23 PE=1 SV=3
P46926;Q8TDQ7	P46926	Glucosamine-6-phosphate isomerase 1	GNPDA1	764520000	11	11	11	59.5	59.5	59.5	32.668	0	46.707	48	413910016	505460000	sp|P46926|GNPI1_HUMAN Glucosamine-6-phosphate isomerase 1 OS=Homo sapiens OX=9606 GN=GNPDA1 PE=1 SV=1
Rep 1611	Rep 1611	Alpha-adducin	ADD1	762240000	16	16	15	34.2	34.2	33.1	80.954	0	92.118	62	451540000	560550016	sp|Rep 1611|ADDA_HUMAN Alpha-adducin OS=Homo sapiens OX=9606 GN=ADD1 PE=1 SV=2
Q06203	Q06203	Amidophosphoribosyltransferase	PPAT	761380000	18	18	18	48.4	48.4	48.4	57.398	0	59.36	60	539880000	395060000	sp|Q06203|PUR1_HUMAN Amidophosphoribosyltransferase OS=Homo sapiens OX=9606 GN=PPAT PE=1 SV=1
O60925	O60925	Prefoldin subunit 1	PFDN1	761200000	6	6	6	37.7	37.7	37.7	14.21	0	16.57	33	516849984	546000000	sp|O60925|PFD1_HUMAN Prefoldin subunit 1 OS=Homo sapiens OX=9606 GN=PFDN1 PE=1 SV=2
Q9Y3T9	Q9Y3T9	Nucleolar complex protein 2 homolog	NOC2L	759220000	18	18	18	27.4	27.4	27.4	84.918	0	47.609	57	555100032	443820000	sp|Q9Y3T9|NOC2L_HUMAN Nucleolar complex protein 2 homolog OS=Homo sapiens OX=9606 GN=NOC2L PE=1 SV=4
Q9Y3B3	Q9Y3B3	Transmembrane emp24 domain-containing protein 7	TMED7	758520000	6	6	6	37.9	37.9	37.9	25.171	0	17.426	33	453900000	526009984	sp|Q9Y3B3|TMED7_HUMAN Transmembrane emp24 domain-containing protein 7 OS=Homo sapiens OX=9606 GN=TMED7 PE=1 SV=2
Q92597	Q92597	Protein NDRG1	NDRG1	758410000	11	11	11	54.3	54.3	54.3	42.835	0	52.206	49	480190016	542209984	sp|Q92597|NDRG1_HUMAN Protein NDRG1 OS=Homo sapiens OX=9606 GN=NDRG1 PE=1 SV=1
P22059;Q969R2	P22059	Oxysterol-binding protein 1	OSBP	757960000	22	22	22	39.2	39.2	39.2	89.42	0	69.922	75	510809984	503080000	sp|P22059|OSBP1_HUMAN Oxysterol-binding protein 1 OS=Homo sapiens OX=9606 GN=OSBP PE=1 SV=1
P48147	P48147	Prolyl endopeptidase	PREP	753910000	26	26	26	50.8	50.8	50.8	80.699	0	82.251	87	460380000	498380000	sp|P48147|PPCE_HUMAN Prolyl endopeptidase OS=Homo sapiens OX=9606 GN=PREP PE=1 SV=2
Q9H9B4	Q9H9B4	Sideroflexin-1	SFXN1	752320000	9	9	9	44.7	44.7	44.7	35.619	0	60.341	51	481400000	529200000	sp|Q9H9B4|SFXN1_HUMAN Sideroflexin-1 OS=Homo sapiens OX=9606 GN=SFXN1 PE=1 SV=4
O95865;O94760	O95865	N(G),N(G)-dimethylarginine dimethylaminohydrolase 2	DDAH2	751850000	9	9	9	47	47	47	29.644	0	49.01	59	510420000	496670016	sp|O95865|DDAH2_HUMAN N(G),N(G)-dimethylarginine dimethylaminohydrolase 2 OS=Homo sapiens OX=9606 GN=DDAH2 PE=1 SV=1
Q9BT78	Q9BT78	COP9 signalosome complex subunit 4	COPS4	750160000	19	19	19	64.3	64.3	64.3	46.268	0	66.633	85	544369984	448960000	sp|Q9BT78|CSN4_HUMAN COP9 signalosome complex subunit 4 OS=Homo sapiens OX=9606 GN=COPS4 PE=1 SV=1
P33240	P33240	Cleavage stimulation factor subunit 2	CSTF2	749310000	12	12	6	31.5	31.5	14	60.959	0	58.799	58	421060000	548040000	sp|P33240|CSTF2_HUMAN Cleavage stimulation factor subunit 2 OS=Homo sapiens OX=9606 GN=CSTF2 PE=1 SV=1
P31350	P31350	Ribonucleoside-diphosphate reductase subunit M2	RRM2	746450000	18	18	16	53.2	53.2	47	44.877	0	57.89	71	458040000	455230016	sp|P31350|RIR2_HUMAN Ribonucleoside-diphosphate reductase subunit M2 OS=Homo sapiens OX=9606 GN=RRM2 PE=1 SV=1
Q9Y6Y8	Q9Y6Y8	SEC23-interacting protein	SEC23IP	743060000	21	21	21	29.8	29.8	29.8	111.08	0	63.615	79	506440000	475369984	sp|Q9Y6Y8|S23IP_HUMAN SEC23-interacting protein OS=Homo sapiens OX=9606 GN=SEC23IP PE=1 SV=1
Q92769	Q92769	Histone deacetylase 2	HDAC2	742770000	14	9	9	44.3	33.4	33.4	55.364	0	67.865	53	434990016	552080000	sp|Q92769|HDAC2_HUMAN Histone deacetylase 2 OS=Homo sapiens OX=9606 GN=HDAC2 PE=1 SV=2
Q05209	Q05209	Tyrosine-protein phosphatase non-receptor type 12	PTPN12	742620000	20	20	20	32.1	32.1	32.1	88.105	0	94.11	74	515820000	427460000	sp|Q05209|PTN12_HUMAN Tyrosine-protein phosphatase non-receptor type 12 OS=Homo sapiens OX=9606 GN=PTPN12 PE=1 SV=3
O60869	O60869	Endothelial differentiation-related factor 1	EDF1	741030000	5	5	5	33.1	33.1	33.1	16.368	0	14.362	32	544040000	443849984	sp|O60869|EDF1_HUMAN Endothelial differentiation-related factor 1 OS=Homo sapiens OX=9606 GN=EDF1 PE=1 SV=1
Q92530	Q92530	Proteasome inhibitor PI31 subunit	PSMF1	740900000	6	6	6	33.6	33.6	33.6	29.816	0	126.69	35	486089984	412449984	sp|Q92530|PSMF1_HUMAN Proteasome inhibitor PI31 subunit OS=Homo sapiens OX=9606 GN=PSMF1 PE=1 SV=2
Q8TD08	Q8TD08	Mitogen-activated protein kinase 15	MAPK15	740310000	1	1	1	1.5	1.5	1.5	59.831	0.00026504	3.4216	7	0	523020000	sp|Q8TD08|MK15_HUMAN Mitogen-activated protein kinase 15 OS=Homo sapiens OX=9606 GN=MAPK15 PE=1 SV=1
O43237	O43237	Cytoplasmic dynein 1 light intermediate chain 2	DYNC1LI2	737680000	17	15	15	52.6	47	47	54.099	0	99.856	57	547489984	411860000	sp|O43237|DC1L2_HUMAN Cytoplasmic dynein 1 light intermediate chain 2 OS=Homo sapiens OX=9606 GN=DYNC1LI2 PE=1 SV=1
P31323	P31323	cAMP-dependent protein kinase type II-beta regulatory subunit	PRKAR2B	733580000	15	12	12	55	48.1	48.1	46.302	0	77.712	49	610220032	299009984	sp|P31323|KAP3_HUMAN cAMP-dependent protein kinase type II-beta regulatory subunit OS=Homo sapiens OX=9606 GN=PRKAR2B PE=1 SV=3
Q13310;P0CB38	Q13310	Polyadenylate-binding protein 4	PABPC4	729380000	20	11	10	34.9	19.3	17.9	70.782	0	23.225	52	449310016	508510016	sp|Q13310|PABP4_HUMAN Polyadenylate-binding protein 4 OS=Homo sapiens OX=9606 GN=PABPC4 PE=1 SV=1
Q9GZZ1	Q9GZZ1	N-alpha-acetyltransferase 50	NAA50	728940000	7	7	7	43.2	43.2	43.2	19.398	0	19.756	34	452120000	480270016	sp|Q9GZZ1|NAA50_HUMAN N-alpha-acetyltransferase 50 OS=Homo sapiens OX=9606 GN=NAA50 PE=1 SV=1
P40616	P40616	ADP-ribosylation factor-like protein 1	ARL1	727280000	9	9	9	72.9	72.9	72.9	20.417	0	64.118	51	490780000	441409984	sp|P40616|ARL1_HUMAN ADP-ribosylation factor-like protein 1 OS=Homo sapiens OX=9606 GN=ARL1 PE=1 SV=1
P40121	P40121	Macrophage-capping protein	CAPG	723370000	7	7	7	27.9	27.9	27.9	38.498	0	36.267	40	416510016	561560000	sp|P40121|CAPG_HUMAN Macrophage-capping protein OS=Homo sapiens OX=9606 GN=CAPG PE=1 SV=2
Q86U42	Q86U42	Polyadenylate-binding protein 2	PABPN1	723050000	5	5	5	35.9	35.9	35.9	32.749	0	69.394	40	454540000	520569984	sp|Q86U42|PABP2_HUMAN Polyadenylate-binding protein 2 OS=Homo sapiens OX=9606 GN=PABPN1 PE=1 SV=3
P08237	P08237	ATP-dependent 6-phosphofructokinase, muscle type	PFKM	722660000	21	19	19	38.6	36.3	36.3	85.182	0	96.575	71	428920000	560849984	sp|P08237|PFKAM_HUMAN ATP-dependent 6-phosphofructokinase, muscle type OS=Homo sapiens OX=9606 GN=PFKM PE=1 SV=2
O43670	O43670	BUB3-interacting and GLEBS motif-containing protein ZNF207	ZNF207	721870000	5	5	5	16.3	16.3	16.3	50.75	0	55.593	21	511929984	484769984	sp|O43670|ZN207_HUMAN BUB3-interacting and GLEBS motif-containing protein ZNF207 OS=Homo sapiens OX=9606 GN=ZNF207 PE=1 SV=1
Rep 2407	Rep 2407	Beta-arrestin-1	ARRB1	719670000	13	13	13	43.3	43.3	43.3	47.065	0	55.436	44	456520000	449360000	sp|Rep 2407|ARRB1_HUMAN Beta-arrestin-1 OS=Homo sapiens OX=9606 GN=ARRB1 PE=1 SV=2
Q8TEX9	Q8TEX9	Importin-4	IPO4	719520000	26	26	26	35.2	35.2	35.2	118.71	0	109.4	73	335880000	575779968	sp|Q8TEX9|IPO4_HUMAN Importin-4 OS=Homo sapiens OX=9606 GN=IPO4 PE=1 SV=2
P22307	P22307	Non-specific lipid-transfer protein	SCP2	718980000	9	9	9	16.8	16.8	16.8	58.993	0	23.926	40	513180000	485129984	sp|P22307|NLTP_HUMAN Non-specific lipid-transfer protein OS=Homo sapiens OX=9606 GN=SCP2 PE=1 SV=2
Q13907	Q13907	Isopentenyl-diphosphate Delta-isomerase 1	IDI1	717900000	9	9	9	61.7	61.7	61.7	26.319	0	51.039	50	482889984	435000000	sp|Q13907|IDI1_HUMAN Isopentenyl-diphosphate Delta-isomerase 1 OS=Homo sapiens OX=9606 GN=IDI1 PE=1 SV=2
P63165;G2XKQ0	P63165	Small ubiquitin-related modifier 1	SUMO1	716720000	5	5	5	43.6	43.6	43.6	11.557	0	9.3316	23	437280000	590169984	sp|P63165|SUMO1_HUMAN Small ubiquitin-related modifier 1 OS=Homo sapiens OX=9606 GN=SUMO1 PE=1 SV=1
Q15645	Q15645	Pachytene checkpoint protein 2 homolog	TRIP13	714450000	19	19	19	53.2	53.2	53.2	48.55	0	46.374	72	454900000	363649984	sp|Q15645|PCH2_HUMAN Pachytene checkpoint protein 2 homolog OS=Homo sapiens OX=9606 GN=TRIP13 PE=1 SV=2
P62837;P61077	P62837;P61077	Ubiquitin-conjugating enzyme E2 D2;Ubiquitin-conjugating enzyme E2 D3	UBE2D2;UBE2D3	714220000	3	3	2	36.1	36.1	23.8	16.735	0	20.15	15	345800000	549680000	sp|P62837|UB2D2_HUMAN Ubiquitin-conjugating enzyme E2 D2 OS=Homo sapiens OX=9606 GN=UBE2D2 PE=1 SV=1;sp|P61077|UB2D3_HUMAN Ubiquitin-conjugating enzyme E2 D3 OS=Homo sapiens OX=9606 GN=UBE2D3 PE=1 SV=1
P10619	P10619	Lysosomal protective protein;Lysosomal protective protein 32 kDa chain;Lysosomal protective protein 20 kDa chain	CTSA	712810000	5	5	5	15.4	15.4	15.4	54.465	0	64.565	35	442860000	514270016	sp|P10619|PPGB_HUMAN Lysosomal protective protein OS=Homo sapiens OX=9606 GN=CTSA PE=1 SV=2
Q15061	Q15061	WD repeat-containing protein 43	WDR43	712430000	20	20	20	40.9	40.9	40.9	74.89	0	68.084	68	515310016	355889984	sp|Q15061|WDR43_HUMAN WD repeat-containing protein 43 OS=Homo sapiens OX=9606 GN=WDR43 PE=1 SV=3
Q16772	Q16772	Glutathione S-transferase A3	GSTA3	710860000	6	6	2	25.2	25.2	10.8	25.301	0	12.965	22	367040000	642259968	sp|Q16772|GSTA3_HUMAN Glutathione S-transferase A3 OS=Homo sapiens OX=9606 GN=GSTA3 PE=1 SV=3
Q53GS9	Q53GS9	U4/U6.U5 tri-snRNP-associated protein 2	USP39	710430000	13	13	13	32.2	32.2	32.2	65.38	0	54.075	60	448300000	586030016	sp|Q53GS9|SNUT2_HUMAN U4/U6.U5 tri-snRNP-associated protein 2 OS=Homo sapiens OX=9606 GN=USP39 PE=1 SV=2
P61586	P61586	Transforming protein RhoA	RHOA	710420000	10	2	2	65.8	18.7	18.7	21.768	0	17.698	17	589110016	318550016	sp|P61586|RHOA_HUMAN Transforming protein RhoA OS=Homo sapiens OX=9606 GN=RHOA PE=1 SV=1
Q15428	Q15428	Splicing factor 3A subunit 2	SF3A2	709700000	8	8	8	24.6	24.6	24.6	49.255	0	31.58	27	380960000	519070016	sp|Q15428|SF3A2_HUMAN Splicing factor 3A subunit 2 OS=Homo sapiens OX=9606 GN=SF3A2 PE=1 SV=2
Q13356	Q13356	Peptidyl-prolyl cis-trans isomerase-like 2	PPIL2	709610000	17	17	17	43.3	43.3	43.3	58.823	0	63.742	67	454880000	492700000	sp|Q13356|PPIL2_HUMAN RING-type E3 ubiquitin-protein ligase PPIL2 OS=Homo sapiens OX=9606 GN=PPIL2 PE=1 SV=1
Q9UKX7	Q9UKX7	Nuclear pore complex protein Nup50	NUP50	705720000	13	13	13	42.9	42.9	42.9	50.144	0	54.828	43	516940000	337440000	sp|Q9UKX7|NUP50_HUMAN Nuclear pore complex protein Nup50 OS=Homo sapiens OX=9606 GN=NUP50 PE=1 SV=2
Q13564	Q13564	NEDD8-activating enzyme E1 regulatory subunit	NAE1	704020000	16	16	16	47.4	47.4	47.4	60.246	0	77.332	57	416049984	482049984	sp|Q13564|ULA1_HUMAN NEDD8-activating enzyme E1 regulatory subunit OS=Homo sapiens OX=9606 GN=NAE1 PE=1 SV=1
Q5H9R7	Q5H9R7	Serine/threonine-protein phosphatase 6 regulatory subunit 3	PPP6R3	702570000	21	21	21	33.4	33.4	33.4	97.668	0	88.991	77	525240000	355849984	sp|Q5H9R7|PP6R3_HUMAN Serine/threonine-protein phosphatase 6 regulatory subunit 3 OS=Homo sapiens OX=9606 GN=PPP6R3 PE=1 SV=2
O43169	O43169	Cytochrome b5 type B	CYB5B	702130000	5	5	5	59.3	59.3	59.3	16.694	0	85.029	29	557100032	330910016	sp|O43169|CYB5B_HUMAN Cytochrome b5 type B OS=Homo sapiens OX=9606 GN=CYB5B PE=1 SV=3
Q10567	Q10567	AP-1 complex subunit beta-1	AP1B1	701130000	32	16	16	45.9	29.2	29.2	104.64	0	107.47	52	441500000	452860000	sp|Q10567|AP1B1_HUMAN AP-1 complex subunit beta-1 OS=Homo sapiens OX=9606 GN=AP1B1 PE=1 SV=2
Q8IUD2;O15083	Q8IUD2	ELKS/Rab6-interacting/CAST family member 1	ERC1	698480000	23	23	23	24.9	24.9	24.9	128.08	0	56.062	73	411860000	430880000	sp|Q8IUD2|RB6I2_HUMAN ELKS/Rab6-interacting/CAST family member 1 OS=Homo sapiens OX=9606 GN=ERC1 PE=1 SV=1
Q9BUP3	Q9BUP3	Oxidoreductase HTATIP2	HTATIP2	698180000	9	9	9	48.8	48.8	48.8	27.049	0	42.499	52	457140000	444880000	sp|Q9BUP3|HTAI2_HUMAN Oxidoreductase HTATIP2 OS=Homo sapiens OX=9606 GN=HTATIP2 PE=1 SV=2
Q00765	Q00765	Receptor expression-enhancing protein 5	REEP5	697820000	5	5	5	22.2	22.2	22.2	21.493	0	9.0253	19	529380000	473220000	sp|Q00765|REEP5_HUMAN Receptor expression-enhancing protein 5 OS=Homo sapiens OX=9606 GN=REEP5 PE=1 SV=3
Q8IZ83	Q8IZ83	Aldehyde dehydrogenase family 16 member A1	ALDH16A1	697540000	16	16	16	34.8	34.8	34.8	85.126	0	85.496	73	361929984	627609984	sp|Q8IZ83|A16A1_HUMAN Aldehyde dehydrogenase family 16 member A1 OS=Homo sapiens OX=9606 GN=ALDH16A1 PE=1 SV=2
Q96EE3	Q96EE3	Nucleoporin SEH1	SEH1L	693630000	12	12	12	50.8	50.8	50.8	39.648	0	57.779	57	477969984	352880000	sp|Q96EE3|SEH1_HUMAN Nucleoporin SEH1 OS=Homo sapiens OX=9606 GN=SEH1L PE=1 SV=3
P62273	P62273	40S ribosomal protein S29	RPS29	693590000	2	2	2	32.1	32.1	32.1	6.6767	0.00027739	4.3113	30	606190016	194630000	sp|P62273|RS29_HUMAN 40S ribosomal protein S29 OS=Homo sapiens OX=9606 GN=RPS29 PE=1 SV=2
Q14320;Q9Y247	Q14320	Protein FAM50A	FAM50A	693510000	9	9	9	27.4	27.4	27.4	40.241	0	24.622	44	472640000	429089984	sp|Q14320|FA50A_HUMAN Protein FAM50A OS=Homo sapiens OX=9606 GN=FAM50A PE=1 SV=2
Q14232	Q14232	Translation initiation factor eIF-2B subunit alpha	EIF2B1	692220000	15	15	15	54.4	54.4	54.4	33.712	0	39.376	56	430280000	419409984	sp|Q14232|EI2BA_HUMAN Translation initiation factor eIF-2B subunit alpha OS=Homo sapiens OX=9606 GN=EIF2B1 PE=1 SV=1
Q9Y333	Q9Y333	U6 snRNA-associated Sm-like protein LSm2	LSM2	690480000	4	4	4	60	60	60	10.834	0	56.148	30	353920000	495329984	sp|Q9Y333|LSM2_HUMAN U6 snRNA-associated Sm-like protein LSm2 OS=Homo sapiens OX=9606 GN=LSM2 PE=1 SV=1
P09497	P09497	Clathrin light chain B	CLTB	690190000	7	7	7	24.9	24.9	24.9	25.19	0	25.762	24	508329984	361969984	sp|P09497|CLCB_HUMAN Clathrin light chain B OS=Homo sapiens OX=9606 GN=CLTB PE=1 SV=1
O43324	O43324	Eukaryotic translation elongation factor 1 epsilon-1	EEF1E1	686720000	7	7	7	34.5	34.5	34.5	19.81	0	16.045	45	455440000	391640000	sp|O43324|MCA3_HUMAN Eukaryotic translation elongation factor 1 epsilon-1 OS=Homo sapiens OX=9606 GN=EEF1E1 PE=1 SV=1
Q16698	Q16698	2,4-dienoyl-CoA reductase, mitochondrial	DECR1	686500000	11	11	11	43.6	43.6	43.6	36.067	0	42.154	47	437080000	578200000	sp|Q16698|DECR_HUMAN 2,4-dienoyl-CoA reductase, mitochondrial OS=Homo sapiens OX=9606 GN=DECR1 PE=1 SV=1
O75396	O75396	Vesicle-trafficking protein SEC22b	SEC22B	684120000	6	6	6	34	34	34	24.593	0	58.636	27	522840000	634460032	sp|O75396|SC22B_HUMAN Vesicle-trafficking protein SEC22b OS=Homo sapiens OX=9606 GN=SEC22B PE=1 SV=4
Q9Y5L0	Q9Y5L0	Transportin-3	TNPO3	682550000	22	22	22	34.5	34.5	34.5	104.2	0	88.065	73	346200000	519600000	sp|Q9Y5L0|TNPO3_HUMAN Transportin-3 OS=Homo sapiens OX=9606 GN=TNPO3 PE=1 SV=3
Q8ND24	Q8ND24	RING finger protein 214	RNF214	682370000	18	18	18	39.1	39.1	39.1	77.667	0	114.22	63	445420000	416540000	sp|Q8ND24|RN214_HUMAN RING finger protein 214 OS=Homo sapiens OX=9606 GN=RNF214 PE=1 SV=2
Q9NRG9	Q9NRG9	Aladin	AAAS	681870000	15	15	15	43.4	43.4	43.4	59.573	0	46.583	50	347740000	464020000	sp|Q9NRG9|AAAS_HUMAN Aladin OS=Homo sapiens OX=9606 GN=AAAS PE=1 SV=1
Q86X55	Q86X55	Histone-arginine methyltransferase CARM1	CARM1	681740000	13	13	13	27.6	27.6	27.6	65.853	0	32.982	54	510140000	325230016	sp|Q86X55|CARM1_HUMAN Histone-arginine methyltransferase CARM1 OS=Homo sapiens OX=9606 GN=CARM1 PE=1 SV=3
Q8NBJ5	Q8NBJ5	Procollagen galactosyltransferase 1	COLGALT1	681260000	15	15	15	24.9	24.9	24.9	71.635	0	57.33	70	395209984	570129984	sp|Q8NBJ5|GT251_HUMAN Procollagen galactosyltransferase 1 OS=Homo sapiens OX=9606 GN=COLGALT1 PE=1 SV=1
Q04323	Q04323	UBX domain-containing protein 1	UBXN1	680150000	8	8	8	41.1	41.1	41.1	33.325	0	146.08	45	448720000	478740000	sp|Q04323|UBXN1_HUMAN UBX domain-containing protein 1 OS=Homo sapiens OX=9606 GN=UBXN1 PE=1 SV=2
O15400	O15400	Syntaxin-7	STX7	678870000	8	8	8	55.2	55.2	55.2	29.815	0	80.424	35	390449984	476420000	sp|O15400|STX7_HUMAN Syntaxin-7 OS=Homo sapiens OX=9606 GN=STX7 PE=1 SV=4
O14880	O14880	Microsomal glutathione S-transferase 3	MGST3	678370000	6	6	6	52	52	52	16.516	0	34.979	34	495440000	383380000	sp|O14880|MGST3_HUMAN Microsomal glutathione S-transferase 3 OS=Homo sapiens OX=9606 GN=MGST3 PE=1 SV=1
Q7Z739	Q7Z739	YTH domain-containing family protein 3	YTHDF3	677990000	12	10	8	29.6	26.8	22.4	63.86	0	80.259	40	389990016	457849984	sp|Q7Z739|YTHD3_HUMAN YTH domain-containing family protein 3 OS=Homo sapiens OX=9606 GN=YTHDF3 PE=1 SV=1
P55263	P55263	Adenosine kinase	ADK	677300000	6	6	6	18.8	18.8	18.8	40.545	0	14.019	25	428609984	329820000	sp|P55263|ADK_HUMAN Adenosine kinase OS=Homo sapiens OX=9606 GN=ADK PE=1 SV=2
Q15021;REV__Q02790	Q15021	Condensin complex subunit 1	NCAPD2	676490000	32	32	32	32.2	32.2	32.2	157.18	0	81.59	97	377500000	456689984	sp|Q15021|CND1_HUMAN Condensin complex subunit 1 OS=Homo sapiens OX=9606 GN=NCAPD2 PE=1 SV=3
P00387	P00387	NADH-cytochrome b5 reductase 3;NADH-cytochrome b5 reductase 3 membrane-bound form;NADH-cytochrome b5 reductase 3 soluble form	CYB5R3	676360000	8	8	8	38.9	38.9	38.9	34.234	0	48.368	40	366849984	567390016	sp|P00387|NB5R3_HUMAN NADH-cytochrome b5 reductase 3 OS=Homo sapiens OX=9606 GN=CYB5R3 PE=1 SV=3
Q5T0N5	Q5T0N5	Formin-binding protein 1-like	FNBP1L	675960000	15	15	15	30.6	30.6	30.6	70.065	0	94.379	58	459049984	392769984	sp|Q5T0N5|FBP1L_HUMAN Formin-binding protein 1-like OS=Homo sapiens OX=9606 GN=FNBP1L PE=1 SV=3
Q9NPH2	Q9NPH2	Inositol-3-phosphate synthase 1	ISYNA1	675880000	14	14	14	36.2	36.2	36.2	61.067	0	50.439	57	449489984	457630016	sp|Q9NPH2|INO1_HUMAN Inositol-3-phosphate synthase 1 OS=Homo sapiens OX=9606 GN=ISYNA1 PE=1 SV=1
Q9UBM7	Q9UBM7	7-dehydrocholesterol reductase	DHCR7	675870000	5	5	5	13.3	13.3	13.3	54.489	0	28.966	32	343380000	774129984	sp|Q9UBM7|DHCR7_HUMAN 7-dehydrocholesterol reductase OS=Homo sapiens OX=9606 GN=DHCR7 PE=1 SV=1
Q9Y295	Q9Y295	Developmentally-regulated GTP-binding protein 1	DRG1	675680000	15	15	15	52.9	52.9	52.9	40.542	0	78.954	64	464460000	480230016	sp|Q9Y295|DRG1_HUMAN Developmentally-regulated GTP-binding protein 1 OS=Homo sapiens OX=9606 GN=DRG1 PE=1 SV=1
O43447	O43447	Peptidyl-prolyl cis-trans isomerase H	PPIH	675650000	10	10	10	65	65	65	19.208	0	28.392	37	451260000	324420000	sp|O43447|PPIH_HUMAN Peptidyl-prolyl cis-trans isomerase H OS=Homo sapiens OX=9606 GN=PPIH PE=1 SV=1
Q9BW27	Q9BW27	Nuclear pore complex protein Nup85	NUP85	674890000	15	15	15	32.6	32.6	32.6	75.019	0	99.739	58	499960000	313849984	sp|Q9BW27|NUP85_HUMAN Nuclear pore complex protein Nup85 OS=Homo sapiens OX=9606 GN=NUP85 PE=1 SV=1
P19784	P19784	Casein kinase II subunit alpha	CSNK2A2	674820000	14	14	14	58	58	58	41.213	0	72.001	63	442600000	383860000	sp|P19784|CSK22_HUMAN Casein kinase II subunit alpha OS=Homo sapiens OX=9606 GN=CSNK2A2 PE=1 SV=1
Q7L0Y3	Q7L0Y3	Mitochondrial ribonuclease P protein 1	TRMT10C	674530000	15	15	15	45.4	45.4	45.4	47.346	0	67.556	59	347140000	574150016	sp|Q7L0Y3|TM10C_HUMAN tRNA methyltransferase 10 homolog C OS=Homo sapiens OX=9606 GN=TRMT10C PE=1 SV=2
Q9UGP8	Q9UGP8	Translocation protein SEC63 homolog	SEC63	673990000	21	21	21	34.3	34.3	34.3	87.996	0	63.567	66	369600000	689900032	sp|Q9UGP8|SEC63_HUMAN Translocation protein SEC63 homolog OS=Homo sapiens OX=9606 GN=SEC63 PE=1 SV=2
P56747;O14493;O95484	P56747	Claudin-6	CLDN6	672420000	3	3	2	17.3	17.3	10	23.291	0	8.2057	18	411740000	543070016	sp|P56747|CLD6_HUMAN Claudin-6 OS=Homo sapiens OX=9606 GN=CLDN6 PE=1 SV=2
P21283	P21283	V-type proton ATPase subunit C 1	ATP6V1C1	671140000	17	17	17	56.3	56.3	56.3	43.941	0	48.122	58	383100000	478169984	sp|P21283|VATC1_HUMAN V-type proton ATPase subunit C 1 OS=Homo sapiens OX=9606 GN=ATP6V1C1 PE=1 SV=4
O43615	O43615	Mitochondrial import inner membrane translocase subunit TIM44	TIMM44	670000000	15	15	15	36.3	36.3	36.3	51.355	0	33.629	47	457830016	387520000	sp|O43615|TIM44_HUMAN Mitochondrial import inner membrane translocase subunit TIM44 OS=Homo sapiens OX=9606 GN=TIMM44 PE=1 SV=2
O60493	O60493	Sorting nexin-3	SNX3	668310000	10	10	8	45.1	45.1	40.7	18.762	0	17.519	31	447729984	385529984	sp|O60493|SNX3_HUMAN Sorting nexin-3 OS=Homo sapiens OX=9606 GN=SNX3 PE=1 SV=3
Q9Y5Z4	Q9Y5Z4	Heme-binding protein 2	HEBP2	668110000	7	7	7	44.9	44.9	44.9	22.875	0	72.336	33	424230016	479409984	sp|Q9Y5Z4|HEBP2_HUMAN Heme-binding protein 2 OS=Homo sapiens OX=9606 GN=HEBP2 PE=1 SV=1
Q92804	Q92804	TATA-binding protein-associated factor 2N	TAF15	667900000	8	6	6	20.6	16.7	16.7	61.829	0	69.896	33	503260000	372000000	sp|Q92804|RBP56_HUMAN TATA-binding protein-associated factor 2N OS=Homo sapiens OX=9606 GN=TAF15 PE=1 SV=1
O95573	O95573	Long-chain-fatty-acid--CoA ligase 3	ACSL3	667090000	20	20	18	39.4	39.4	35.4	80.419	0	123.91	57	368670016	623230016	sp|O95573|ACSL3_HUMAN Long-chain-fatty-acid--CoA ligase 3 OS=Homo sapiens OX=9606 GN=ACSL3 PE=1 SV=3
P48739	P48739	Phosphatidylinositol transfer protein beta isoform	PITPNB	666530000	13	13	11	52	52	48.7	31.54	0	34.143	54	446180000	401409984	sp|P48739|PIPNB_HUMAN Phosphatidylinositol transfer protein beta isoform OS=Homo sapiens OX=9606 GN=PITPNB PE=1 SV=2
Q9BRP8	Q9BRP8	Partner of Y14 and mago	WIBG	664940000	7	7	7	60.3	60.3	60.3	22.655	0	62.364	40	371440000	545510016	sp|Q9BRP8|PYM1_HUMAN Partner of Y14 and mago OS=Homo sapiens OX=9606 GN=PYM1 PE=1 SV=1
P60468	P60468	Protein transport protein Sec61 subunit beta	SEC61B	661460000	3	3	3	37.5	37.5	37.5	9.9743	0	11.312	22	142250000	861800000	sp|P60468|SC61B_HUMAN Protein transport protein Sec61 subunit beta OS=Homo sapiens OX=9606 GN=SEC61B PE=1 SV=2
Rep 1250	Rep 1250	Replication factor C subunit 2	RFC2	661370000	16	16	16	61.3	61.3	61.3	39.157	0	68.175	58	400950016	516950016	sp|Rep 1250|RFC2_HUMAN Replication factor C subunit 2 OS=Homo sapiens OX=9606 GN=RFC2 PE=1 SV=3
P58546	P58546	Myotrophin	MTPN	661320000	3	3	3	36.4	36.4	36.4	12.895	0	8.2346	16	0	607720000	sp|P58546|MTPN_HUMAN Myotrophin OS=Homo sapiens OX=9606 GN=MTPN PE=1 SV=2
Q96RU2	Q96RU2	Ubiquitin carboxyl-terminal hydrolase 28	USP28	661220000	22	22	22	31.9	31.9	31.9	122.49	0	106.03	69	429900000	463860000	sp|Q96RU2|UBP28_HUMAN Ubiquitin carboxyl-terminal hydrolase 28 OS=Homo sapiens OX=9606 GN=USP28 PE=1 SV=1
Q9NYL9;P28289	Q9NYL9	Tropomodulin-3	TMOD3	660750000	15	15	15	56	56	56	39.594	0	80.776	48	476180000	284769984	sp|Q9NYL9|TMOD3_HUMAN Tropomodulin-3 OS=Homo sapiens OX=9606 GN=TMOD3 PE=1 SV=1
P24928	P24928	DNA-directed RNA polymerase II subunit RPB1	POLR2A	659750000	34	34	34	25	25	25	217.17	0	88.596	103	388320000	520990016	sp|P24928|RPB1_HUMAN DNA-directed RNA polymerase II subunit RPB1 OS=Homo sapiens OX=9606 GN=POLR2A PE=1 SV=2
Q96AC1;Q9BQL6	Q96AC1	Fermitin family homolog 2	FERMT2	658640000	19	19	19	41	41	41	77.86	0	81.409	70	419840000	405390016	sp|Q96AC1|FERM2_HUMAN Fermitin family homolog 2 OS=Homo sapiens OX=9606 GN=FERMT2 PE=1 SV=1
O00193	O00193	Small acidic protein	SMAP	657780000	4	4	4	23	23	23	20.332	0	151.63	29	401430016	492420000	sp|O00193|SMAP_HUMAN Small acidic protein OS=Homo sapiens OX=9606 GN=SMAP PE=1 SV=1
Q9UK45	Q9UK45	U6 snRNA-associated Sm-like protein LSm7	LSM7	657560000	3	3	3	57.3	57.3	57.3	11.602	0	31.726	15	467260000	364040000	sp|Q9UK45|LSM7_HUMAN U6 snRNA-associated Sm-like protein LSm7 OS=Homo sapiens OX=9606 GN=LSM7 PE=1 SV=1
Q6P4A8	Q6P4A8	Phospholipase B-like 1;Phospholipase B-like 1 chain A;Phospholipase B-like 1 chain B;Phospholipase B-like 1 chain C	PLBD1	657510000	11	11	11	30	30	30	63.254	0	59.087	40	320030016	639939968	sp|Q6P4A8|PLBL1_HUMAN Phospholipase B-like 1 OS=Homo sapiens OX=9606 GN=PLBD1 PE=1 SV=2
Q9Y5K5	Q9Y5K5	Ubiquitin carboxyl-terminal hydrolase isozyme L5	UCHL5	657030000	14	14	14	64.1	64.1	64.1	37.606	0	44.565	64	435660000	404430016	sp|Q9Y5K5|UCHL5_HUMAN Ubiquitin carboxyl-terminal hydrolase isozyme L5 OS=Homo sapiens OX=9606 GN=UCHL5 PE=1 SV=3
Q01650;Q9UM01;Q92536	Q01650	Large neutral amino acids transporter small subunit 1	SLC7A5	656540000	5	5	5	13.8	13.8	13.8	55.01	0	37.988	29	596060032	292790016	sp|Q01650|LAT1_HUMAN Large neutral amino acids transporter small subunit 1 OS=Homo sapiens OX=9606 GN=SLC7A5 PE=1 SV=2
Q15050	Q15050	Ribosome biogenesis regulatory protein homolog	RRS1	655670000	10	10	10	40	40	40	41.193	0	66.346	51	432780000	359209984	sp|Q15050|RRS1_HUMAN Ribosome biogenesis regulatory protein homolog OS=Homo sapiens OX=9606 GN=RRS1 PE=1 SV=2
P61026	P61026	Ras-related protein Rab-10	RAB10	651990000	10	9	9	45.5	40	40	22.541	0	30.353	33	272689984	542060032	sp|P61026|RAB10_HUMAN Ras-related protein Rab-10 OS=Homo sapiens OX=9606 GN=RAB10 PE=1 SV=1
P42574	P42574	Caspase-3;Caspase-3 subunit p17;Caspase-3 subunit p12	CASP3	651430000	9	9	9	44.4	44.4	44.4	31.608	0	53.738	35	401329984	400860000	sp|P42574|CASP3_HUMAN Caspase-3 OS=Homo sapiens OX=9606 GN=CASP3 PE=1 SV=2
Q93062	Q93062	RNA-binding protein with multiple splicing	RBPMS	650810000	9	9	7	48	48	42.9	21.802	0	79.549	44	472140000	426960000	sp|Q93062|RBPMS_HUMAN RNA-binding protein with multiple splicing OS=Homo sapiens OX=9606 GN=RBPMS PE=1 SV=1
Q9Y6E0	Q9Y6E0	Serine/threonine-protein kinase 24;Serine/threonine-protein kinase 24 36 kDa subunit;Serine/threonine-protein kinase 24 12 kDa subunit	STK24	650520000	15	15	9	44.9	44.9	31.6	49.307	0	66.906	54	388790016	415929984	sp|Q9Y6E0|STK24_HUMAN Serine/threonine-protein kinase 24 OS=Homo sapiens OX=9606 GN=STK24 PE=1 SV=1
Q9NUQ9;Q9H0Q0	Q9NUQ9	Protein FAM49B	FAM49B	648910000	11	11	11	52.5	52.5	52.5	36.748	0	72.242	60	443209984	435169984	sp|Q9NUQ9|FA49B_HUMAN Protein FAM49B OS=Homo sapiens OX=9606 GN=FAM49B PE=1 SV=1
Q12788	Q12788	Transducin beta-like protein 3	TBL3	648440000	21	21	21	41	41	41	89.034	0	139.72	73	361929984	473070016	sp|Q12788|TBL3_HUMAN Transducin beta-like protein 3 OS=Homo sapiens OX=9606 GN=TBL3 PE=1 SV=2
Q8NE71	Q8NE71	ATP-binding cassette sub-family F member 1	ABCF1	647220000	19	19	19	33.1	33.1	33.1	95.925	0	150.52	57	402729984	556729984	sp|Q8NE71|ABCF1_HUMAN ATP-binding cassette sub-family F member 1 OS=Homo sapiens OX=9606 GN=ABCF1 PE=1 SV=2
Q10570	Q10570	Cleavage and polyadenylation specificity factor subunit 1	CPSF1	646650000	26	26	26	20	20	20	160.88	0	97.422	81	395920000	491480000	sp|Q10570|CPSF1_HUMAN Cleavage and polyadenylation specificity factor subunit 1 OS=Homo sapiens OX=9606 GN=CPSF1 PE=1 SV=2
P07951	P07951	Tropomyosin beta chain	TPM2	645110000	15	2	0	34.5	7	0	32.85	0	20.042	16	416910016	444460000	sp|P07951|TPM2_HUMAN Tropomyosin beta chain OS=Homo sapiens OX=9606 GN=TPM2 PE=1 SV=1
Q06124	Q06124	Tyrosine-protein phosphatase non-receptor type 11	PTPN11	642870000	18	18	18	40.6	40.6	40.6	68.01	0	48.036	63	447689984	359720000	sp|Q06124|PTN11_HUMAN Tyrosine-protein phosphatase non-receptor type 11 OS=Homo sapiens OX=9606 GN=PTPN11 PE=1 SV=3
P18084	P18084	Integrin beta-5	ITGB5	642200000	20	20	20	38.5	38.5	38.5	88.053	0	112.29	65	428929984	294260000	sp|P18084|ITB5_HUMAN Integrin beta-5 OS=Homo sapiens OX=9606 GN=ITGB5 PE=1 SV=1
Q92879	Q92879	CUGBP Elav-like family member 1	CELF1	641380000	11	11	10	33.1	33.1	31.1	52.063	0	47.539	46	401880000	392449984	sp|Q92879|CELF1_HUMAN CUGBP Elav-like family member 1 OS=Homo sapiens OX=9606 GN=CELF1 PE=1 SV=2
P19525	P19525	Interferon-induced, double-stranded RNA-activated protein kinase	EIF2AK2	638790000	17	17	17	33.6	33.6	33.6	62.094	0	109.21	67	336820000	469809984	sp|P19525|E2AK2_HUMAN Interferon-induced, double-stranded RNA-activated protein kinase OS=Homo sapiens OX=9606 GN=EIF2AK2 PE=1 SV=2
P42167	P42167	Lamina-associated polypeptide 2, isoforms beta/gamma;Thymopoietin;Thymopentin	TMPO	637010000	17	9	9	54.2	27.3	27.3	50.67	0	71.743	35	345729984	645500032	sp|P42167|LAP2B_HUMAN Lamina-associated polypeptide 2, isoforms beta/gamma OS=Homo sapiens OX=9606 GN=TMPO PE=1 SV=2
O95831	O95831	Apoptosis-inducing factor 1, mitochondrial	AIFM1	636890000	17	17	17	35.7	35.7	35.7	66.9	0	51.496	62	368980000	582609984	sp|O95831|AIFM1_HUMAN Apoptosis-inducing factor 1, mitochondrial OS=Homo sapiens OX=9606 GN=AIFM1 PE=1 SV=1
Q13867	Q13867	Bleomycin hydrolase	BLMH	636530000	10	10	10	29.7	29.7	29.7	52.562	0	56.786	46	434630016	366470016	sp|Q13867|BLMH_HUMAN Bleomycin hydrolase OS=Homo sapiens OX=9606 GN=BLMH PE=1 SV=1
P21291	P21291	Cysteine and glycine-rich protein 1	CSRP1	635190000	8	8	8	50.3	50.3	50.3	20.567	0	56.813	36	559219968	226770000	sp|P21291|CSRP1_HUMAN Cysteine and glycine-rich protein 1 OS=Homo sapiens OX=9606 GN=CSRP1 PE=1 SV=3
Q9UJ70	Q9UJ70	N-acetyl-D-glucosamine kinase	NAGK	633070000	12	12	12	47.7	47.7	47.7	37.375	0	42.084	56	363910016	480089984	sp|Q9UJ70|NAGK_HUMAN N-acetyl-D-glucosamine kinase OS=Homo sapiens OX=9606 GN=NAGK PE=1 SV=4
Q13011	Q13011	Delta(3,5)-Delta(2,4)-dienoyl-CoA isomerase, mitochondrial	ECH1	632720000	9	9	9	37.8	37.8	37.8	35.816	0	69.837	49	380070016	533750016	sp|Q13011|ECH1_HUMAN Delta(3,5)-Delta(2,4)-dienoyl-CoA isomerase, mitochondrial OS=Homo sapiens OX=9606 GN=ECH1 PE=1 SV=2
Q9UJW3	Q9UJW3	DNA (cytosine-5)-methyltransferase 3-like	DNMT3L	632140000	12	12	12	44	44	44	43.582	0	64.717	51	437500000	365950016	sp|Q9UJW3|DNM3L_HUMAN DNA (cytosine-5)-methyltransferase 3-like OS=Homo sapiens OX=9606 GN=DNMT3L PE=1 SV=3
P51571	P51571	Translocon-associated protein subunit delta	SSR4	631590000	4	4	4	30.6	30.6	30.6	18.998	0	22.76	21	396940000	512800000	sp|P51571|SSRD_HUMAN Translocon-associated protein subunit delta OS=Homo sapiens OX=9606 GN=SSR4 PE=1 SV=1
O15498	O15498	Synaptobrevin homolog YKT6	YKT6	631330000	10	10	10	64.1	64.1	64.1	22.417	0	59.964	40	449140000	333640000	sp|O15498|YKT6_HUMAN Synaptobrevin homolog YKT6 OS=Homo sapiens OX=9606 GN=YKT6 PE=1 SV=1
O43290	O43290	U4/U6.U5 tri-snRNP-associated protein 1	SART1	627110000	20	20	20	32.9	32.9	32.9	90.254	0	59.344	73	370649984	555569984	sp|O43290|SNUT1_HUMAN U4/U6.U5 tri-snRNP-associated protein 1 OS=Homo sapiens OX=9606 GN=SART1 PE=1 SV=1
P15927	P15927	Replication protein A 32 kDa subunit	RPA2	626090000	8	8	8	57	57	57	29.247	0	36.013	28	446140000	372670016	sp|P15927|RFA2_HUMAN Replication protein A 32 kDa subunit OS=Homo sapiens OX=9606 GN=RPA2 PE=1 SV=1
Q7Z4V5	Q7Z4V5	Hepatoma-derived growth factor-related protein 2	HDGFRP2	626030000	7	7	6	14.3	14.3	11.8	74.316	0	69.091	33	352630016	425310016	sp|Q7Z4V5|HDGR2_HUMAN Hepatoma-derived growth factor-related protein 2 OS=Homo sapiens OX=9606 GN=HDGFL2 PE=1 SV=1
O95197	O95197	Reticulon-3	RTN3	625220000	2	2	2	4.8	4.8	4.8	112.61	0	33.76	19	301889984	521590016	sp|O95197|RTN3_HUMAN Reticulon-3 OS=Homo sapiens OX=9606 GN=RTN3 PE=1 SV=2
P23258;Q9NRH3	P23258;Q9NRH3	Tubulin gamma-1 chain;Tubulin gamma-2 chain	TUBG1;TUBG2	624170000	19	19	19	73.2	73.2	73.2	51.169	0	95.291	59	411169984	340340000	sp|P23258|TBG1_HUMAN Tubulin gamma-1 chain OS=Homo sapiens OX=9606 GN=TUBG1 PE=1 SV=2;sp|Q9NRH3|TBG2_HUMAN Tubulin gamma-2 chain OS=Homo sapiens OX=9606 GN=TUBG2 PE=2 SV=1
Q15397	Q15397	Pumilio domain-containing protein KIAA0020	KIAA0020	622970000	21	21	21	43.1	43.1	43.1	73.584	0	76.113	78	371129984	399840000	sp|Q15397|PUM3_HUMAN Pumilio homolog 3 OS=Homo sapiens OX=9606 GN=PUM3 PE=1 SV=3
P51398	P51398	28S ribosomal protein S29, mitochondrial	DAP3	622720000	12	12	12	41.5	41.5	41.5	45.566	0	60.732	58	382070016	446329984	sp|P51398|RT29_HUMAN 28S ribosomal protein S29, mitochondrial OS=Homo sapiens OX=9606 GN=DAP3 PE=1 SV=1
O60271;Q9UPT6	O60271	C-Jun-amino-terminal kinase-interacting protein 4	SPAG9	622240000	21	21	21	23.3	23.3	23.3	146.2	0	62.709	76	385249984	455600000	sp|O60271|JIP4_HUMAN C-Jun-amino-terminal kinase-interacting protein 4 OS=Homo sapiens OX=9606 GN=SPAG9 PE=1 SV=4
Q9HB07	Q9HB07	UPF0160 protein MYG1, mitochondrial	C12orf10	621850000	11	11	11	38.8	38.8	38.8	42.449	0	37.825	42	421520000	411700000	sp|Q9HB07|MYG1_HUMAN UPF0160 protein MYG1, mitochondrial OS=Homo sapiens OX=9606 GN=C12orf10 PE=1 SV=2
Q7Z2W4	Q7Z2W4	Zinc finger CCCH-type antiviral protein 1	ZC3HAV1	619980000	25	25	25	37.9	37.9	37.9	101.43	0	102.21	82	378929984	439180000	sp|Q7Z2W4|ZCCHV_HUMAN Zinc finger CCCH-type antiviral protein 1 OS=Homo sapiens OX=9606 GN=ZC3HAV1 PE=1 SV=3
O00244	O00244	Copper transport protein ATOX1	ATOX1	617870000	4	4	4	50	50	50	7.4016	0	20.591	17	390510016	357960000	sp|O00244|ATOX1_HUMAN Copper transport protein ATOX1 OS=Homo sapiens OX=9606 GN=ATOX1 PE=1 SV=1
Q8WVM8	Q8WVM8	Sec1 family domain-containing protein 1	SCFD1	617250000	17	17	17	37.7	37.7	37.7	72.379	0	88.386	61	404950016	409590016	sp|Q8WVM8|SCFD1_HUMAN Sec1 family domain-containing protein 1 OS=Homo sapiens OX=9606 GN=SCFD1 PE=1 SV=4
Q96I25	Q96I25	Splicing factor 45	RBM17	615770000	11	11	11	37.2	37.2	37.2	44.961	0	38.642	47	383510016	438620000	sp|Q96I25|SPF45_HUMAN Splicing factor 45 OS=Homo sapiens OX=9606 GN=RBM17 PE=1 SV=1
P26885	P26885	Peptidyl-prolyl cis-trans isomerase FKBP2	FKBP2	615610000	4	4	4	45.8	45.8	45.8	15.649	0	12.475	25	351160000	459030016	sp|P26885|FKBP2_HUMAN Peptidyl-prolyl cis-trans isomerase FKBP2 OS=Homo sapiens OX=9606 GN=FKBP2 PE=1 SV=2
Q9BVG4	Q9BVG4	Protein PBDC1	PBDC1	614940000	9	9	9	39.9	39.9	39.9	26.056	0	65.36	45	384740000	418860000	sp|Q9BVG4|PBDC1_HUMAN Protein PBDC1 OS=Homo sapiens OX=9606 GN=PBDC1 PE=1 SV=1
O75832	O75832	26S proteasome non-ATPase regulatory subunit 10	PSMD10	614150000	6	6	6	43.8	43.8	43.8	24.428	0	137.45	20	461950016	0	sp|O75832|PSD10_HUMAN 26S proteasome non-ATPase regulatory subunit 10 OS=Homo sapiens OX=9606 GN=PSMD10 PE=1 SV=1
Q9Y4G6	Q9Y4G6	Talin-2	TLN2	613090000	47	39	39	28.2	24.9	24.9	271.61	0	138.31	85	380020000	444580000	sp|Q9Y4G6|TLN2_HUMAN Talin-2 OS=Homo sapiens OX=9606 GN=TLN2 PE=1 SV=4
P12830	P12830	Cadherin-1;E-Cad/CTF1;E-Cad/CTF2;E-Cad/CTF3	CDH1	611690000	9	9	9	12.8	12.8	12.8	97.455	0	38.534	39	416160000	441660000	sp|P12830|CADH1_HUMAN Cadherin-1 OS=Homo sapiens OX=9606 GN=CDH1 PE=1 SV=3
Q9H6Z4	Q9H6Z4	Ran-binding protein 3	RANBP3	611320000	13	13	13	35.8	35.8	35.8	60.209	0	50.946	43	405320000	348440000	sp|Q9H6Z4|RANB3_HUMAN Ran-binding protein 3 OS=Homo sapiens OX=9606 GN=RANBP3 PE=1 SV=1
Q8IYB3	Q8IYB3	Serine/arginine repetitive matrix protein 1	SRRM1	609870000	9	9	9	11.5	11.5	11.5	102.33	0	56.516	39	399860000	424160000	sp|Q8IYB3|SRRM1_HUMAN Serine/arginine repetitive matrix protein 1 OS=Homo sapiens OX=9606 GN=SRRM1 PE=1 SV=2
Q9P035	Q9P035	Very-long-chain (3R)-3-hydroxyacyl-CoA dehydratase 3	HACD3	608850000	9	9	9	25.7	25.7	25.7	43.159	0	34.589	44	434870016	417390016	sp|Q9P035|HACD3_HUMAN Very-long-chain (3R)-3-hydroxyacyl-CoA dehydratase 3 OS=Homo sapiens OX=9606 GN=HACD3 PE=1 SV=2
P61964;Q86VZ2	P61964	WD repeat-containing protein 5	WDR5	608450000	11	11	11	53.6	53.6	53.6	36.588	0	36.276	36	444750016	403600000	sp|P61964|WDR5_HUMAN WD repeat-containing protein 5 OS=Homo sapiens OX=9606 GN=WDR5 PE=1 SV=1
Q99598	Q99598	Translin-associated protein X	TSNAX	607420000	11	11	11	57.6	57.6	57.6	33.112	0	44.986	58	426960000	329680000	sp|Q99598|TSNAX_HUMAN Translin-associated protein X OS=Homo sapiens OX=9606 GN=TSNAX PE=1 SV=1
Rep 2354	Rep 2354	Protein farnesyltransferase/geranylgeranyltransferase type-1 subunit alpha	FNTA	606650000	10	10	10	33.5	33.5	33.5	44.408	0	99.242	51	414900000	310140000	sp|Rep 2354|FNTA_HUMAN Protein farnesyltransferase/geranylgeranyltransferase type-1 subunit alpha OS=Homo sapiens OX=9606 GN=FNTA PE=1 SV=1
O60216;Q9H4I0	O60216	Double-strand-break repair protein rad21 homolog	RAD21	606410000	18	18	18	37.1	37.1	37.1	71.689	0	61.175	71	349870016	510000000	sp|O60216|RAD21_HUMAN Double-strand-break repair protein rad21 homolog OS=Homo sapiens OX=9606 GN=RAD21 PE=1 SV=2
P50995;P27216	P50995	Annexin A11	ANXA11	606340000	11	11	11	25	25	25	54.389	0	27.916	43	372209984	366489984	sp|P50995|ANX11_HUMAN Annexin A11 OS=Homo sapiens OX=9606 GN=ANXA11 PE=1 SV=1
Q05519	Q05519	Serine/arginine-rich splicing factor 11	SRSF11	605370000	5	5	5	21.1	21.1	21.1	53.542	0	20.588	32	397169984	400860000	sp|Q05519|SRS11_HUMAN Serine/arginine-rich splicing factor 11 OS=Homo sapiens OX=9606 GN=SRSF11 PE=1 SV=1
P13798	P13798	Acylamino-acid-releasing enzyme	APEH	604570000	13	13	13	26.9	26.9	26.9	81.224	0	63.867	60	355500000	470529984	sp|P13798|ACPH_HUMAN Acylamino-acid-releasing enzyme OS=Homo sapiens OX=9606 GN=APEH PE=1 SV=4
P20645	P20645	Cation-dependent mannose-6-phosphate receptor	M6PR	604200000	5	5	5	22.7	22.7	22.7	30.993	0	48.036	24	387150016	381360000	sp|P20645|MPRD_HUMAN Cation-dependent mannose-6-phosphate receptor OS=Homo sapiens OX=9606 GN=M6PR PE=1 SV=1
Q9NP79	Q9NP79	Vacuolar protein sorting-associated protein VTA1 homolog	VTA1	603060000	9	9	9	34.5	34.5	34.5	33.879	0	44.912	45	368920000	447550016	sp|Q9NP79|VTA1_HUMAN Vacuolar protein sorting-associated protein VTA1 homolog OS=Homo sapiens OX=9606 GN=VTA1 PE=1 SV=1
Q9BTV4	Q9BTV4	Transmembrane protein 43	TMEM43	602510000	11	11	11	40.8	40.8	40.8	44.875	0	25.729	45	393310016	448110016	sp|Q9BTV4|TMM43_HUMAN Transmembrane protein 43 OS=Homo sapiens OX=9606 GN=TMEM43 PE=1 SV=1
O94925	O94925	Glutaminase kidney isoform, mitochondrial	GLS	600940000	14	14	14	31.5	31.5	31.5	73.46	0	73.92	61	402420000	392360000	sp|O94925|GLSK_HUMAN Glutaminase kidney isoform, mitochondrial OS=Homo sapiens OX=9606 GN=GLS PE=1 SV=1
P20337	P20337	Ras-related protein Rab-3B	RAB3B	599550000	6	5	5	37	33.3	33.3	24.758	0	43.134	30	325430016	549740032	sp|P20337|RAB3B_HUMAN Ras-related protein Rab-3B OS=Homo sapiens OX=9606 GN=RAB3B PE=1 SV=2
P20020;Q16720;Q01814	P20020	Plasma membrane calcium-transporting ATPase 1	ATP2B1	599520000	21	21	11	22.6	22.6	12.9	134.68	0	82.623	80	339860000	476260000	sp|P20020|AT2B1_HUMAN Plasma membrane calcium-transporting ATPase 1 OS=Homo sapiens OX=9606 GN=ATP2B1 PE=1 SV=4
Q8NDC0	Q8NDC0	MAPK-interacting and spindle-stabilizing protein-like	MAPK1IP1L	597780000	1	1	1	6.9	6.9	6.9	24.269	0	78.705	10	440640000	0	sp|Q8NDC0|MISSL_HUMAN MAPK-interacting and spindle-stabilizing protein-like OS=Homo sapiens OX=9606 GN=MAPK1IP1L PE=1 SV=4
Q9H3N1	Q9H3N1	Thioredoxin-related transmembrane protein 1	TMX1	597120000	9	9	9	29.3	29.3	29.3	31.791	0	15.94	39	383080000	527030016	sp|Q9H3N1|TMX1_HUMAN Thioredoxin-related transmembrane protein 1 OS=Homo sapiens OX=9606 GN=TMX1 PE=1 SV=1
Q7RTV0	Q7RTV0	PHD finger-like domain-containing protein 5A	PHF5A	596870000	4	4	4	40.9	40.9	40.9	12.405	0	38.833	21	394990016	374590016	sp|Q7RTV0|PHF5A_HUMAN PHD finger-like domain-containing protein 5A OS=Homo sapiens OX=9606 GN=PHF5A PE=1 SV=1
Q14315	Q14315	Filamin-C	FLNC	596560000	38	30	30	21.4	17.8	17.8	291.02	0	104.79	82	545459968	149720000	sp|Q14315|FLNC_HUMAN Filamin-C OS=Homo sapiens OX=9606 GN=FLNC PE=1 SV=3
A0AVT1	A0AVT1	Ubiquitin-like modifier-activating enzyme 6	UBA6	596170000	29	29	29	34.1	34.1	34.1	117.97	0	56.943	85	424390016	379009984	sp|A0AVT1|UBA6_HUMAN Ubiquitin-like modifier-activating enzyme 6 OS=Homo sapiens OX=9606 GN=UBA6 PE=1 SV=1
P15104	P15104	Glutamine synthetase	GLUL	595920000	11	11	11	45.6	45.6	45.6	42.064	0	56.913	30	591619968	44160000	sp|P15104|GLNA_HUMAN Glutamine synthetase OS=Homo sapiens OX=9606 GN=GLUL PE=1 SV=4
Q9Y3B4	Q9Y3B4	Splicing factor 3B subunit 6	SF3B6	595390000	4	4	4	39.2	39.2	39.2	14.585	0	17.217	30	370700000	428990016	sp|Q9Y3B4|SF3B6_HUMAN Splicing factor 3B subunit 6 OS=Homo sapiens OX=9606 GN=SF3B6 PE=1 SV=1
O75436	O75436	Vacuolar protein sorting-associated protein 26A	VPS26A	594920000	14	14	13	52.3	52.3	50.2	38.169	0	49.788	48	356600000	396780000	sp|O75436|VP26A_HUMAN Vacuolar protein sorting-associated protein 26A OS=Homo sapiens OX=9606 GN=VPS26A PE=1 SV=2
Q9H1E3	Q9H1E3	Nuclear ubiquitous casein and cyclin-dependent kinase substrate 1	NUCKS1	593750000	5	5	5	18.5	18.5	18.5	27.296	0	96.328	32	296089984	621030016	sp|Q9H1E3|NUCKS_HUMAN Nuclear ubiquitous casein and cyclin-dependent kinase substrate 1 OS=Homo sapiens OX=9606 GN=NUCKS1 PE=1 SV=1
Q969H8	Q969H8	Myeloid-derived growth factor	MYDGF	593730000	5	5	5	30.6	30.6	30.6	18.795	0	12.92	23	413110016	498920000	sp|Q969H8|MYDGF_HUMAN Myeloid-derived growth factor OS=Homo sapiens OX=9606 GN=MYDGF PE=1 SV=1
O00584	O00584	Ribonuclease T2	RNASET2	593480000	9	9	9	41.8	41.8	41.8	29.48	0	22.022	43	392740000	397820000	sp|O00584|RNT2_HUMAN Ribonuclease T2 OS=Homo sapiens OX=9606 GN=RNASET2 PE=1 SV=2
Q9BQA1	Q9BQA1	Methylosome protein 50	WDR77	593260000	10	10	10	52.6	52.6	52.6	36.724	0	47.91	52	452620000	373529984	sp|Q9BQA1|MEP50_HUMAN Methylosome protein 50 OS=Homo sapiens OX=9606 GN=WDR77 PE=1 SV=1
Q6UB35	Q6UB35	Monofunctional C1-tetrahydrofolate synthase, mitochondrial	MTHFD1L	591520000	18	18	18	22.1	22.1	22.1	105.79	0	47.168	71	417000000	357440000	sp|Q6UB35|C1TM_HUMAN Monofunctional C1-tetrahydrofolate synthase, mitochondrial OS=Homo sapiens OX=9606 GN=MTHFD1L PE=1 SV=1
O95202	O95202	LETM1 and EF-hand domain-containing protein 1, mitochondrial	LETM1	591120000	20	20	20	35.3	35.3	35.3	83.353	0	46.981	62	393689984	394150016	sp|O95202|LETM1_HUMAN Mitochondrial proton/calcium exchanger protein OS=Homo sapiens OX=9606 GN=LETM1 PE=1 SV=1
Q14318	Q14318	Peptidyl-prolyl cis-trans isomerase FKBP8	FKBP8	591080000	7	7	7	27.9	27.9	27.9	44.561	0	74.233	39	297800000	560750016	sp|Q14318|FKBP8_HUMAN Peptidyl-prolyl cis-trans isomerase FKBP8 OS=Homo sapiens OX=9606 GN=FKBP8 PE=1 SV=2
O00401	O00401	Neural Wiskott-Aldrich syndrome protein	WASL	589870000	12	12	12	40.6	40.6	40.6	54.826	0	59.467	43	287609984	486929984	sp|O00401|WASL_HUMAN Neural Wiskott-Aldrich syndrome protein OS=Homo sapiens OX=9606 GN=WASL PE=1 SV=2
Q92538	Q92538	Golgi-specific brefeldin A-resistance guanine nucleotide exchange factor 1	GBF1	589660000	31	31	31	20.1	20.1	20.1	206.44	0	62.615	83	373889984	410740000	sp|Q92538|GBF1_HUMAN Golgi-specific brefeldin A-resistance guanine nucleotide exchange factor 1 OS=Homo sapiens OX=9606 GN=GBF1 PE=1 SV=2
Q12849	Q12849	G-rich sequence factor 1	GRSF1	589530000	14	14	14	41.2	41.2	41.2	53.126	0	91.153	55	300390016	481340000	sp|Q12849|GRSF1_HUMAN G-rich sequence factor 1 OS=Homo sapiens OX=9606 GN=GRSF1 PE=1 SV=3
Q9NS86	Q9NS86	LanC-like protein 2	LANCL2	587540000	11	11	11	32.4	32.4	32.4	50.854	0	42.658	49	398510016	377920000	sp|Q9NS86|LANC2_HUMAN LanC-like protein 2 OS=Homo sapiens OX=9606 GN=LANCL2 PE=1 SV=1
Q13526;O15428	Q13526	Peptidyl-prolyl cis-trans isomerase NIMA-interacting 1	PIN1	586950000	9	9	9	69.9	69.9	69.9	18.243	0	63.041	31	435590016	245020000	sp|Q13526|PIN1_HUMAN Peptidyl-prolyl cis-trans isomerase NIMA-interacting 1 OS=Homo sapiens OX=9606 GN=PIN1 PE=1 SV=1
Q9NRR5	Q9NRR5	Ubiquilin-4	UBQLN4	586840000	15	11	11	45.1	37.3	37.3	63.852	0	56.011	45	372910016	367080000	sp|Q9NRR5|UBQL4_HUMAN Ubiquilin-4 OS=Homo sapiens OX=9606 GN=UBQLN4 PE=1 SV=2
Q86Y56	Q86Y56	Dynein assembly factor 5, axonemal	DNAAF5	585670000	25	25	25	38.8	38.8	38.8	93.52	0	123.2	82	370900000	370500000	sp|Q86Y56|DAAF5_HUMAN Dynein assembly factor 5, axonemal OS=Homo sapiens OX=9606 GN=DNAAF5 PE=1 SV=4
Q6NZY4	Q6NZY4	Zinc finger CCHC domain-containing protein 8	ZCCHC8	585170000	18	18	18	44	44	44	78.576	0	65.747	55	415209984	273280000	sp|Q6NZY4|ZCHC8_HUMAN Zinc finger CCHC domain-containing protein 8 OS=Homo sapiens OX=9606 GN=ZCCHC8 PE=1 SV=2
Q13620	Q13620	Cullin-4B	CUL4B	584450000	23	23	15	30.4	30.4	21.2	103.98	0	67.305	77	377910016	440649984	sp|Q13620|CUL4B_HUMAN Cullin-4B OS=Homo sapiens OX=9606 GN=CUL4B PE=1 SV=4
O15258	O15258	Protein RER1	RER1	583250000	5	5	5	29.6	29.6	29.6	22.958	0	35.05	29	379129984	376670016	sp|O15258|RER1_HUMAN Protein RER1 OS=Homo sapiens OX=9606 GN=RER1 PE=1 SV=1
Q8IVM0	Q8IVM0	Coiled-coil domain-containing protein 50	CCDC50	581010000	7	7	7	28.8	28.8	28.8	35.822	0	37.496	41	349190016	405340000	sp|Q8IVM0|CCD50_HUMAN Coiled-coil domain-containing protein 50 OS=Homo sapiens OX=9606 GN=CCDC50 PE=1 SV=1
O94905	O94905	Erlin-2	ERLIN2	580130000	11	11	9	36.3	36.3	29.2	37.839	0	40.397	47	344649984	528500000	sp|O94905|ERLN2_HUMAN Erlin-2 OS=Homo sapiens OX=9606 GN=ERLIN2 PE=1 SV=1
Q8N8R3	Q8N8R3	Mitochondrial basic amino acids transporter	SLC25A29	580120000	5	5	5	24.4	24.4	24.4	32.062	0	39.318	26	355980000	418560000	sp|Q8N8R3|MCATL_HUMAN Mitochondrial basic amino acids transporter OS=Homo sapiens OX=9606 GN=SLC25A29 PE=1 SV=2
Rep 1658	Rep 1658	Nuclear pore complex protein Nup214	NUP214	579960000	27	27	27	21.6	21.6	21.6	213.62	0	77.847	79	321900000	472289984	sp|Rep 1658|NU214_HUMAN Nuclear pore complex protein Nup214 OS=Homo sapiens OX=9606 GN=NUP214 PE=1 SV=2
Q96RE7;Q96BF6	Q96RE7	Nucleus accumbens-associated protein 1	NACC1	579900000	12	12	12	32.6	32.6	32.6	57.258	0	77.667	54	350180000	435310016	sp|Q96RE7|NACC1_HUMAN Nucleus accumbens-associated protein 1 OS=Homo sapiens OX=9606 GN=NACC1 PE=1 SV=1
O00116	O00116	Alkyldihydroxyacetonephosphate synthase, peroxisomal	AGPS	579640000	18	18	18	39.2	39.2	39.2	72.911	0	61.242	65	381720000	383110016	sp|O00116|ADAS_HUMAN Alkyldihydroxyacetonephosphate synthase, peroxisomal OS=Homo sapiens OX=9606 GN=AGPS PE=1 SV=1
Rep 1244	Rep 1244	Replication protein A 14 kDa subunit	RPA3	578710000	8	8	8	86.8	86.8	86.8	13.569	0	25.329	36	389750016	353280000	sp|Rep 1244|RFA3_HUMAN Replication protein A 14 kDa subunit OS=Homo sapiens OX=9606 GN=RPA3 PE=1 SV=1
Rep 2770	Rep 2770	Translation initiation factor eIF-2B subunit beta	EIF2B2	577410000	8	8	8	29.1	29.1	29.1	38.989	0	37.734	34	351980000	352020000	sp|Rep 2770|EI2BB_HUMAN Translation initiation factor eIF-2B subunit beta OS=Homo sapiens OX=9606 GN=EIF2B2 PE=1 SV=3
O95817	O95817	BAG family molecular chaperone regulator 3	BAG3	575880000	11	11	11	35	35	35	61.594	0	74.567	59	435580000	304120000	sp|O95817|BAG3_HUMAN BAG family molecular chaperone regulator 3 OS=Homo sapiens OX=9606 GN=BAG3 PE=1 SV=3
Q14344	Q14344	Guanine nucleotide-binding protein subunit alpha-13	GNA13	574670000	12	12	12	36.9	36.9	36.9	44.049	0	26.512	45	356800000	429089984	sp|Q14344|GNA13_HUMAN Guanine nucleotide-binding protein subunit alpha-13 OS=Homo sapiens OX=9606 GN=GNA13 PE=1 SV=2
Q93008;O00507	Q93008	Probable ubiquitin carboxyl-terminal hydrolase FAF-X	USP9X	573670000	36	36	36	17.5	17.5	17.5	292.28	0	72.225	106	356870016	364590016	sp|Q93008|USP9X_HUMAN Probable ubiquitin carboxyl-terminal hydrolase FAF-X OS=Homo sapiens OX=9606 GN=USP9X PE=1 SV=3
Q15843	Q15843	NEDD8	NEDD8	573410000	3	3	3	34.6	34.6	34.6	9.0714	0	10.829	17	380100000	0	sp|Q15843|NEDD8_HUMAN NEDD8 OS=Homo sapiens OX=9606 GN=NEDD8 PE=1 SV=1
O43172	O43172	U4/U6 small nuclear ribonucleoprotein Prp4	PRPF4	571180000	17	17	17	43.3	43.3	43.3	58.449	0	40.627	53	449620000	251990000	sp|O43172|PRP4_HUMAN U4/U6 small nuclear ribonucleoprotein Prp4 OS=Homo sapiens OX=9606 GN=PRPF4 PE=1 SV=2
P48637	P48637	Glutathione synthetase	GSS	569460000	16	16	16	45.4	45.4	45.4	52.384	0	49.178	58	379769984	396640000	sp|P48637|GSHB_HUMAN Glutathione synthetase OS=Homo sapiens OX=9606 GN=GSS PE=1 SV=1
Q9H3U1	Q9H3U1	Protein unc-45 homolog A	UNC45A	568290000	29	29	29	42.8	42.8	42.8	103.08	0	85.922	83	333020000	475729984	sp|Q9H3U1|UN45A_HUMAN Protein unc-45 homolog A OS=Homo sapiens OX=9606 GN=UNC45A PE=1 SV=1
Q9UPN3	Q9UPN3	Microtubule-actin cross-linking factor 1, isoforms 1/2/3/5	MACF1	568080000	54	53	53	9.9	9.8	9.8	838.3	0	135.78	110	257370000	594860032	sp|Q9UPN3|MACF1_HUMAN Microtubule-actin cross-linking factor 1, isoforms 1/2/3/5 OS=Homo sapiens OX=9606 GN=MACF1 PE=1 SV=4
Q05048	Q05048	Cleavage stimulation factor subunit 1	CSTF1	566780000	10	10	10	35.5	35.5	35.5	48.357	0	52.765	52	318160000	333340000	sp|Q05048|CSTF1_HUMAN Cleavage stimulation factor subunit 1 OS=Homo sapiens OX=9606 GN=CSTF1 PE=1 SV=1
O95747	O95747	Serine/threonine-protein kinase OSR1	OXSR1	566670000	12	12	8	29.4	29.4	21.3	58.022	0	78.578	50	385089984	348900000	sp|O95747|OXSR1_HUMAN Serine/threonine-protein kinase OSR1 OS=Homo sapiens OX=9606 GN=OXSR1 PE=1 SV=1
P61011	P61011	Signal recognition particle 54 kDa protein	SRP54	566050000	15	15	15	35.1	35.1	35.1	55.704	0	40.282	52	351289984	388030016	sp|P61011|SRP54_HUMAN Signal recognition particle 54 kDa protein OS=Homo sapiens OX=9606 GN=SRP54 PE=1 SV=1
P57088	P57088	Transmembrane protein 33	TMEM33	565550000	8	8	8	30.4	30.4	30.4	27.978	0	15.579	29	296700000	517200000	sp|P57088|TMM33_HUMAN Transmembrane protein 33 OS=Homo sapiens OX=9606 GN=TMEM33 PE=1 SV=2
Q13243	Q13243	Serine/arginine-rich splicing factor 5	SRSF5	564710000	6	5	5	25.4	22.1	22.1	31.263	0	17.98	31	290660000	365769984	sp|Q13243|SRSF5_HUMAN Serine/arginine-rich splicing factor 5 OS=Homo sapiens OX=9606 GN=SRSF5 PE=1 SV=1
Q9Y3A3	Q9Y3A3	MOB-like protein phocein	MOB4	564400000	8	8	8	63.6	63.6	63.6	26.032	0	52.58	38	412190016	282470016	sp|Q9Y3A3|PHOCN_HUMAN MOB-like protein phocein OS=Homo sapiens OX=9606 GN=MOB4 PE=1 SV=1
Q9HC38	Q9HC38	Glyoxalase domain-containing protein 4	GLOD4	562670000	12	12	12	46	46	46	34.793	0	24.687	46	369870016	396300000	sp|Q9HC38|GLOD4_HUMAN Glyoxalase domain-containing protein 4 OS=Homo sapiens OX=9606 GN=GLOD4 PE=1 SV=1
Q8WWY3	Q8WWY3	U4/U6 small nuclear ribonucleoprotein Prp31	PRPF31	560330000	11	11	11	34.5	34.5	34.5	55.455	0	31.334	49	314320000	406300000	sp|Q8WWY3|PRP31_HUMAN U4/U6 small nuclear ribonucleoprotein Prp31 OS=Homo sapiens OX=9606 GN=PRPF31 PE=1 SV=2
Q8TCT9	Q8TCT9	Minor histocompatibility antigen H13	HM13	560140000	9	9	9	29.4	29.4	29.4	41.488	0	82.189	31	358310016	471209984	sp|Q8TCT9|HM13_HUMAN Minor histocompatibility antigen H13 OS=Homo sapiens OX=9606 GN=HM13 PE=1 SV=1
P08574	P08574	Cytochrome c1, heme protein, mitochondrial	CYC1	557770000	7	7	7	37.8	37.8	37.8	35.422	0	105.19	25	326360000	373240000	sp|P08574|CY1_HUMAN Cytochrome c1, heme protein, mitochondrial OS=Homo sapiens OX=9606 GN=CYC1 PE=1 SV=3
Q7KZ85	Q7KZ85	Transcription elongation factor SPT6	SUPT6H	557120000	29	29	29	23.2	23.2	23.2	199.07	0	90.658	74	392800000	332609984	sp|Q7KZ85|SPT6H_HUMAN Transcription elongation factor SPT6 OS=Homo sapiens OX=9606 GN=SUPT6H PE=1 SV=2
O60313	O60313	Dynamin-like 120 kDa protein, mitochondrial;Dynamin-like 120 kDa protein, form S1	OPA1	556130000	30	30	30	37.8	37.8	37.8	111.63	0	100.51	94	327310016	440929984	sp|O60313|OPA1_HUMAN Dynamin-like 120 kDa protein, mitochondrial OS=Homo sapiens OX=9606 GN=OPA1 PE=1 SV=3
Q8N766	Q8N766	ER membrane protein complex subunit 1	EMC1	555300000	18	18	18	25	25	25	111.76	0	57.375	65	370129984	418060000	sp|Q8N766|EMC1_HUMAN ER membrane protein complex subunit 1 OS=Homo sapiens OX=9606 GN=EMC1 PE=1 SV=1
Q15287	Q15287	RNA-binding protein with serine-rich domain 1	RNPS1	555150000	5	5	5	23.3	23.3	23.3	34.208	0	75.939	29	407809984	275520000	sp|Q15287|RNPS1_HUMAN RNA-binding protein with serine-rich domain 1 OS=Homo sapiens OX=9606 GN=RNPS1 PE=1 SV=1
Q9NWV4	Q9NWV4	UPF0587 protein C1orf123	C1orf123	554980000	8	8	8	50	50	50	18.048	0	17.594	41	385870016	317240000	sp|Q9NWV4|CZIB_HUMAN CXXC motif containing zinc binding protein OS=Homo sapiens OX=9606 GN=CZIB PE=1 SV=1
Q8TEM1	Q8TEM1	Nuclear pore membrane glycoprotein 210	NUP210	554400000	25	25	25	18.3	18.3	18.3	205.11	0	60.849	66	169430000	776640000	sp|Q8TEM1|PO210_HUMAN Nuclear pore membrane glycoprotein 210 OS=Homo sapiens OX=9606 GN=NUP210 PE=1 SV=3
Q9NP97;Q8TF09	Q9NP97	Dynein light chain roadblock-type 1	DYNLRB1	554080000	5	5	5	71.9	71.9	71.9	10.921	0	25.677	45	345820000	360049984	sp|Q9NP97|DLRB1_HUMAN Dynein light chain roadblock-type 1 OS=Homo sapiens OX=9606 GN=DYNLRB1 PE=1 SV=3
P02649;CON__Q03247	P02649	Apolipoprotein E	APOE	553640000	15	15	15	51.1	51.1	51.1	36.154	0	52.703	49	276889984	578809984	sp|P02649|APOE_HUMAN Apolipoprotein E OS=Homo sapiens OX=9606 GN=APOE PE=1 SV=1
P42765	P42765	3-ketoacyl-CoA thiolase, mitochondrial	ACAA2	552670000	17	17	17	67.8	67.8	67.8	41.924	0	49.501	58	327600000	397500000	sp|P42765|THIM_HUMAN 3-ketoacyl-CoA thiolase, mitochondrial OS=Homo sapiens OX=9606 GN=ACAA2 PE=1 SV=2
P14927	P14927	Cytochrome b-c1 complex subunit 7	UQCRB	552060000	5	5	5	45	45	45	13.53	0	9.8905	26	350020000	385200000	sp|P14927|QCR7_HUMAN Cytochrome b-c1 complex subunit 7 OS=Homo sapiens OX=9606 GN=UQCRB PE=1 SV=2
Q9UKV8;Q9H9G7;Q9HCK5	Q9UKV8	Protein argonaute-2	AGO2	551100000	22	22	18	36.8	36.8	30.8	97.207	0	76.171	75	379430016	376680000	sp|Q9UKV8|AGO2_HUMAN Protein argonaute-2 OS=Homo sapiens OX=9606 GN=AGO2 PE=1 SV=3
P07305	P07305	Histone H1.0;Histone H1.0, N-terminally processed	H1F0	550770000	4	4	4	18.6	18.6	18.6	20.863	0	7.6533	18	461580000	372630016	sp|P07305|H10_HUMAN Histone H1.0 OS=Homo sapiens OX=9606 GN=H1-0 PE=1 SV=3
P41227;Q9BSU3	P41227	N-alpha-acetyltransferase 10	NAA10	550140000	9	9	9	53.6	53.6	53.6	26.458	0	42.068	36	395049984	273630016	sp|P41227|NAA10_HUMAN N-alpha-acetyltransferase 10 OS=Homo sapiens OX=9606 GN=NAA10 PE=1 SV=1
Q9Y3A5	Q9Y3A5	Ribosome maturation protein SBDS	SBDS	549890000	13	13	13	55.2	55.2	55.2	28.763	0	29.787	42	302009984	369240000	sp|Q9Y3A5|SBDS_HUMAN Ribosome maturation protein SBDS OS=Homo sapiens OX=9606 GN=SBDS PE=1 SV=4
O75934	O75934	Pre-mRNA-splicing factor SPF27	BCAS2	546530000	11	11	11	75.6	75.6	75.6	26.131	0	57.731	40	444560000	230920000	sp|O75934|SPF27_HUMAN Pre-mRNA-splicing factor SPF27 OS=Homo sapiens OX=9606 GN=BCAS2 PE=1 SV=1
Q99816	Q99816	Tumor susceptibility gene 101 protein	TSG101	546230000	12	12	12	37.9	37.9	37.9	43.944	0	27.682	54	346769984	415590016	sp|Q99816|TS101_HUMAN Tumor susceptibility gene 101 protein OS=Homo sapiens OX=9606 GN=TSG101 PE=1 SV=2
Q16666;Q6K0P9	Q16666	Gamma-interferon-inducible protein 16	IFI16	545900000	15	15	15	22.5	22.5	22.5	88.255	0	63.79	51	264820000	600499968	sp|Q16666|IF16_HUMAN Gamma-interferon-inducible protein 16 OS=Homo sapiens OX=9606 GN=IFI16 PE=1 SV=3
P47985;P0C7P4	P47985;P0C7P4	Cytochrome b-c1 complex subunit Rieske, mitochondrial;Cytochrome b-c1 complex subunit 11;Putative cytochrome b-c1 complex subunit Rieske-like protein 1	UQCRFS1;UQCRFS1P1	545830000	9	9	9	44.9	44.9	44.9	29.668	0	64.358	44	336520000	430360000	sp|P47985|UCRI_HUMAN Cytochrome b-c1 complex subunit Rieske, mitochondrial OS=Homo sapiens OX=9606 GN=UQCRFS1 PE=1 SV=2;sp|P0C7P4|UCRIL_HUMAN Putative cytochrome b-c1 complex subunit Rieske-like protein 1 OS=Homo sapiens OX=9606 GN=UQCRFS1P1 PE=5 SV=1
P53990	P53990	IST1 homolog	IST1	544740000	9	9	9	25.3	25.3	25.3	39.75	0	39.301	33	333480000	445820000	sp|P53990|IST1_HUMAN IST1 homolog OS=Homo sapiens OX=9606 GN=IST1 PE=1 SV=1
Q96KR1	Q96KR1	Zinc finger RNA-binding protein	ZFR	543740000	18	18	18	23.6	23.6	23.6	117.01	0	70.979	61	299569984	547840000	sp|Q96KR1|ZFR_HUMAN Zinc finger RNA-binding protein OS=Homo sapiens OX=9606 GN=ZFR PE=1 SV=2
P12955	P12955	Xaa-Pro dipeptidase	PEPD	543450000	15	15	15	37.3	37.3	37.3	54.548	0	56.72	51	348710016	311049984	sp|P12955|PEPD_HUMAN Xaa-Pro dipeptidase OS=Homo sapiens OX=9606 GN=PEPD PE=1 SV=3
Q9BUL8	Q9BUL8	Programmed cell death protein 10	PDCD10	542550000	9	9	9	59.4	59.4	59.4	24.701	0	63.277	36	330520000	307750016	sp|Q9BUL8|PDC10_HUMAN Programmed cell death protein 10 OS=Homo sapiens OX=9606 GN=PDCD10 PE=1 SV=1
P56134	P56134	ATP synthase subunit f, mitochondrial	ATP5J2	542130000	3	3	3	39.4	39.4	39.4	10.918	0	13.965	23	320489984	435449984	sp|P56134|ATPK_HUMAN ATP synthase subunit f, mitochondrial OS=Homo sapiens OX=9606 GN=ATP5MF PE=1 SV=3
Q9UJA5	Q9UJA5	tRNA (adenine(58)-N(1))-methyltransferase non-catalytic subunit TRM6	TRMT6	541260000	15	15	15	43.5	43.5	43.5	55.799	0	61.745	51	328820000	362729984	sp|Q9UJA5|TRM6_HUMAN tRNA (adenine(58)-N(1))-methyltransferase non-catalytic subunit TRM6 OS=Homo sapiens OX=9606 GN=TRMT6 PE=1 SV=1
P32929	P32929	Cystathionine gamma-lyase	CTH	540920000	14	14	14	50.1	50.1	50.1	44.508	0	74.647	40	359070016	247790000	sp|P32929|CGL_HUMAN Cystathionine gamma-lyase OS=Homo sapiens OX=9606 GN=CTH PE=1 SV=3
Q9P287	Q9P287	BRCA2 and CDKN1A-interacting protein	BCCIP	540780000	12	12	12	53.8	53.8	53.8	35.979	0	47.08	45	378630016	257100000	sp|Q9P287|BCCIP_HUMAN BRCA2 and CDKN1A-interacting protein OS=Homo sapiens OX=9606 GN=BCCIP PE=1 SV=1
Q9NR31	Q9NR31	GTP-binding protein SAR1a	SAR1A	540260000	8	8	6	52	52	42.4	22.367	0	40	30	290750016	0	sp|Q9NR31|SAR1A_HUMAN GTP-binding protein SAR1a OS=Homo sapiens OX=9606 GN=SAR1A PE=1 SV=1
Q14166	Q14166	Tubulin--tyrosine ligase-like protein 12	TTLL12	540230000	17	17	17	44.3	44.3	44.3	74.403	0	46.367	61	337470016	329129984	sp|Q14166|TTL12_HUMAN Tubulin--tyrosine ligase-like protein 12 OS=Homo sapiens OX=9606 GN=TTLL12 PE=1 SV=2
Q9UM54	Q9UM54	Unconventional myosin-VI	MYO6	539970000	23	23	23	22.3	22.3	22.3	149.69	0	67.23	78	321160000	393900000	sp|Q9UM54|MYO6_HUMAN Unconventional myosin-VI OS=Homo sapiens OX=9606 GN=MYO6 PE=1 SV=4
Q96IX5	Q96IX5	Up-regulated during skeletal muscle growth protein 5	USMG5	539380000	3	3	3	44.8	44.8	44.8	6.4575	0	59.911	18	0	497640000	sp|Q96IX5|ATPMD_HUMAN ATP synthase membrane subunit DAPIT, mitochondrial OS=Homo sapiens OX=9606 GN=ATP5MD PE=1 SV=1
Q9GZS3	Q9GZS3	WD repeat-containing protein 61;WD repeat-containing protein 61, N-terminally processed	WDR61	538500000	13	13	13	59	59	59	33.58	0	71.199	53	390409984	260600000	sp|Q9GZS3|WDR61_HUMAN WD repeat-containing protein 61 OS=Homo sapiens OX=9606 GN=WDR61 PE=1 SV=1
Q9UKL0	Q9UKL0	REST corepressor 1	RCOR1	538490000	14	14	9	35.5	35.5	23.9	53.327	0	57.997	64	325209984	419369984	sp|Q9UKL0|RCOR1_HUMAN REST corepressor 1 OS=Homo sapiens OX=9606 GN=RCOR1 PE=1 SV=2
P30085	P30085	UMP-CMP kinase	CMPK1	537790000	10	10	10	54.1	54.1	54.1	22.222	0	66.051	44	435190016	273350016	sp|P30085|KCY_HUMAN UMP-CMP kinase OS=Homo sapiens OX=9606 GN=CMPK1 PE=1 SV=3
O15294	O15294	UDP-N-acetylglucosamine--peptide N-acetylglucosaminyltransferase 110 kDa subunit	OGT	536720000	23	23	23	28.6	28.6	28.6	116.92	0	75.683	73	320180000	446529984	sp|O15294|OGT1_HUMAN UDP-N-acetylglucosamine--peptide N-acetylglucosaminyltransferase 110 kDa subunit OS=Homo sapiens OX=9606 GN=OGT PE=1 SV=3
O75506	O75506	Heat shock factor-binding protein 1	HSBP1	535640000	4	4	4	72.4	72.4	72.4	8.5435	0	124.17	22	361200000	364590016	sp|O75506|HSBP1_HUMAN Heat shock factor-binding protein 1 OS=Homo sapiens OX=9606 GN=HSBP1 PE=1 SV=1
O95758	O95758	Polypyrimidine tract-binding protein 3	PTBP3	535400000	12	11	11	37.1	35.7	35.7	59.689	0	124.73	50	327400000	355169984	sp|O95758|PTBP3_HUMAN Polypyrimidine tract-binding protein 3 OS=Homo sapiens OX=9606 GN=PTBP3 PE=1 SV=2
Q8N6T3	Q8N6T3	ADP-ribosylation factor GTPase-activating protein 1	ARFGAP1	535140000	12	12	12	42.6	42.6	42.6	44.667	0	152.14	50	354600000	288249984	sp|Q8N6T3|ARFG1_HUMAN ADP-ribosylation factor GTPase-activating protein 1 OS=Homo sapiens OX=9606 GN=ARFGAP1 PE=1 SV=2
Q08257	Q08257	Quinone oxidoreductase	CRYZ	533450000	12	12	12	55.3	55.3	55.3	35.206	0	41.143	49	308070016	395520000	sp|Q08257|QOR_HUMAN Quinone oxidoreductase OS=Homo sapiens OX=9606 GN=CRYZ PE=1 SV=1
Q9Y221	Q9Y221	60S ribosome subunit biogenesis protein NIP7 homolog	NIP7	531190000	6	6	6	48.9	48.9	48.9	20.462	0	41.651	22	312529984	321220000	sp|Q9Y221|NIP7_HUMAN 60S ribosome subunit biogenesis protein NIP7 homolog OS=Homo sapiens OX=9606 GN=NIP7 PE=1 SV=1
P53602	P53602	Diphosphomevalonate decarboxylase	MVD	530080000	14	14	14	52.2	52.2	52.2	43.404	0	41.119	42	242070000	473289984	sp|P53602|MVD1_HUMAN Diphosphomevalonate decarboxylase OS=Homo sapiens OX=9606 GN=MVD PE=1 SV=1
Q9Y3C6	Q9Y3C6	Peptidyl-prolyl cis-trans isomerase-like 1	PPIL1	526790000	3	3	3	36.7	36.7	36.7	18.237	0	52.071	16	361790016	0	sp|Q9Y3C6|PPIL1_HUMAN Peptidyl-prolyl cis-trans isomerase-like 1 OS=Homo sapiens OX=9606 GN=PPIL1 PE=1 SV=1
P02795	P02795	Metallothionein-2	MT2A	525450000	1	1	1	32.8	32.8	32.8	6.0422	0	20.348	8	539089984	0	sp|P02795|MT2_HUMAN Metallothionein-2 OS=Homo sapiens OX=9606 GN=MT2A PE=1 SV=1
Q96AQ6	Q96AQ6	Pre-B-cell leukemia transcription factor-interacting protein 1	PBXIP1	524950000	15	15	15	26.4	26.4	26.4	80.642	0	39.964	61	313780000	534129984	sp|Q96AQ6|PBIP1_HUMAN Pre-B-cell leukemia transcription factor-interacting protein 1 OS=Homo sapiens OX=9606 GN=PBXIP1 PE=1 SV=1
Q13501	Q13501	Sequestosome-1	SQSTM1	524750000	10	10	10	45	45	45	47.687	0	217.9	46	321140000	304110016	sp|Q13501|SQSTM_HUMAN Sequestosome-1 OS=Homo sapiens OX=9606 GN=SQSTM1 PE=1 SV=1
P63172	P63172	Dynein light chain Tctex-type 1	DYNLT1	524630000	5	5	5	79.6	79.6	79.6	12.452	0	95.53	41	345280000	312520000	sp|P63172|DYLT1_HUMAN Dynein light chain Tctex-type 1 OS=Homo sapiens OX=9606 GN=DYNLT1 PE=1 SV=1
Q9NZM1	Q9NZM1	Myoferlin	MYOF	524250000	38	38	37	24.2	24.2	23.5	234.71	0	68.772	92	298790016	435209984	sp|Q9NZM1|MYOF_HUMAN Myoferlin OS=Homo sapiens OX=9606 GN=MYOF PE=1 SV=1
Q9BV40	Q9BV40	Vesicle-associated membrane protein 8	VAMP8	523350000	5	5	5	45	45	45	11.438	0	15.267	32	274809984	384260000	sp|Q9BV40|VAMP8_HUMAN Vesicle-associated membrane protein 8 OS=Homo sapiens OX=9606 GN=VAMP8 PE=1 SV=1
Q96A49	Q96A49	Synapse-associated protein 1	SYAP1	522600000	12	12	12	41.8	41.8	41.8	39.933	0	187.62	50	390470016	261690000	sp|Q96A49|SYAP1_HUMAN Synapse-associated protein 1 OS=Homo sapiens OX=9606 GN=SYAP1 PE=1 SV=1
Q99961;Q99962	Q99961	Endophilin-A2	SH3GL1	521250000	9	9	9	40.2	40.2	40.2	41.489	0	95.714	41	355270016	260390000	sp|Q99961|SH3G1_HUMAN Endophilin-A2 OS=Homo sapiens OX=9606 GN=SH3GL1 PE=1 SV=1
P15170	P15170	Eukaryotic peptide chain release factor GTP-binding subunit ERF3A	GSPT1	520050000	14	6	6	36.9	20.4	20.4	55.755	0	30.652	29	314240000	310480000	sp|P15170|ERF3A_HUMAN Eukaryotic peptide chain release factor GTP-binding subunit ERF3A OS=Homo sapiens OX=9606 GN=GSPT1 PE=1 SV=1
Q9H2G2	Q9H2G2	STE20-like serine/threonine-protein kinase	SLK	520050000	25	25	23	28.8	28.8	27.2	142.69	0	70.251	69	273700000	461990016	sp|Q9H2G2|SLK_HUMAN STE20-like serine/threonine-protein kinase OS=Homo sapiens OX=9606 GN=SLK PE=1 SV=1
O14773	O14773	Tripeptidyl-peptidase 1	TPP1	518730000	7	7	7	24	24	24	61.247	0	39.079	34	323670016	507560000	sp|O14773|TPP1_HUMAN Tripeptidyl-peptidase 1 OS=Homo sapiens OX=9606 GN=TPP1 PE=1 SV=2
Q8WXX5	Q8WXX5	DnaJ homolog subfamily C member 9	DNAJC9	516530000	11	11	11	56.5	56.5	56.5	29.909	0	34.921	45	366480000	349729984	sp|Q8WXX5|DNJC9_HUMAN DnaJ homolog subfamily C member 9 OS=Homo sapiens OX=9606 GN=DNAJC9 PE=1 SV=1
Q6P1M3	Q6P1M3	Lethal(2) giant larvae protein homolog 2	LLGL2	516420000	19	19	19	26.5	26.5	26.5	113.45	0	49.99	66	337800000	322270016	sp|Q6P1M3|L2GL2_HUMAN LLGL scribble cell polarity complex component 2 OS=Homo sapiens OX=9606 GN=LLGL2 PE=1 SV=2
Rep 1241	Rep 1241	Radixin	RDX	515650000	22	10	10	37.7	21.1	21.1	68.563	0	25.122	53	270540000	454640000	sp|Rep 1241|RADI_HUMAN Radixin OS=Homo sapiens OX=9606 GN=RDX PE=1 SV=1
Q9BWJ5	Q9BWJ5	Splicing factor 3B subunit 5	SF3B5	515580000	4	4	4	70.9	70.9	70.9	10.135	0	19.52	25	454110016	192840000	sp|Q9BWJ5|SF3B5_HUMAN Splicing factor 3B subunit 5 OS=Homo sapiens OX=9606 GN=SF3B5 PE=1 SV=1
Q53GQ0	Q53GQ0	Very-long-chain 3-oxoacyl-CoA reductase	HSD17B12	514460000	9	9	9	40.1	40.1	40.1	34.324	0	29.069	49	272040000	540540032	sp|Q53GQ0|DHB12_HUMAN Very-long-chain 3-oxoacyl-CoA reductase OS=Homo sapiens OX=9606 GN=HSD17B12 PE=1 SV=2
Q7Z434	Q7Z434	Mitochondrial antiviral-signaling protein	MAVS	513600000	12	12	12	42.4	42.4	42.4	56.527	0	94.782	41	224080000	512369984	sp|Q7Z434|MAVS_HUMAN Mitochondrial antiviral-signaling protein OS=Homo sapiens OX=9606 GN=MAVS PE=1 SV=2
Q9Y2V2	Q9Y2V2	Calcium-regulated heat stable protein 1	CARHSP1	512930000	4	4	4	59.2	59.2	59.2	15.892	0	51.857	25	281769984	327880000	sp|Q9Y2V2|CHSP1_HUMAN Calcium-regulated heat-stable protein 1 OS=Homo sapiens OX=9606 GN=CARHSP1 PE=1 SV=2
Q5TFE4	Q5TFE4	5-nucleotidase domain-containing protein 1	NT5DC1	512180000	15	15	15	50.1	50.1	50.1	51.844	0	62.567	55	316510016	312729984	sp|Q5TFE4|NT5D1_HUMAN 5-nucleotidase domain-containing protein 1 OS=Homo sapiens OX=9606 GN=NT5DC1 PE=1 SV=1
P61923	P61923	Coatomer subunit zeta-1	COPZ1	511010000	7	7	7	44.1	44.1	44.1	20.198	0	17.88	25	281790016	312260000	sp|P61923|COPZ1_HUMAN Coatomer subunit zeta-1 OS=Homo sapiens OX=9606 GN=COPZ1 PE=1 SV=1
Q92890	Q92890	Ubiquitin fusion degradation protein 1 homolog	UFD1L	508470000	11	11	11	43.3	43.3	43.3	34.5	0	25.616	33	340580000	365720000	sp|Q92890|UFD1_HUMAN Ubiquitin recognition factor in ER-associated degradation protein 1 OS=Homo sapiens OX=9606 GN=UFD1 PE=1 SV=3
Q9NXG2	Q9NXG2	THUMP domain-containing protein 1	THUMPD1	507760000	9	9	9	27.2	27.2	27.2	39.315	0	38.573	35	325289984	311049984	sp|Q9NXG2|THUM1_HUMAN THUMP domain-containing protein 1 OS=Homo sapiens OX=9606 GN=THUMPD1 PE=1 SV=2
P15374	P15374	Ubiquitin carboxyl-terminal hydrolase isozyme L3	UCHL3	507550000	7	7	7	43.5	43.5	43.5	26.182	0	90.878	35	368670016	238450000	sp|P15374|UCHL3_HUMAN Ubiquitin carboxyl-terminal hydrolase isozyme L3 OS=Homo sapiens OX=9606 GN=UCHL3 PE=1 SV=1
Q9NRX4	Q9NRX4	14 kDa phosphohistidine phosphatase	PHPT1	507430000	4	4	4	52	52	52	13.832	0	29.406	23	372440000	258670000	sp|Q9NRX4|PHP14_HUMAN 14 kDa phosphohistidine phosphatase OS=Homo sapiens OX=9606 GN=PHPT1 PE=1 SV=1
P13807	P13807	Glycogen [starch] synthase, muscle	GYS1	507370000	16	16	15	33.5	33.5	32.2	83.785	0	47.43	53	352300000	283380000	sp|P13807|GYS1_HUMAN Glycogen [starch] synthase, muscle OS=Homo sapiens OX=9606 GN=GYS1 PE=1 SV=2
Q92905	Q92905	COP9 signalosome complex subunit 5	COPS5	507180000	12	12	12	47.6	47.6	47.6	37.578	0	32.748	57	344009984	289820000	sp|Q92905|CSN5_HUMAN COP9 signalosome complex subunit 5 OS=Homo sapiens OX=9606 GN=COPS5 PE=1 SV=4
Q8NEX6	Q8NEX6	Protein WFDC11	WFDC11	506700000	1	1	1	11.5	11.5	11.5	10.34	0.0054606	1.8323	8	0	664510016	sp|Q8NEX6|WFD11_HUMAN Protein WFDC11 OS=Homo sapiens OX=9606 GN=WFDC11 PE=3 SV=1
P46976	P46976	Glycogenin-1	GYG1	506310000	7	7	7	23.1	23.1	23.1	39.383	0	49.355	35	335580000	256620000	sp|P46976|GLYG_HUMAN Glycogenin-1 OS=Homo sapiens OX=9606 GN=GYG1 PE=1 SV=4
P51570	P51570	Galactokinase	GALK1	506040000	10	10	10	34.2	34.2	34.2	42.272	0	54.894	53	307110016	371980000	sp|P51570|GALK1_HUMAN Galactokinase OS=Homo sapiens OX=9606 GN=GALK1 PE=1 SV=1
Q8NF37	Q8NF37	Lysophosphatidylcholine acyltransferase 1	LPCAT1	505040000	16	16	16	34.6	34.6	34.6	59.151	0	70.023	58	280489984	437929984	sp|Q8NF37|PCAT1_HUMAN Lysophosphatidylcholine acyltransferase 1 OS=Homo sapiens OX=9606 GN=LPCAT1 PE=1 SV=2
Q7L5N1	Q7L5N1	COP9 signalosome complex subunit 6	COPS6	504140000	11	11	11	45.9	45.9	45.9	36.163	0	28.012	41	314289984	319849984	sp|Q7L5N1|CSN6_HUMAN COP9 signalosome complex subunit 6 OS=Homo sapiens OX=9606 GN=COPS6 PE=1 SV=1
P51532	P51532	Transcription activator BRG1	SMARCA4	503940000	24	24	13	17.7	17.7	9.3	184.64	0	85.918	64	254120000	522270016	sp|P51532|SMCA4_HUMAN Transcription activator BRG1 OS=Homo sapiens OX=9606 GN=SMARCA4 PE=1 SV=2
Q9C0I1	Q9C0I1	Myotubularin-related protein 12	MTMR12	503270000	2	2	2	3.6	3.6	3.6	86.147	0.0014826	2.3534	8	297640000	261660000	sp|Q9C0I1|MTMRC_HUMAN Myotubularin-related protein 12 OS=Homo sapiens OX=9606 GN=MTMR12 PE=1 SV=2
P14854	P14854	Cytochrome c oxidase subunit 6B1	COX6B1	501400000	4	4	4	57	57	57	10.192	0	26.068	35	302830016	364310016	sp|P14854|CX6B1_HUMAN Cytochrome c oxidase subunit 6B1 OS=Homo sapiens OX=9606 GN=COX6B1 PE=1 SV=2
Q8NFH4	Q8NFH4	Nucleoporin Nup37	NUP37	501380000	9	9	9	36.5	36.5	36.5	36.707	0	29.265	41	249360000	440100000	sp|Q8NFH4|NUP37_HUMAN Nucleoporin Nup37 OS=Homo sapiens OX=9606 GN=NUP37 PE=1 SV=1
Q13330	Q13330	Metastasis-associated protein MTA1	MTA1	501240000	22	22	17	38.2	38.2	29.9	80.785	0	54.929	70	331560000	378049984	sp|Q13330|MTA1_HUMAN Metastasis-associated protein MTA1 OS=Homo sapiens OX=9606 GN=MTA1 PE=1 SV=2
Q9Y2T2;P53677	Q9Y2T2	AP-3 complex subunit mu-1	AP3M1	500500000	12	12	12	47.8	47.8	47.8	46.939	0	44.513	49	266680000	317470016	sp|Q9Y2T2|AP3M1_HUMAN AP-3 complex subunit mu-1 OS=Homo sapiens OX=9606 GN=AP3M1 PE=1 SV=1
Q14694	Q14694	Ubiquitin carboxyl-terminal hydrolase 10	USP10	498880000	13	13	13	25.6	25.6	25.6	87.133	0	72.1	44	314800000	291360000	sp|Q14694|UBP10_HUMAN Ubiquitin carboxyl-terminal hydrolase 10 OS=Homo sapiens OX=9606 GN=USP10 PE=1 SV=2
Q9BWU0	Q9BWU0	Kanadaptin	SLC4A1AP	498390000	13	13	13	26.9	26.9	26.9	88.813	0	73.223	42	310680000	341760000	sp|Q9BWU0|NADAP_HUMAN Kanadaptin OS=Homo sapiens OX=9606 GN=SLC4A1AP PE=1 SV=1
Q96HY7	Q96HY7	Probable 2-oxoglutarate dehydrogenase E1 component DHKTD1, mitochondrial	DHTKD1	498240000	16	16	16	28.6	28.6	28.6	103.08	0	53.817	57	277790016	409700000	sp|Q96HY7|DHTK1_HUMAN Probable 2-oxoglutarate dehydrogenase E1 component DHKTD1, mitochondrial OS=Homo sapiens OX=9606 GN=DHTKD1 PE=1 SV=2
Q6UN15	Q6UN15	Pre-mRNA 3-end-processing factor FIP1	FIP1L1	497260000	9	9	9	23.6	23.6	23.6	66.526	0	135.83	45	317310016	368760000	sp|Q6UN15|FIP1_HUMAN Pre-mRNA 3-end-processing factor FIP1 OS=Homo sapiens OX=9606 GN=FIP1L1 PE=1 SV=1
Q9NQ29	Q9NQ29	Putative RNA-binding protein Luc7-like 1	LUC7L	495730000	10	6	6	28	17.5	17.5	43.727	0	24.924	30	351420000	254900000	sp|Q9NQ29|LUC7L_HUMAN Putative RNA-binding protein Luc7-like 1 OS=Homo sapiens OX=9606 GN=LUC7L PE=1 SV=1
P62310	P62310	U6 snRNA-associated Sm-like protein LSm3	LSM3	495520000	3	3	3	40.2	40.2	40.2	11.845	0	59.561	15	321729984	367520000	sp|P62310|LSM3_HUMAN U6 snRNA-associated Sm-like protein LSm3 OS=Homo sapiens OX=9606 GN=LSM3 PE=1 SV=2
O15260	O15260	Surfeit locus protein 4	SURF4	495350000	6	6	6	27.5	27.5	27.5	30.394	0	52.256	28	289809984	489249984	sp|O15260|SURF4_HUMAN Surfeit locus protein 4 OS=Homo sapiens OX=9606 GN=SURF4 PE=1 SV=3
Q13496	Q13496	Myotubularin	MTM1	495060000	2	2	2	3.8	3.8	3.8	69.931	0.0081738	1.6818	8	0	853379968	sp|Q13496|MTM1_HUMAN Myotubularin OS=Homo sapiens OX=9606 GN=MTM1 PE=1 SV=2
Q9NX24	Q9NX24	H/ACA ribonucleoprotein complex subunit 2	NHP2	494830000	5	5	5	47.7	47.7	47.7	17.201	0	33.591	27	337480000	316800000	sp|Q9NX24|NHP2_HUMAN H/ACA ribonucleoprotein complex subunit 2 OS=Homo sapiens OX=9606 GN=NHP2 PE=1 SV=1
P53041	P53041	Serine/threonine-protein phosphatase 5	PPP5C	494390000	12	12	12	32.5	32.5	32.5	56.878	0	41.296	47	312520000	283390016	sp|P53041|PPP5_HUMAN Serine/threonine-protein phosphatase 5 OS=Homo sapiens OX=9606 GN=PPP5C PE=1 SV=1
Q969G3	Q969G3	SWI/SNF-related matrix-associated actin-dependent regulator of chromatin subfamily E member 1	SMARCE1	493860000	12	12	12	28.5	28.5	28.5	46.649	0	56.142	48	263150000	362940000	sp|Q969G3|SMCE1_HUMAN SWI/SNF-related matrix-associated actin-dependent regulator of chromatin subfamily E member 1 OS=Homo sapiens OX=9606 GN=SMARCE1 PE=1 SV=2
O60568	O60568	Procollagen-lysine,2-oxoglutarate 5-dioxygenase 3	PLOD3	492980000	16	16	16	29.4	29.4	29.4	84.784	0	58.174	44	292180000	322040000	sp|O60568|PLOD3_HUMAN Multifunctional procollagen lysine hydroxylase and glycosyltransferase LH3 OS=Homo sapiens OX=9606 GN=PLOD3 PE=1 SV=1
P09758	P09758	Tumor-associated calcium signal transducer 2	TACSTD2	488880000	7	7	7	31	31	31	35.709	0	37.659	38	319809984	332580000	sp|P09758|TACD2_HUMAN Tumor-associated calcium signal transducer 2 OS=Homo sapiens OX=9606 GN=TACSTD2 PE=1 SV=3
Q9NR50	Q9NR50	Translation initiation factor eIF-2B subunit gamma	EIF2B3	488120000	14	14	14	38.9	38.9	38.9	50.24	0	40.461	48	254370000	395110016	sp|Q9NR50|EI2BG_HUMAN Translation initiation factor eIF-2B subunit gamma OS=Homo sapiens OX=9606 GN=EIF2B3 PE=1 SV=1
O75828	O75828	Carbonyl reductase [NADPH] 3	CBR3	488110000	13	13	11	58.1	58.1	47.7	30.85	0	59.927	49	308700000	403350016	sp|O75828|CBR3_HUMAN Carbonyl reductase [NADPH] 3 OS=Homo sapiens OX=9606 GN=CBR3 PE=1 SV=3
P07942	P07942	Laminin subunit beta-1	LAMB1	485000000	25	25	25	23.2	23.2	23.2	198.04	0	75.049	71	307710016	276360000	sp|P07942|LAMB1_HUMAN Laminin subunit beta-1 OS=Homo sapiens OX=9606 GN=LAMB1 PE=1 SV=2
Q14534	Q14534	Squalene monooxygenase	SQLE	483930000	13	13	13	31.5	31.5	31.5	63.922	0	32.985	41	253140000	452840000	sp|Q14534|ERG1_HUMAN Squalene monooxygenase OS=Homo sapiens OX=9606 GN=SQLE PE=1 SV=3
O15305	O15305	Phosphomannomutase 2	PMM2	482180000	9	9	9	45.5	45.5	45.5	28.082	0	74.334	40	288880000	320289984	sp|O15305|PMM2_HUMAN Phosphomannomutase 2 OS=Homo sapiens OX=9606 GN=PMM2 PE=1 SV=1
Q8N684	Q8N684	Cleavage and polyadenylation specificity factor subunit 7	CPSF7	480950000	7	7	7	20.8	20.8	20.8	52.049	0	36.544	35	309769984	310990016	sp|Q8N684|CPSF7_HUMAN Cleavage and polyadenylation specificity factor subunit 7 OS=Homo sapiens OX=9606 GN=CPSF7 PE=1 SV=1
Q99622	Q99622	Protein C10	C12orf57	480450000	4	4	4	49.2	49.2	49.2	13.178	0	36.576	25	252820000	425020000	sp|Q99622|C10_HUMAN Protein C10 OS=Homo sapiens OX=9606 GN=C12orf57 PE=1 SV=1
O43252;O95340	O43252	Bifunctional 3-phosphoadenosine 5-phosphosulfate synthase 1;Sulfate adenylyltransferase;Adenylyl-sulfate kinase	PAPSS1	480300000	18	18	18	40.7	40.7	40.7	70.832	0	52.454	56	271040000	401360000	sp|O43252|PAPS1_HUMAN Bifunctional 3-phosphoadenosine 5-phosphosulfate synthase 1 OS=Homo sapiens OX=9606 GN=PAPSS1 PE=1 SV=2
Q15003	Q15003	Condensin complex subunit 2	NCAPH	480280000	14	14	14	33.5	33.5	33.5	82.562	0	53.831	42	344790016	278920000	sp|Q15003|CND2_HUMAN Condensin complex subunit 2 OS=Homo sapiens OX=9606 GN=NCAPH PE=1 SV=3
P28907	P28907	ADP-ribosyl cyclase/cyclic ADP-ribose hydrolase 1	CD38	479950000	10	10	10	36.7	36.7	36.7	34.328	0	19.044	44	238280000	430449984	sp|P28907|CD38_HUMAN ADP-ribosyl cyclase/cyclic ADP-ribose hydrolase 1 OS=Homo sapiens OX=9606 GN=CD38 PE=1 SV=2
P30793	P30793	GTP cyclohydrolase 1	GCH1	479910000	9	9	9	54.8	54.8	54.8	27.903	0	28.174	37	413030016	137000000	sp|P30793|GCH1_HUMAN GTP cyclohydrolase 1 OS=Homo sapiens OX=9606 GN=GCH1 PE=1 SV=1
P51148	P51148	Ras-related protein Rab-5C	RAB5C	479220000	9	6	6	66.2	51.4	51.4	23.482	0	67.059	30	254420000	392190016	sp|P51148|RAB5C_HUMAN Ras-related protein Rab-5C OS=Homo sapiens OX=9606 GN=RAB5C PE=1 SV=2
P36404	P36404	ADP-ribosylation factor-like protein 2	ARL2	479150000	8	8	8	54.9	54.9	54.9	20.878	0	25.813	39	259090000	373400000	sp|P36404|ARL2_HUMAN ADP-ribosylation factor-like protein 2 OS=Homo sapiens OX=9606 GN=ARL2 PE=1 SV=4
P42356;A4QPH2	P42356	Phosphatidylinositol 4-kinase alpha	PI4KA	479050000	10	10	10	5.9	5.9	5.9	236.83	0	20.793	20	277740000	240760000	sp|P42356|PI4KA_HUMAN Phosphatidylinositol 4-kinase alpha OS=Homo sapiens OX=9606 GN=PI4KA PE=1 SV=4
Q69YN2	Q69YN2	CWF19-like protein 1	CWF19L1	477110000	15	15	15	36.2	36.2	36.2	60.618	0	34.456	59	347480000	279620000	sp|Q69YN2|C19L1_HUMAN CWF19-like protein 1 OS=Homo sapiens OX=9606 GN=CWF19L1 PE=1 SV=2
P80297	P80297	Metallothionein-1X	MT1X	476990000	1	1	1	32.8	32.8	32.8	6.0683	0	20.353	8	497230016	0	sp|P80297|MT1X_HUMAN Metallothionein-1X OS=Homo sapiens OX=9606 GN=MT1X PE=1 SV=1
Q99417	Q99417	C-Myc-binding protein	MYCBP	476930000	7	7	7	67	67	67	11.967	0	15.116	31	275369984	342360000	sp|Q99417|MYCBP_HUMAN c-Myc-binding protein OS=Homo sapiens OX=9606 GN=MYCBP PE=1 SV=3
P41743;Q05513	P41743	Protein kinase C iota type	PRKCI	474980000	13	13	13	38.3	38.3	38.3	68.262	0	125.41	43	342670016	258820000	sp|P41743|KPCI_HUMAN Protein kinase C iota type OS=Homo sapiens OX=9606 GN=PRKCI PE=1 SV=2
Q9Y4W6	Q9Y4W6	AFG3-like protein 2	AFG3L2	474430000	20	20	19	28.6	28.6	27.6	88.583	0	61.048	56	286270016	434280000	sp|Q9Y4W6|AFG32_HUMAN AFG3-like protein 2 OS=Homo sapiens OX=9606 GN=AFG3L2 PE=1 SV=2
Q9NY27	Q9NY27	Serine/threonine-protein phosphatase 4 regulatory subunit 2	PPP4R2	472710000	9	9	9	29.7	29.7	29.7	46.898	0	45.393	41	328849984	291769984	sp|Q9NY27|PP4R2_HUMAN Serine/threonine-protein phosphatase 4 regulatory subunit 2 OS=Homo sapiens OX=9606 GN=PPP4R2 PE=1 SV=3
Q15555	Q15555	Microtubule-associated protein RP/EB family member 2	MAPRE2	470540000	13	12	11	57.5	55	52	37.031	0	36.491	40	350929984	216920000	sp|Q15555|MARE2_HUMAN Microtubule-associated protein RP/EB family member 2 OS=Homo sapiens OX=9606 GN=MAPRE2 PE=1 SV=1
Q9NT62	Q9NT62	Ubiquitin-like-conjugating enzyme ATG3	ATG3	470420000	8	8	8	26.4	26.4	26.4	35.864	0	82.251	43	367550016	217920000	sp|Q9NT62|ATG3_HUMAN Ubiquitin-like-conjugating enzyme ATG3 OS=Homo sapiens OX=9606 GN=ATG3 PE=1 SV=1
Q86W92;Q8ND30	Q86W92	Liprin-beta-1	PPFIBP1	469700000	20	20	20	24.8	24.8	24.8	114.02	0	58.637	56	370209984	186170000	sp|Q86W92|LIPB1_HUMAN Liprin-beta-1 OS=Homo sapiens OX=9606 GN=PPFIBP1 PE=1 SV=2
Q9Y2L1	Q9Y2L1	Exosome complex exonuclease RRP44	DIS3	469650000	16	16	16	25.6	25.6	25.6	109	0	58.801	47	276540000	381320000	sp|Q9Y2L1|RRP44_HUMAN Exosome complex exonuclease RRP44 OS=Homo sapiens OX=9606 GN=DIS3 PE=1 SV=2
Q00403	Q00403	Transcription initiation factor IIB	GTF2B	468940000	7	7	7	25	25	25	34.833	0	12.955	21	321630016	226430000	sp|Q00403|TF2B_HUMAN Transcription initiation factor IIB OS=Homo sapiens OX=9606 GN=GTF2B PE=1 SV=1
P29992;O95837	P29992	Guanine nucleotide-binding protein subunit alpha-11	GNA11	468520000	11	11	7	40.9	40.9	27.9	42.123	0	36.614	41	308320000	269129984	sp|P29992|GNA11_HUMAN Guanine nucleotide-binding protein subunit alpha-11 OS=Homo sapiens OX=9606 GN=GNA11 PE=1 SV=2
P61201	P61201	COP9 signalosome complex subunit 2	COPS2	468230000	16	16	16	45.1	45.1	45.1	51.596	0	49.343	47	328089984	254760000	sp|P61201|CSN2_HUMAN COP9 signalosome complex subunit 2 OS=Homo sapiens OX=9606 GN=COPS2 PE=1 SV=1
P14209	P14209	CD99 antigen	CD99	467910000	2	2	2	24.3	24.3	24.3	18.848	0	47.398	17	124750000	500280000	sp|P14209|CD99_HUMAN CD99 antigen OS=Homo sapiens OX=9606 GN=CD99 PE=1 SV=1
Q5BKZ1	Q5BKZ1	DBIRD complex subunit ZNF326	ZNF326	467800000	12	12	12	26.5	26.5	26.5	65.653	0	39.982	45	283560000	330540000	sp|Q5BKZ1|ZN326_HUMAN DBIRD complex subunit ZNF326 OS=Homo sapiens OX=9606 GN=ZNF326 PE=1 SV=2
Q16740	Q16740	ATP-dependent Clp protease proteolytic subunit, mitochondrial	CLPP	466360000	9	9	9	44.4	44.4	44.4	30.18	0	33.741	36	315329984	337689984	sp|Q16740|CLPP_HUMAN ATP-dependent Clp protease proteolytic subunit, mitochondrial OS=Homo sapiens OX=9606 GN=CLPP PE=1 SV=1
O95347	O95347	Structural maintenance of chromosomes protein 2	SMC2	466340000	28	28	28	29.4	29.4	29.4	135.65	0	49.216	68	328700000	313329984	sp|O95347|SMC2_HUMAN Structural maintenance of chromosomes protein 2 OS=Homo sapiens OX=9606 GN=SMC2 PE=1 SV=2
P52434	P52434	DNA-directed RNA polymerases I, II, and III subunit RPABC3	POLR2H	465530000	5	5	5	52.7	52.7	52.7	17.143	0	38.065	22	263140000	377400000	sp|P52434|RPAB3_HUMAN DNA-directed RNA polymerases I, II, and III subunit RPABC3 OS=Homo sapiens OX=9606 GN=POLR2H PE=1 SV=4
P40937	P40937	Replication factor C subunit 5	RFC5	463000000	13	13	13	49.4	49.4	49.4	38.496	0	39.019	45	296180000	281550016	sp|P40937|RFC5_HUMAN Replication factor C subunit 5 OS=Homo sapiens OX=9606 GN=RFC5 PE=1 SV=1
P22413	P22413	Ectonucleotide pyrophosphatase/phosphodiesterase family member 1;Alkaline phosphodiesterase I;Nucleotide pyrophosphatase	ENPP1	462990000	18	18	18	31.5	31.5	31.5	104.92	0	79.583	54	327140000	222690000	sp|P22413|ENPP1_HUMAN Ectonucleotide pyrophosphatase/phosphodiesterase family member 1 OS=Homo sapiens OX=9606 GN=ENPP1 PE=1 SV=2
P10253	P10253	Lysosomal alpha-glucosidase;76 kDa lysosomal alpha-glucosidase;70 kDa lysosomal alpha-glucosidase	GAA	462740000	10	10	10	17.9	17.9	17.9	105.32	0	60.294	44	219200000	451129984	sp|P10253|LYAG_HUMAN Lysosomal alpha-glucosidase OS=Homo sapiens OX=9606 GN=GAA PE=1 SV=4
O94973	O94973	AP-2 complex subunit alpha-2	AP2A2	462290000	25	18	18	38.9	29.1	29.1	103.96	0	41.296	52	286520000	321209984	sp|O94973|AP2A2_HUMAN AP-2 complex subunit alpha-2 OS=Homo sapiens OX=9606 GN=AP2A2 PE=1 SV=2
Q99614	Q99614	Tetratricopeptide repeat protein 1	TTC1	461700000	9	9	9	38	38	38	33.526	0	52.718	37	302420000	286080000	sp|Q99614|TTC1_HUMAN Tetratricopeptide repeat protein 1 OS=Homo sapiens OX=9606 GN=TTC1 PE=1 SV=1
Q9UI26	Q9UI26	Importin-11	IPO11	461150000	18	18	18	31.1	31.1	31.1	112.53	0	102.28	59	304080000	229950000	sp|Q9UI26|IPO11_HUMAN Importin-11 OS=Homo sapiens OX=9606 GN=IPO11 PE=1 SV=1
P50402	P50402	Emerin	EMD	460590000	10	10	10	59.8	59.8	59.8	28.994	0	75.474	40	358190016	327300000	sp|P50402|EMD_HUMAN Emerin OS=Homo sapiens OX=9606 GN=EMD PE=1 SV=1
Q53H82	Q53H82	Beta-lactamase-like protein 2	LACTB2	460250000	9	9	9	44.4	44.4	44.4	32.805	0	40.031	39	301929984	227930000	sp|Q53H82|LACB2_HUMAN Endoribonuclease LACTB2 OS=Homo sapiens OX=9606 GN=LACTB2 PE=1 SV=2
Q8WVY7	Q8WVY7	Ubiquitin-like domain-containing CTD phosphatase 1	UBLCP1	458940000	12	12	12	46.9	46.9	46.9	36.804	0	41.589	42	324609984	199490000	sp|Q8WVY7|UBCP1_HUMAN Ubiquitin-like domain-containing CTD phosphatase 1 OS=Homo sapiens OX=9606 GN=UBLCP1 PE=1 SV=2
Q5T6F2	Q5T6F2	Ubiquitin-associated protein 2	UBAP2	458380000	14	14	14	24.1	24.1	24.1	117.11	0	55.409	46	298430016	279310016	sp|Q5T6F2|UBAP2_HUMAN Ubiquitin-associated protein 2 OS=Homo sapiens OX=9606 GN=UBAP2 PE=1 SV=1
O75607	O75607	Nucleoplasmin-3	NPM3	457630000	6	6	6	60.1	60.1	60.1	19.343	0	51.149	33	398190016	110410000	sp|O75607|NPM3_HUMAN Nucleoplasmin-3 OS=Homo sapiens OX=9606 GN=NPM3 PE=1 SV=3
Q9UJS0	Q9UJS0	Calcium-binding mitochondrial carrier protein Aralar2	SLC25A13	456320000	20	20	15	41.5	41.5	33.8	74.175	0	68.54	63	253530000	431070016	sp|Q9UJS0|CMC2_HUMAN Calcium-binding mitochondrial carrier protein Aralar2 OS=Homo sapiens OX=9606 GN=SLC25A13 PE=1 SV=2
Q3ZCQ8	Q3ZCQ8	Mitochondrial import inner membrane translocase subunit TIM50	TIMM50	455420000	7	7	7	28.6	28.6	28.6	39.646	0	29.992	37	282830016	345620000	sp|Q3ZCQ8|TIM50_HUMAN Mitochondrial import inner membrane translocase subunit TIM50 OS=Homo sapiens OX=9606 GN=TIMM50 PE=1 SV=2
Q15363	Q15363	Transmembrane emp24 domain-containing protein 2	TMED2	455260000	5	5	5	30.8	30.8	30.8	22.761	0	18.832	20	226240000	501030016	sp|Q15363|TMED2_HUMAN Transmembrane emp24 domain-containing protein 2 OS=Homo sapiens OX=9606 GN=TMED2 PE=1 SV=1
O43490	O43490	Prominin-1	PROM1	454970000	17	17	17	28.9	28.9	28.9	97.201	0	62.044	52	261330000	351670016	sp|O43490|PROM1_HUMAN Prominin-1 OS=Homo sapiens OX=9606 GN=PROM1 PE=1 SV=1
O00233	O00233	26S proteasome non-ATPase regulatory subunit 9	PSMD9	454960000	7	7	7	30.5	30.5	30.5	24.682	0	22.34	31	320070016	265090000	sp|O00233|PSMD9_HUMAN 26S proteasome non-ATPase regulatory subunit 9 OS=Homo sapiens OX=9606 GN=PSMD9 PE=1 SV=3
Q96T76	Q96T76	MMS19 nucleotide excision repair protein homolog	MMS19	454420000	20	20	20	28.9	28.9	28.9	113.29	0	89.135	64	277300000	281840000	sp|Q96T76|MMS19_HUMAN MMS19 nucleotide excision repair protein homolog OS=Homo sapiens OX=9606 GN=MMS19 PE=1 SV=2
Q9NZL9	Q9NZL9	Methionine adenosyltransferase 2 subunit beta	MAT2B	454290000	10	10	10	39.8	39.8	39.8	37.551	0	42.916	41	331380000	228480000	sp|Q9NZL9|MAT2B_HUMAN Methionine adenosyltransferase 2 subunit beta OS=Homo sapiens OX=9606 GN=MAT2B PE=1 SV=1
Q15654	Q15654	Thyroid receptor-interacting protein 6	TRIP6	454200000	12	12	12	50.2	50.2	50.2	50.287	0	65.745	38	364540000	129250000	sp|Q15654|TRIP6_HUMAN Thyroid receptor-interacting protein 6 OS=Homo sapiens OX=9606 GN=TRIP6 PE=1 SV=3
Q10471;Q8N4A0	Q10471	Polypeptide N-acetylgalactosaminyltransferase 2;Polypeptide N-acetylgalactosaminyltransferase 2 soluble form	GALNT2	453900000	15	15	15	35.2	35.2	35.2	64.732	0	44.394	60	215460000	423529984	sp|Q10471|GALT2_HUMAN Polypeptide N-acetylgalactosaminyltransferase 2 OS=Homo sapiens OX=9606 GN=GALNT2 PE=1 SV=1
Q9NX58	Q9NX58	Cell growth-regulating nucleolar protein	LYAR	453880000	10	10	10	35.1	35.1	35.1	43.614	0	39.076	48	333950016	301990016	sp|Q9NX58|LYAR_HUMAN Cell growth-regulating nucleolar protein OS=Homo sapiens OX=9606 GN=LYAR PE=1 SV=2
P60510	P60510	Serine/threonine-protein phosphatase 4 catalytic subunit	PPP4C	452410000	13	11	11	54.4	49.5	49.5	35.08	0	32.102	48	252300000	283270016	sp|P60510|PP4C_HUMAN Serine/threonine-protein phosphatase 4 catalytic subunit OS=Homo sapiens OX=9606 GN=PPP4C PE=1 SV=1
Q96JY6	Q96JY6	PDZ and LIM domain protein 2	PDLIM2	452060000	6	6	6	23	23	23	37.458	0	24.537	27	461230016	0	sp|Q96JY6|PDLI2_HUMAN PDZ and LIM domain protein 2 OS=Homo sapiens OX=9606 GN=PDLIM2 PE=1 SV=1
Q14684	Q14684	Ribosomal RNA processing protein 1 homolog B	RRP1B	451320000	15	15	15	28.5	28.5	28.5	84.427	0	55.616	52	290640000	292809984	sp|Q14684|RRP1B_HUMAN Ribosomal RNA processing protein 1 homolog B OS=Homo sapiens OX=9606 GN=RRP1B PE=1 SV=3
O95453	O95453	Poly(A)-specific ribonuclease PARN	PARN	451030000	16	16	16	26.1	26.1	26.1	73.45	0	32.119	59	323060000	312009984	sp|O95453|PARN_HUMAN Poly(A)-specific ribonuclease PARN OS=Homo sapiens OX=9606 GN=PARN PE=1 SV=1
Q9P2I0	Q9P2I0	Cleavage and polyadenylation specificity factor subunit 2	CPSF2	450850000	18	18	18	29.7	29.7	29.7	88.486	0	68.459	54	303409984	271630016	sp|Q9P2I0|CPSF2_HUMAN Cleavage and polyadenylation specificity factor subunit 2 OS=Homo sapiens OX=9606 GN=CPSF2 PE=1 SV=2
Q8TBX8	Q8TBX8	Phosphatidylinositol 5-phosphate 4-kinase type-2 gamma	PIP4K2C	450730000	9	9	9	22.8	22.8	22.8	47.299	0	31.903	38	281980000	294249984	sp|Q8TBX8|PI42C_HUMAN Phosphatidylinositol 5-phosphate 4-kinase type-2 gamma OS=Homo sapiens OX=9606 GN=PIP4K2C PE=1 SV=3
Q14966	Q14966	Zinc finger protein 638	ZNF638	450450000	24	24	24	16	16	16	220.62	0	51.452	54	50395000	744049984	sp|Q14966|ZN638_HUMAN Zinc finger protein 638 OS=Homo sapiens OX=9606 GN=ZNF638 PE=1 SV=2
O00505	O00505	Importin subunit alpha-4	KPNA3	449160000	14	9	9	41.8	31.3	31.3	57.81	0	40.204	33	342849984	168920000	sp|O00505|IMA4_HUMAN Importin subunit alpha-4 OS=Homo sapiens OX=9606 GN=KPNA3 PE=1 SV=2
Q9NVI7;Q5T9A4;Q5T2N8	Q9NVI7	ATPase family AAA domain-containing protein 3A	ATAD3A	448950000	16	16	16	28.9	28.9	28.9	71.368	0	34.722	44	246380000	396190016	sp|Q9NVI7|ATD3A_HUMAN ATPase family AAA domain-containing protein 3A OS=Homo sapiens OX=9606 GN=ATAD3A PE=1 SV=2
Q08752	Q08752	Peptidyl-prolyl cis-trans isomerase D	PPID	447120000	16	16	16	57.8	57.8	57.8	40.763	0	25.767	44	351030016	203960000	sp|Q08752|PPID_HUMAN Peptidyl-prolyl cis-trans isomerase D OS=Homo sapiens OX=9606 GN=PPID PE=1 SV=3
Q99986	Q99986	Serine/threonine-protein kinase VRK1	VRK1	445660000	10	10	10	36.9	36.9	36.9	45.476	0	60.786	40	323569984	289249984	sp|Q99986|VRK1_HUMAN Serine/threonine-protein kinase VRK1 OS=Homo sapiens OX=9606 GN=VRK1 PE=1 SV=1
Q8NFH5	Q8NFH5	Nucleoporin NUP53	NURep 1	444720000	7	7	7	35.3	35.3	35.3	34.773	0	27.997	32	302369984	301900000	sp|Q8NFH5|NURep 1_HUMAN Nucleoporin NURep 1 OS=Homo sapiens OX=9606 GN=NURep 1 PE=1 SV=1
Q15819	Q15819	Ubiquitin-conjugating enzyme E2 variant 2	UBE2V2	444390000	8	3	3	64.1	25.5	25.5	16.363	0	23.023	16	345270016	0	sp|Q15819|UB2V2_HUMAN Ubiquitin-conjugating enzyme E2 variant 2 OS=Homo sapiens OX=9606 GN=UBE2V2 PE=1 SV=4
Q9NY12	Q9NY12	H/ACA ribonucleoprotein complex subunit 1	GAR1	444140000	5	5	5	24.9	24.9	24.9	22.348	0	17.612	19	303809984	285310016	sp|Q9NY12|GAR1_HUMAN H/ACA ribonucleoprotein complex subunit 1 OS=Homo sapiens OX=9606 GN=GAR1 PE=1 SV=1
P23368	P23368	NAD-dependent malic enzyme, mitochondrial	ME2	443850000	16	16	16	40.6	40.6	40.6	65.443	0	76.282	55	252680000	394830016	sp|P23368|MAOM_HUMAN NAD-dependent malic enzyme, mitochondrial OS=Homo sapiens OX=9606 GN=ME2 PE=1 SV=1
Q9UGI8	Q9UGI8	Testin	TES	443100000	14	14	14	42.3	42.3	42.3	47.996	0	47.215	46	313729984	208710000	sp|Q9UGI8|TES_HUMAN Testin OS=Homo sapiens OX=9606 GN=TES PE=1 SV=1
Q9NZJ9	Q9NZJ9	Diphosphoinositol polyphosphate phosphohydrolase 2	NUDT4	443000000	8	8	2	64.4	64.4	6.1	20.306	0	31.527	39	318550016	259580000	sp|Q9NZJ9|NUDT4_HUMAN Diphosphoinositol polyphosphate phosphohydrolase 2 OS=Homo sapiens OX=9606 GN=NUDT4 PE=1 SV=2
O43148	O43148	mRNA cap guanine-N7 methyltransferase	RNMT	442850000	10	10	10	21.6	21.6	21.6	54.843	0	17.084	36	263880000	322430016	sp|O43148|MCES_HUMAN mRNA cap guanine-N7 methyltransferase OS=Homo sapiens OX=9606 GN=RNMT PE=1 SV=1
P57721	P57721	Poly(rC)-binding protein 3	PCBP3	442250000	5	1	1	17.5	3.2	3.2	39.465	0.00027548	4.1852	10	0	266280000	sp|P57721|PCBP3_HUMAN Poly(rC)-binding protein 3 OS=Homo sapiens OX=9606 GN=PCBP3 PE=2 SV=2
Q96IZ0	Q96IZ0	PRKC apoptosis WT1 regulator protein	PAWR	441980000	10	10	10	40.6	40.6	40.6	36.567	0	80.702	38	281590016	297470016	sp|Q96IZ0|PAWR_HUMAN PRKC apoptosis WT1 regulator protein OS=Homo sapiens OX=9606 GN=PAWR PE=1 SV=1
Q9BZE9	Q9BZE9	Tether containing UBX domain for GLUT4	ASPSCR1	441550000	15	15	15	44.1	44.1	44.1	60.182	0	53.758	42	262230000	356870016	sp|Q9BZE9|ASPC1_HUMAN Tether containing UBX domain for GLUT4 OS=Homo sapiens OX=9606 GN=ASPSCR1 PE=1 SV=1
Q969V3	Q969V3	Nicalin	NCLN	441040000	13	13	13	27.7	27.7	27.7	62.974	0	49.425	43	229750000	489820000	sp|Q969V3|NCLN_HUMAN Nicalin OS=Homo sapiens OX=9606 GN=NCLN PE=1 SV=2
P62070;P10301	P62070	Ras-related protein R-Ras2	RRAS2	440470000	7	7	7	42.6	42.6	42.6	23.399	0	57.829	25	315680000	185500000	sp|P62070|RRAS2_HUMAN Ras-related protein R-Ras2 OS=Homo sapiens OX=9606 GN=RRAS2 PE=1 SV=1
O75663	O75663	TIP41-like protein	TIPRL	439490000	6	6	6	32	32	32	31.444	0	68.53	29	257090000	308489984	sp|O75663|TIPRL_HUMAN TIP41-like protein OS=Homo sapiens OX=9606 GN=TIPRL PE=1 SV=2
Q15738	Q15738	Sterol-4-alpha-carboxylate 3-dehydrogenase, decarboxylating	NSDHL	439410000	12	12	12	46.6	46.6	46.6	41.9	0	61.804	37	192800000	473350016	sp|Q15738|NSDHL_HUMAN Sterol-4-alpha-carboxylate 3-dehydrogenase, decarboxylating OS=Homo sapiens OX=9606 GN=NSDHL PE=1 SV=2
Q13098	Q13098	COP9 signalosome complex subunit 1	GPS1	439070000	11	11	11	29.3	29.3	29.3	55.536	0	25.843	40	273489984	316380000	sp|Q13098|CSN1_HUMAN COP9 signalosome complex subunit 1 OS=Homo sapiens OX=9606 GN=GPS1 PE=1 SV=4
P36405	P36405	ADP-ribosylation factor-like protein 3	ARL3	438910000	9	9	9	77.5	77.5	77.5	20.455	0	30.543	37	247320000	298689984	sp|P36405|ARL3_HUMAN ADP-ribosylation factor-like protein 3 OS=Homo sapiens OX=9606 GN=ARL3 PE=1 SV=2
O43488;Q8NHP1;O95154	O43488	Aflatoxin B1 aldehyde reductase member 2	AKR7A2	438830000	9	9	9	30.9	30.9	30.9	39.589	0	48.064	36	286329984	327480000	sp|O43488|ARK72_HUMAN Aflatoxin B1 aldehyde reductase member 2 OS=Homo sapiens OX=9606 GN=AKR7A2 PE=1 SV=3
Q9NTJ5	Q9NTJ5	Phosphatidylinositide phosphatase SAC1	SACM1L	436990000	18	18	18	34.1	34.1	34.1	66.966	0	38.384	49	203570000	490760000	sp|Q9NTJ5|SAC1_HUMAN Phosphatidylinositide phosphatase SAC1 OS=Homo sapiens OX=9606 GN=SACM1L PE=1 SV=2
P30566	P30566	Adenylosuccinate lyase	ADSL	436900000	15	15	15	44.2	44.2	44.2	54.889	0	37.434	40	228220000	313020000	sp|P30566|PUR8_HUMAN Adenylosuccinate lyase OS=Homo sapiens OX=9606 GN=ADSL PE=1 SV=2
Q96DB5	Q96DB5	Regulator of microtubule dynamics protein 1	RMDN1	436710000	11	11	11	40.8	40.8	40.8	35.808	0	35.632	46	279390016	301740000	sp|Q96DB5|RMD1_HUMAN Regulator of microtubule dynamics protein 1 OS=Homo sapiens OX=9606 GN=RMDN1 PE=1 SV=1
Q9H6T3	Q9H6T3	RNA polymerase II-associated protein 3	RPAP3	435910000	12	12	12	27.8	27.8	27.8	75.718	0	69.793	46	255730000	284120000	sp|Q9H6T3|RPAP3_HUMAN RNA polymerase II-associated protein 3 OS=Homo sapiens OX=9606 GN=RPAP3 PE=1 SV=2
Q96QV6;P16104	Q96QV6;P16104	Histone H2A type 1-A;Histone H2AX	HIST1H2AA;H2AFX	435280000	3	1	0	29.8	17.6	0	14.233	0	44.85	15	407849984	92941000	sp|Q96QV6|H2A1A_HUMAN Histone H2A type 1-A OS=Homo sapiens OX=9606 GN=HIST1H2AA PE=1 SV=3;sp|P16104|H2AX_HUMAN Histone H2AX OS=Homo sapiens OX=9606 GN=H2AX PE=1 SV=2
O14908;Q8TF64	O14908	PDZ domain-containing protein GIPC1	GIPC1	433690000	14	14	14	58	58	58	36.049	0	61.662	43	254680000	289849984	sp|O14908|GIPC1_HUMAN PDZ domain-containing protein GIPC1 OS=Homo sapiens OX=9606 GN=GIPC1 PE=1 SV=2
Q9NZL4	Q9NZL4	Hsp70-binding protein 1	HSPBP1	432880000	12	12	12	42.3	42.3	42.3	39.302	0	41.267	55	278040000	255690000	sp|Q9NZL4|HPBP1_HUMAN Hsp70-binding protein 1 OS=Homo sapiens OX=9606 GN=HSPBP1 PE=1 SV=2
Q96L92;O60759	Q96L92	Sorting nexin-27	SNX27	432780000	15	15	15	39.6	39.6	39.6	61.264	0	45.517	49	298409984	246490000	sp|Q96L92|SNX27_HUMAN Sorting nexin-27 OS=Homo sapiens OX=9606 GN=SNX27 PE=1 SV=2
Q8TBC4	Q8TBC4	NEDD8-activating enzyme E1 catalytic subunit	UBA3	432440000	13	13	13	51.8	51.8	51.8	51.852	0	86.125	47	283150016	241480000	sp|Q8TBC4|UBA3_HUMAN NEDD8-activating enzyme E1 catalytic subunit OS=Homo sapiens OX=9606 GN=UBA3 PE=1 SV=2
Q9Y5K6	Q9Y5K6	CD2-associated protein	CD2AP	432220000	18	18	18	34.1	34.1	34.1	71.45	0	38.458	50	338070016	210280000	sp|Q9Y5K6|CD2AP_HUMAN CD2-associated protein OS=Homo sapiens OX=9606 GN=CD2AP PE=1 SV=1
Rep 2916	Rep 2916	DNA ligase 3	LIG3	431710000	18	18	18	22.7	22.7	22.7	112.91	0	43.78	69	228560000	398200000	sp|Rep 2916|DNLI3_HUMAN DNA ligase 3 OS=Homo sapiens OX=9606 GN=LIG3 PE=1 SV=2
Q15126	Q15126	Phosphomevalonate kinase	PMVK	431140000	11	11	11	73.4	73.4	73.4	21.995	0	29.841	40	237280000	332430016	sp|Q15126|PMVK_HUMAN Phosphomevalonate kinase OS=Homo sapiens OX=9606 GN=PMVK PE=1 SV=3
P01111	P01111	GTPase NRas	NRAS	430480000	9	9	2	65.6	65.6	12.7	21.229	0	38.196	43	277800000	293929984	sp|P01111|RASN_HUMAN GTPase NRas OS=Homo sapiens OX=9606 GN=NRAS PE=1 SV=1
Q9H6R4	Q9H6R4	Nucleolar protein 6	NOL6	429520000	15	15	15	19.3	19.3	19.3	127.59	0	47.43	49	200370000	438809984	sp|Q9H6R4|NOL6_HUMAN Nucleolar protein 6 OS=Homo sapiens OX=9606 GN=NOL6 PE=1 SV=2
Q15102	Q15102	Platelet-activating factor acetylhydrolase IB subunit gamma	PAFAH1B3	429200000	7	7	7	43.3	43.3	43.3	25.734	0	60.768	25	267910000	281009984	sp|Q15102|PA1B3_HUMAN Platelet-activating factor acetylhydrolase IB subunit gamma OS=Homo sapiens OX=9606 GN=PAFAH1B3 PE=1 SV=1
Q9UHD9	Q9UHD9	Ubiquilin-2	UBQLN2	428970000	12	7	7	29.3	19.4	19.4	65.695	0	65.15	38	287640000	318630016	sp|Q9UHD9|UBQL2_HUMAN Ubiquilin-2 OS=Homo sapiens OX=9606 GN=UBQLN2 PE=1 SV=2
P43307	P43307	Translocon-associated protein subunit alpha	SSR1	428530000	4	4	4	21	21	21	32.235	0	11.228	22	293470016	312089984	sp|P43307|SSRA_HUMAN Translocon-associated protein subunit alpha OS=Homo sapiens OX=9606 GN=SSR1 PE=1 SV=3
Q96T37	Q96T37	Putative RNA-binding protein 15	RBM15	427650000	15	15	15	22.7	22.7	22.7	107.19	0	50.048	56	255780000	364649984	sp|Q96T37|RBM15_HUMAN RNA-binding protein 15 OS=Homo sapiens OX=9606 GN=RBM15 PE=1 SV=2
Q99543	Q99543	DnaJ homolog subfamily C member 2;DnaJ homolog subfamily C member 2, N-terminally processed	DNAJC2	427580000	11	11	11	25.3	25.3	25.3	71.996	0	53.069	40	208760000	359110016	sp|Q99543|DNJC2_HUMAN DnaJ homolog subfamily C member 2 OS=Homo sapiens OX=9606 GN=DNAJC2 PE=1 SV=4
Q29RF7	Q29RF7	Sister chromatid cohesion protein PDS5 homolog A	PDS5A	426970000	30	30	28	30.2	30.2	28.8	150.83	0	92.066	79	235060000	423929984	sp|Q29RF7|PDS5A_HUMAN Sister chromatid cohesion protein PDS5 homolog A OS=Homo sapiens OX=9606 GN=PDS5A PE=1 SV=1
P56182	P56182	Ribosomal RNA processing protein 1 homolog A	RRP1	426770000	8	8	8	23.2	23.2	23.2	52.839	0	62.29	31	244580000	297160000	sp|P56182|RRP1_HUMAN Ribosomal RNA processing protein 1 homolog A OS=Homo sapiens OX=9606 GN=RRP1 PE=1 SV=1
Q14738;Q15173	Q14738	Serine/threonine-protein phosphatase 2A 56 kDa regulatory subunit delta isoform	PPP2R5D	426410000	17	17	12	38.2	38.2	26.2	69.991	0	37.548	49	280360000	294320000	sp|Q14738|2A5D_HUMAN Serine/threonine-protein phosphatase 2A 56 kDa regulatory subunit delta isoform OS=Homo sapiens OX=9606 GN=PPP2R5D PE=1 SV=1
O00764	O00764	Pyridoxal kinase	PDXK	423980000	10	10	10	40.7	40.7	40.7	35.102	0	34.376	40	237720000	370300000	sp|O00764|PDXK_HUMAN Pyridoxal kinase OS=Homo sapiens OX=9606 GN=PDXK PE=1 SV=1
Q96SI9	Q96SI9	Spermatid perinuclear RNA-binding protein	STRBP	423740000	13	11	11	21	17.7	17.7	73.652	0	18.521	36	239130000	273030016	sp|Q96SI9|STRBP_HUMAN Spermatid perinuclear RNA-binding protein OS=Homo sapiens OX=9606 GN=STRBP PE=1 SV=1
O75439	O75439	Mitochondrial-processing peptidase subunit beta	PMPCB	423480000	12	12	12	36.4	36.4	36.4	54.366	0	52.169	46	289160000	380009984	sp|O75439|MPPB_HUMAN Mitochondrial-processing peptidase subunit beta OS=Homo sapiens OX=9606 GN=PMPCB PE=1 SV=2
Q8NI36	Q8NI36	WD repeat-containing protein 36	WDR36	423310000	21	21	21	29.4	29.4	29.4	105.32	0	42.951	52	226960000	317070016	sp|Q8NI36|WDR36_HUMAN WD repeat-containing protein 36 OS=Homo sapiens OX=9606 GN=WDR36 PE=1 SV=1
Q13123	Q13123	Protein Red	IK	422790000	15	15	15	33.6	33.6	33.6	65.601	0	30.129	41	267020000	320470016	sp|Q13123|RED_HUMAN Protein Red OS=Homo sapiens OX=9606 GN=IK PE=1 SV=3
Q08623	Q08623	Pseudouridine-5-phosphatase	HDHD1	422620000	6	6	6	45.6	45.6	45.6	25.249	0	49.539	33	314780000	254810000	sp|Q08623|HDHD1_HUMAN Pseudouridine-5-phosphatase OS=Homo sapiens OX=9606 GN=PUDP PE=1 SV=3
Q96S97	Q96S97	Myeloid-associated differentiation marker	MYADM	420120000	4	4	4	19.3	19.3	19.3	35.273	0	22.961	17	304689984	218330000	sp|Q96S97|MYADM_HUMAN Myeloid-associated differentiation marker OS=Homo sapiens OX=9606 GN=MYADM PE=1 SV=2
P28331	P28331	NADH-ubiquinone oxidoreductase 75 kDa subunit, mitochondrial	NDUFS1	419520000	21	21	21	38.1	38.1	38.1	79.467	0	62.182	72	299769984	282929984	sp|P28331|NDUS1_HUMAN NADH-ubiquinone oxidoreductase 75 kDa subunit, mitochondrial OS=Homo sapiens OX=9606 GN=NDUFS1 PE=1 SV=3
Rep 2189	Rep 2189	4-trimethylaminobutyraldehyde dehydrogenase	ALDH9A1	418420000	10	10	10	25.5	25.5	25.5	53.801	0	29.422	34	262760000	324260000	sp|Rep 2189|AL9A1_HUMAN 4-trimethylaminobutyraldehyde dehydrogenase OS=Homo sapiens OX=9606 GN=ALDH9A1 PE=1 SV=3
Q9NR45	Q9NR45	Sialic acid synthase	NANS	417660000	10	10	10	49.9	49.9	49.9	40.307	0	60.682	32	315140000	0	sp|Q9NR45|SIAS_HUMAN Sialic acid synthase OS=Homo sapiens OX=9606 GN=NANS PE=1 SV=2
Q9NY93	Q9NY93	Probable ATP-dependent RNA helicase DDX56	DDX56	417480000	15	15	15	38.6	38.6	38.6	61.589	0	37.089	54	274480000	246490000	sp|Q9NY93|DDX56_HUMAN Probable ATP-dependent RNA helicase DDX56 OS=Homo sapiens OX=9606 GN=DDX56 PE=1 SV=1
Q9HCD5	Q9HCD5	Nuclear receptor coactivator 5	NCOA5	416730000	13	13	13	37.7	37.7	37.7	65.536	0	35.277	40	326150016	252200000	sp|Q9HCD5|NCOA5_HUMAN Nuclear receptor coactivator 5 OS=Homo sapiens OX=9606 GN=NCOA5 PE=1 SV=2
O75955	O75955	Flotillin-1	FLOT1	416230000	19	19	19	56.2	56.2	56.2	47.355	0	50.334	44	267950000	320769984	sp|O75955|FLOT1_HUMAN Flotillin-1 OS=Homo sapiens OX=9606 GN=FLOT1 PE=1 SV=3
Q9H223	Q9H223	EH domain-containing protein 4	EHD4	415130000	14	12	11	34.4	30.7	28.7	61.174	0	30.453	32	367329984	105790000	sp|Q9H223|EHD4_HUMAN EH domain-containing protein 4 OS=Homo sapiens OX=9606 GN=EHD4 PE=1 SV=1
P46821	P46821	Microtubule-associated protein 1B;MAP1B heavy chain;MAP1 light chain LC1	MAP1B	415050000	30	30	29	18.2	18.2	17.7	270.63	0	115.44	63	179510000	442950016	sp|P46821|MAP1B_HUMAN Microtubule-associated protein 1B OS=Homo sapiens OX=9606 GN=MAP1B PE=1 SV=2
Q9H0B6	Q9H0B6	Kinesin light chain 2	KLC2	414830000	17	11	10	34.1	23.2	21.2	68.934	0	44.594	46	234170000	356670016	sp|Q9H0B6|KLC2_HUMAN Kinesin light chain 2 OS=Homo sapiens OX=9606 GN=KLC2 PE=1 SV=1
Q9UBC2	Q9UBC2	Epidermal growth factor receptor substrate 15-like 1	EPS15L1	414690000	19	19	19	30.3	30.3	30.3	94.254	0	74.958	55	210100000	307440000	sp|Q9UBC2|EP15R_HUMAN Epidermal growth factor receptor substrate 15-like 1 OS=Homo sapiens OX=9606 GN=EPS15L1 PE=1 SV=1
Q7Z3B4	Q7Z3B4	Nucleoporin p54	NUP54	413570000	14	14	14	34.7	34.7	34.7	55.435	0	25.711	35	245180000	322990016	sp|Q7Z3B4|NUP54_HUMAN Nucleoporin p54 OS=Homo sapiens OX=9606 GN=NUP54 PE=1 SV=2
P21127;Q9UQ88;Q13882	P21127;Q9UQ88	Cyclin-dependent kinase 11B;Cyclin-dependent kinase 11A	CDK11B;CDK11A	413030000	14	14	14	17.7	17.7	17.7	92.619	0	28.072	48	267420000	275720000	sp|P21127|CD11B_HUMAN Cyclin-dependent kinase 11B OS=Homo sapiens OX=9606 GN=CDK11B PE=1 SV=4;sp|Q9UQ88|CD11A_HUMAN Cyclin-dependent kinase 11A OS=Homo sapiens OX=9606 GN=CDK11A PE=1 SV=4
Q13510	Q13510	Acid ceramidase;Acid ceramidase subunit alpha;Acid ceramidase subunit beta	ASAH1	412750000	9	9	9	29.1	29.1	29.1	44.659	0	21.894	30	221600000	291700000	sp|Q13510|ASAH1_HUMAN Acid ceramidase OS=Homo sapiens OX=9606 GN=ASAH1 PE=1 SV=5
O00170	O00170	AH receptor-interacting protein	AIP	412470000	9	9	9	34.5	34.5	34.5	37.636	0	19.834	36	283820000	301369984	sp|O00170|AIP_HUMAN AH receptor-interacting protein OS=Homo sapiens OX=9606 GN=AIP PE=1 SV=2
Q01628;P13164;Q01629;C9JQL5	Q01628	Interferon-induced transmembrane protein 3	IFITM3	412300000	3	3	3	48.9	48.9	48.9	14.632	0	39.206	14	419140000	0	sp|Q01628|IFM3_HUMAN Interferon-induced transmembrane protein 3 OS=Homo sapiens OX=9606 GN=IFITM3 PE=1 SV=2
Q9NUP9;O14910;Q9HAP6	Q9NUP9	Protein lin-7 homolog C	LIN7C	412030000	10	10	10	53.3	53.3	53.3	21.834	0	22.531	38	244280000	244620000	sp|Q9NUP9|LIN7C_HUMAN Protein lin-7 homolog C OS=Homo sapiens OX=9606 GN=LIN7C PE=1 SV=1
O15357	O15357	Phosphatidylinositol 3,4,5-trisphosphate 5-phosphatase 2	INPPL1	410840000	22	22	22	24.1	24.1	24.1	138.6	0	66.311	52	277040000	230100000	sp|O15357|SHIP2_HUMAN Phosphatidylinositol 3,4,5-trisphosphate 5-phosphatase 2 OS=Homo sapiens OX=9606 GN=INPPL1 PE=1 SV=2
P51178	P51178	1-phosphatidylinositol 4,5-bisphosphate phosphodiesterase delta-1	PLCD1	410040000	17	17	16	30.4	30.4	29.2	85.664	0	54.053	57	277489984	205820000	sp|P51178|PLCD1_HUMAN 1-phosphatidylinositol 4,5-bisphosphate phosphodiesterase delta-1 OS=Homo sapiens OX=9606 GN=PLCD1 PE=1 SV=2
Q86SX6	Q86SX6	Glutaredoxin-related protein 5, mitochondrial	GLRX5	409750000	3	3	3	28	28	28	16.628	0	25.374	28	255990000	260590000	sp|Q86SX6|GLRX5_HUMAN Glutaredoxin-related protein 5, mitochondrial OS=Homo sapiens OX=9606 GN=GLRX5 PE=1 SV=2
P61009	P61009	Signal peptidase complex subunit 3	SPCS3	409660000	3	3	3	17.8	17.8	17.8	20.313	0	18.523	25	224270000	359820000	sp|P61009|SPCS3_HUMAN Signal peptidase complex subunit 3 OS=Homo sapiens OX=9606 GN=SPCS3 PE=1 SV=1
O75935	O75935	Dynactin subunit 3	DCTN3	409580000	5	5	5	31.7	31.7	31.7	21.119	0	58.343	23	276609984	282320000	sp|O75935|DCTN3_HUMAN Dynactin subunit 3 OS=Homo sapiens OX=9606 GN=DCTN3 PE=1 SV=1
P30038	P30038	Delta-1-pyrroline-5-carboxylate dehydrogenase, mitochondrial	ALDH4A1	409100000	12	12	12	33.6	33.6	33.6	61.719	0	62.453	37	200910000	395310016	sp|P30038|AL4A1_HUMAN Delta-1-pyrroline-5-carboxylate dehydrogenase, mitochondrial OS=Homo sapiens OX=9606 GN=ALDH4A1 PE=1 SV=3
Q6P1N9	Q6P1N9	Putative deoxyribonuclease TATDN1	TATDN1	408590000	11	11	11	37	37	37	33.601	0	23.812	39	286900000	271280000	sp|Q6P1N9|TATD1_HUMAN Putative deoxyribonuclease TATDN1 OS=Homo sapiens OX=9606 GN=TATDN1 PE=1 SV=2
O75937	O75937	DnaJ homolog subfamily C member 8	DNAJC8	408250000	10	10	10	45.8	45.8	45.8	29.841	0	19.01	24	0	413440000	sp|O75937|DNJC8_HUMAN DnaJ homolog subfamily C member 8 OS=Homo sapiens OX=9606 GN=DNAJC8 PE=1 SV=2
P04899	P04899	Guanine nucleotide-binding protein G(i) subunit alpha-2	GNAI2	408110000	11	8	8	45.4	36.1	36.1	40.45	0	22.148	29	265900000	202290000	sp|P04899|GNAI2_HUMAN Guanine nucleotide-binding protein G(i) subunit alpha-2 OS=Homo sapiens OX=9606 GN=GNAI2 PE=1 SV=3
Q0VDF9	Q0VDF9	Heat shock 70 kDa protein 14	HSPA14	407570000	15	15	15	46.2	46.2	46.2	54.794	0	64.24	50	301220000	186780000	sp|Q0VDF9|HSP7E_HUMAN Heat shock 70 kDa protein 14 OS=Homo sapiens OX=9606 GN=HSPA14 PE=1 SV=1
Q9GZP4	Q9GZP4	PITH domain-containing protein 1	PITHD1	407060000	10	10	10	60.2	60.2	60.2	24.178	0	33.749	44	249230000	222820000	sp|Q9GZP4|PITH1_HUMAN PITH domain-containing protein 1 OS=Homo sapiens OX=9606 GN=PITHD1 PE=1 SV=1
P50213	P50213	Isocitrate dehydrogenase [NAD] subunit alpha, mitochondrial	IDH3A	406650000	12	12	12	41	41	41	39.591	0	30.702	47	295489984	217850000	sp|P50213|IDH3A_HUMAN Isocitrate dehydrogenase [NAD] subunit alpha, mitochondrial OS=Homo sapiens OX=9606 GN=IDH3A PE=1 SV=1
Q9NVU7	Q9NVU7	Protein SDA1 homolog	SDAD1	406460000	9	9	9	15.6	15.6	15.6	79.87	0	19.641	31	247340000	288300000	sp|Q9NVU7|SDA1_HUMAN Protein SDA1 homolog OS=Homo sapiens OX=9606 GN=SDAD1 PE=1 SV=3
Q9UBU9	Q9UBU9	Nuclear RNA export factor 1	NXF1	405400000	19	19	19	46.5	46.5	46.5	70.182	0	58.417	51	287760000	242440000	sp|Q9UBU9|NXF1_HUMAN Nuclear RNA export factor 1 OS=Homo sapiens OX=9606 GN=NXF1 PE=1 SV=1
Q13595	Q13595	Transformer-2 protein homolog alpha	TRA2A	405010000	6	6	6	22.7	22.7	22.7	32.688	0	15.963	25	295820000	254670000	sp|Q13595|TRA2A_HUMAN Transformer-2 protein homolog alpha OS=Homo sapiens OX=9606 GN=TRA2A PE=1 SV=1
Q13823	Q13823	Nucleolar GTP-binding protein 2	GNL2	405000000	18	18	18	25.2	25.2	25.2	83.654	0	44.743	52	236610000	282489984	sp|Q13823|NOG2_HUMAN Nucleolar GTP-binding protein 2 OS=Homo sapiens OX=9606 GN=GNL2 PE=1 SV=1
Q9HC35	Q9HC35	Echinoderm microtubule-associated protein-like 4	EML4	404690000	16	16	16	19.8	19.8	19.8	108.91	0	31.15	49	251360000	322310016	sp|Q9HC35|EMAL4_HUMAN Echinoderm microtubule-associated protein-like 4 OS=Homo sapiens OX=9606 GN=EML4 PE=1 SV=3
Q9Y508	Q9Y508	E3 ubiquitin-protein ligase RNF114	RNF114	404050000	8	8	8	56.1	56.1	56.1	25.694	0	20.802	33	271060000	248080000	sp|Q9Y508|RN114_HUMAN E3 ubiquitin-protein ligase RNF114 OS=Homo sapiens OX=9606 GN=RNF114 PE=1 SV=1
Q99523	Q99523	Sortilin	SORT1	404030000	11	11	11	21.3	21.3	21.3	92.067	0	69.639	49	244850000	276800000	sp|Q99523|SORT_HUMAN Sortilin OS=Homo sapiens OX=9606 GN=SORT1 PE=1 SV=3
O75400;Q6NWY9	O75400	Pre-mRNA-processing factor 40 homolog A	PRPF40A	403110000	14	14	14	17	17	17	108.8	0	40.053	35	242590000	285200000	sp|O75400|PR40A_HUMAN Pre-mRNA-processing factor 40 homolog A OS=Homo sapiens OX=9606 GN=PRPF40A PE=1 SV=2
Q8NCW5	Q8NCW5	NAD(P)H-hydrate epimerase	APOA1BP	402700000	8	8	8	40.3	40.3	40.3	31.674	0	23.059	29	234520000	245020000	sp|Q8NCW5|NNRE_HUMAN NAD(P)H-hydrate epimerase OS=Homo sapiens OX=9606 GN=NAXE PE=1 SV=2
Q9BQG0	Q9BQG0	Myb-binding protein 1A	MYBBP1A	402120000	23	23	23	22.7	22.7	22.7	148.85	0	75.024	53	265640000	267300000	sp|Q9BQG0|MBB1A_HUMAN Myb-binding protein 1A OS=Homo sapiens OX=9606 GN=MYBBP1A PE=1 SV=2
P61803	P61803	Dolichyl-diphosphooligosaccharide--protein glycosyltransferase subunit DAD1	DAD1	401750000	3	3	3	28.3	28.3	28.3	12.497	0	8.9485	21	157030000	462160000	sp|P61803|DAD1_HUMAN Dolichyl-diphosphooligosaccharide--protein glycosyltransferase subunit DAD1 OS=Homo sapiens OX=9606 GN=DAD1 PE=1 SV=3
Q13523	Q13523	Serine/threonine-protein kinase PRP4 homolog	PRPF4B	401450000	12	12	12	14.5	14.5	14.5	116.99	0	38.018	38	272790016	200200000	sp|Q13523|PRP4B_HUMAN Serine/threonine-protein kinase PRP4 homolog OS=Homo sapiens OX=9606 GN=PRPF4B PE=1 SV=3
P07919;A0A096LP55	P07919	Cytochrome b-c1 complex subunit 6, mitochondrial	UQCRH	399960000	3	3	3	56	56	56	10.739	0	46.481	20	386580000	152560000	sp|P07919|QCR6_HUMAN Cytochrome b-c1 complex subunit 6, mitochondrial OS=Homo sapiens OX=9606 GN=UQCRH PE=1 SV=2
Q9Y3C8	Q9Y3C8	Ubiquitin-fold modifier-conjugating enzyme 1	UFC1	399000000	4	4	4	20.4	20.4	20.4	19.458	0	5.4602	15	361889984	0	sp|Q9Y3C8|UFC1_HUMAN Ubiquitin-fold modifier-conjugating enzyme 1 OS=Homo sapiens OX=9606 GN=UFC1 PE=1 SV=3
Q9Y3E5	Q9Y3E5	Peptidyl-tRNA hydrolase 2, mitochondrial	PTRH2	398710000	7	7	7	57	57	57	19.193	0	20.795	25	202370000	376230016	sp|Q9Y3E5|PTH2_HUMAN Peptidyl-tRNA hydrolase 2, mitochondrial OS=Homo sapiens OX=9606 GN=PTRH2 PE=1 SV=1
Q9BVJ6;Q5TAP6	Q9BVJ6	U3 small nucleolar RNA-associated protein 14 homolog A	UTP14A	398060000	17	17	17	30.5	30.5	30.5	87.977	0	45.392	56	248120000	228500000	sp|Q9BVJ6|UT14A_HUMAN U3 small nucleolar RNA-associated protein 14 homolog A OS=Homo sapiens OX=9606 GN=UTP14A PE=1 SV=1
Q96BP3	Q96BP3	Peptidylprolyl isomerase domain and WD repeat-containing protein 1	PPWD1	397680000	17	17	17	31.7	31.7	31.7	73.574	0	36.82	49	259790000	229400000	sp|Q96BP3|PPWD1_HUMAN Peptidylprolyl isomerase domain and WD repeat-containing protein 1 OS=Homo sapiens OX=9606 GN=PPWD1 PE=1 SV=1
Q4VC31	Q4VC31	Coiled-coil domain-containing protein 58	CCDC58	397370000	4	4	4	42.4	42.4	42.4	16.62	0	15.414	23	232550000	308520000	sp|Q4VC31|CCD58_HUMAN Coiled-coil domain-containing protein 58 OS=Homo sapiens OX=9606 GN=CCDC58 PE=1 SV=1
Q9UI12	Q9UI12	V-type proton ATPase subunit H	ATP6V1H	397340000	13	13	13	34.8	34.8	34.8	55.882	0	61.398	45	162460000	364470016	sp|Q9UI12|VATH_HUMAN V-type proton ATPase subunit H OS=Homo sapiens OX=9606 GN=ATP6V1H PE=1 SV=1
P34741	P34741	Syndecan-2	SDC2	397120000	3	3	3	12.4	12.4	12.4	22.16	0	52.294	22	213850000	306940000	sp|P34741|SDC2_HUMAN Syndecan-2 OS=Homo sapiens OX=9606 GN=SDC2 PE=1 SV=2
Q32MZ4	Q32MZ4	Leucine-rich repeat flightless-interacting protein 1	LRRFIP1	396510000	13	13	12	28	28	26.5	89.252	0	79.638	40	280550016	183950000	sp|Q32MZ4|LRRF1_HUMAN Leucine-rich repeat flightless-interacting protein 1 OS=Homo sapiens OX=9606 GN=LRRFIP1 PE=1 SV=2
P53582	P53582	Methionine aminopeptidase 1	METAP1	396260000	11	11	11	43.3	43.3	43.3	43.215	0	23.493	30	226270000	312860000	sp|P53582|MAP11_HUMAN Methionine aminopeptidase 1 OS=Homo sapiens OX=9606 GN=METAP1 PE=1 SV=2
Q9Y2Z4	Q9Y2Z4	Tyrosine--tRNA ligase, mitochondrial	YARS2	395250000	12	12	12	34.2	34.2	34.2	53.198	0	34.372	43	258830000	307060000	sp|Q9Y2Z4|SYYM_HUMAN Tyrosine--tRNA ligase, mitochondrial OS=Homo sapiens OX=9606 GN=YARS2 PE=1 SV=2
Q9H8Y8	Q9H8Y8	Golgi reassembly-stacking protein 2	GORASP2	395120000	7	7	7	19.9	19.9	19.9	47.145	0	96.635	30	282260000	230960000	sp|Q9H8Y8|GORS2_HUMAN Golgi reassembly-stacking protein 2 OS=Homo sapiens OX=9606 GN=GORASP2 PE=1 SV=3
P16278;Q6UWU2	P16278	Beta-galactosidase	GLB1	394830000	11	11	11	23.3	23.3	23.3	76.074	0	37.668	38	183020000	356160000	sp|P16278|BGAL_HUMAN Beta-galactosidase OS=Homo sapiens OX=9606 GN=GLB1 PE=1 SV=2
Q96PU8	Q96PU8	Protein quaking	QKI	394490000	6	6	6	20.5	20.5	20.5	37.67	0	11.775	14	336449984	110810000	sp|Q96PU8|QKI_HUMAN Protein quaking OS=Homo sapiens OX=9606 GN=QKI PE=1 SV=1
Q9UKF6	Q9UKF6	Cleavage and polyadenylation specificity factor subunit 3	CPSF3	394170000	16	16	16	29.7	29.7	29.7	77.485	0	46.422	44	224430000	274280000	sp|Q9UKF6|CPSF3_HUMAN Cleavage and polyadenylation specificity factor subunit 3 OS=Homo sapiens OX=9606 GN=CPSF3 PE=1 SV=1
O95861	O95861	3(2),5-bisphosphate nucleotidase 1	BPNT1	393390000	11	11	11	52.6	52.6	52.6	33.392	0	40.269	43	213000000	308110016	sp|O95861|BPNT1_HUMAN 3(2),5-bisphosphate nucleotidase 1 OS=Homo sapiens OX=9606 GN=BPNT1 PE=1 SV=1
P42696	P42696	RNA-binding protein 34	RBM34	392560000	15	15	15	41.4	41.4	41.4	48.564	0	36.48	45	242860000	279910016	sp|P42696|RBM34_HUMAN RNA-binding protein 34 OS=Homo sapiens OX=9606 GN=RBM34 PE=1 SV=2
Q9Y5X1	Q9Y5X1	Sorting nexin-9	SNX9	392450000	12	12	12	31.4	31.4	31.4	66.591	0	40.185	35	236840000	258230000	sp|Q9Y5X1|SNX9_HUMAN Sorting nexin-9 OS=Homo sapiens OX=9606 GN=SNX9 PE=1 SV=1
Q12800	Q12800	Alpha-globin transcription factor CP2	TFCP2	392050000	8	8	5	23.3	23.3	15.7	57.255	0	35.264	27	261560000	222800000	sp|Q12800|TFCP2_HUMAN Alpha-globin transcription factor CP2 OS=Homo sapiens OX=9606 GN=TFCP2 PE=1 SV=2
Q14061	Q14061	Cytochrome c oxidase copper chaperone	COX17	391950000	2	2	2	46	46	46	6.9151	0	39.33	14	251840000	0	sp|Q14061|COX17_HUMAN Cytochrome c oxidase copper chaperone OS=Homo sapiens OX=9606 GN=COX17 PE=1 SV=2
Q9UK41	Q9UK41	Vacuolar protein sorting-associated protein 28 homolog	VPS28	391630000	11	11	11	62.4	62.4	62.4	25.425	0	61.787	39	217460000	281769984	sp|Q9UK41|VPS28_HUMAN Vacuolar protein sorting-associated protein 28 homolog OS=Homo sapiens OX=9606 GN=VPS28 PE=1 SV=1
Q6ZRY4	Q6ZRY4	RNA-binding protein with multiple splicing 2	RBPMS2	391380000	7	5	5	42.1	37.3	37.3	22.496	0	70.435	17	276089984	241210000	sp|Q6ZRY4|RBPS2_HUMAN RNA-binding protein with multiple splicing 2 OS=Homo sapiens OX=9606 GN=RBPMS2 PE=1 SV=1
Q96CS3	Q96CS3	FAS-associated factor 2	FAF2	391100000	10	10	10	35.3	35.3	35.3	52.623	0	64.595	40	249920000	305889984	sp|Q96CS3|FAF2_HUMAN FAS-associated factor 2 OS=Homo sapiens OX=9606 GN=FAF2 PE=1 SV=2
O75323	O75323	Protein NipSnap homolog 2	GBAS	391030000	5	5	5	18.9	18.9	18.9	33.742	0	6.5508	18	219560000	356900000	sp|O75323|NIPS2_HUMAN Protein NipSnap homolog 2 OS=Homo sapiens OX=9606 GN=NIPSNAP2 PE=1 SV=1
Q6IN85	Q6IN85	Serine/threonine-protein phosphatase 4 regulatory subunit 3A	SMEK1	390900000	15	15	11	23.5	23.5	18.4	95.367	0	55.821	52	237480000	291980000	sp|Q6IN85|P4R3A_HUMAN Serine/threonine-protein phosphatase 4 regulatory subunit 3A OS=Homo sapiens OX=9606 GN=PPP4R3A PE=1 SV=1
O95104	O95104	Splicing factor, arginine/serine-rich 15	SCAF4	389490000	13	13	10	19.2	19.2	16.9	125.87	0	55.948	50	303220000	148680000	sp|O95104|SCAF4_HUMAN SR-related and CTD-associated factor 4 OS=Homo sapiens OX=9606 GN=SCAF4 PE=1 SV=3
Q9NUQ3	Q9NUQ3	Gamma-taxilin	TXLNG	389110000	14	14	14	32	32	32	60.585	0	42.482	44	240870000	257330000	sp|Q9NUQ3|TXLNG_HUMAN Gamma-taxilin OS=Homo sapiens OX=9606 GN=TXLNG PE=1 SV=2
P40855	P40855	Peroxisomal biogenesis factor 19	PEX19	387430000	10	10	10	54.5	54.5	54.5	32.806	0	99.022	30	231370000	294400000	sp|P40855|PEX19_HUMAN Peroxisomal biogenesis factor 19 OS=Homo sapiens OX=9606 GN=PEX19 PE=1 SV=1
Q9H4A6	Q9H4A6	Golgi phosphoprotein 3	GOLPH3	386770000	7	5	5	35.6	25.8	25.8	33.81	0	41.511	24	264610000	244750000	sp|Q9H4A6|GOLP3_HUMAN Golgi phosphoprotein 3 OS=Homo sapiens OX=9606 GN=GOLPH3 PE=1 SV=1
Q9H8H0	Q9H8H0	Nucleolar protein 11	NOL11	385100000	16	16	16	30	30	30	81.123	0	58.721	46	239740000	240010000	sp|Q9H8H0|NOL11_HUMAN Nucleolar protein 11 OS=Homo sapiens OX=9606 GN=NOL11 PE=1 SV=1
P10155	P10155	60 kDa SS-A/Ro ribonucleoprotein	TROVE2	384990000	12	12	12	29.9	29.9	29.9	60.67	0	29.246	36	221670000	252610000	sp|P10155|RO60_HUMAN 60 kDa SS-A/Ro ribonucleoprotein OS=Homo sapiens OX=9606 GN=RO60 PE=1 SV=2
Q14914	Q14914	Prostaglandin reductase 1	PTGR1	384960000	10	10	10	46.5	46.5	46.5	35.869	0	55.408	39	273280000	247000000	sp|Q14914|PTGR1_HUMAN Prostaglandin reductase 1 OS=Homo sapiens OX=9606 GN=PTGR1 PE=1 SV=2
Q8NBF2	Q8NBF2	NHL repeat-containing protein 2	NHLRC2	384870000	14	14	14	34.2	34.2	34.2	79.443	0	51.648	46	246130000	257290000	sp|Q8NBF2|NHLC2_HUMAN NHL repeat-containing protein 2 OS=Homo sapiens OX=9606 GN=NHLRC2 PE=1 SV=1
Q9UHY7	Q9UHY7	Enolase-phosphatase E1	ENOPH1	384840000	8	8	8	47.9	47.9	47.9	28.932	0	71.815	41	277460000	195050000	sp|Q9UHY7|ENOPH_HUMAN Enolase-phosphatase E1 OS=Homo sapiens OX=9606 GN=ENOPH1 PE=1 SV=1
Q02978	Q02978	Mitochondrial 2-oxoglutarate/malate carrier protein	SLC25A11	384710000	9	9	9	33.4	33.4	33.4	34.061	0	35.014	34	175530000	377640000	sp|Q02978|M2OM_HUMAN Mitochondrial 2-oxoglutarate/malate carrier protein OS=Homo sapiens OX=9606 GN=SLC25A11 PE=1 SV=3
Q6P1J9	Q6P1J9	Parafibromin	CDC73	384430000	16	16	16	37.7	37.7	37.7	60.576	0	34.128	59	259110000	282590016	sp|Q6P1J9|CDC73_HUMAN Parafibromin OS=Homo sapiens OX=9606 GN=CDC73 PE=1 SV=1
Q9NRF8	Q9NRF8	CTP synthase 2	CTPS2	384000000	18	16	16	44.4	39.9	39.9	65.677	0	32.163	44	225060000	294769984	sp|Q9NRF8|PYRG2_HUMAN CTP synthase 2 OS=Homo sapiens OX=9606 GN=CTPS2 PE=1 SV=1
P00403	P00403	Cytochrome c oxidase subunit 2	MT-CO2	383820000	7	7	7	44.9	44.9	44.9	25.565	0	14.069	17	280209984	256290000	sp|P00403|COX2_HUMAN Cytochrome c oxidase subunit 2 OS=Homo sapiens OX=9606 GN=MT-CO2 PE=1 SV=1
Q13542	Q13542	Eukaryotic translation initiation factor 4E-binding protein 2	EIF4EBP2	383770000	4	4	4	62.5	62.5	62.5	12.939	0	32.697	28	261930000	181040000	sp|Q13542|4EBP2_HUMAN Eukaryotic translation initiation factor 4E-binding protein 2 OS=Homo sapiens OX=9606 GN=EIF4EBP2 PE=1 SV=1
O14562	O14562	Ubiquitin domain-containing protein UBFD1	UBFD1	381970000	4	4	4	23.6	23.6	23.6	33.382	0	42.609	20	333390016	0	sp|O14562|UBFD1_HUMAN Ubiquitin domain-containing protein UBFD1 OS=Homo sapiens OX=9606 GN=UBFD1 PE=1 SV=2
Q8WUA2	Q8WUA2	Peptidyl-prolyl cis-trans isomerase-like 4	PPIL4	380420000	16	16	16	37.6	37.6	37.6	57.224	0	21.534	44	0	297260000	sp|Q8WUA2|PPIL4_HUMAN Peptidyl-prolyl cis-trans isomerase-like 4 OS=Homo sapiens OX=9606 GN=PPIL4 PE=1 SV=1
Q12996	Q12996	Cleavage stimulation factor subunit 3	CSTF3	379860000	13	13	13	25.5	25.5	25.5	82.921	0	62.84	45	229640000	309900000	sp|Q12996|CSTF3_HUMAN Cleavage stimulation factor subunit 3 OS=Homo sapiens OX=9606 GN=CSTF3 PE=1 SV=1
P62312	P62312	U6 snRNA-associated Sm-like protein LSm6	LSM6	377860000	3	3	3	55	55	55	9.1275	0	4.8698	10	290049984	0	sp|P62312|LSM6_HUMAN U6 snRNA-associated Sm-like protein LSm6 OS=Homo sapiens OX=9606 GN=LSM6 PE=1 SV=1
[truncated: 2,638 more rows]

## Sheet: Table S4
Filamin-A (P21333) peptides identified in TCam-2 seminoma cells. Start and end position indicate position of the peptide in the protein sequence. PEP: Posterior Error Probability of the identification. This value essentially operates as a p-value, where smaller is more significant. Score: Highest Andromeda score for the associated MS/MS spectra.
[truncated: 117 more rows]

[truncated: 1 more sheets: Table S5]
